# Supplementary material for: Comprehensive Analysis of MEN1 Mutations and Their Role in Cancer
Source: Cancers (Basel). 2020 Sep 14;12(9):2616. doi: 10.3390/cancers12092616 (PMC7565326; doi:10.3390/cancers12092616)
Supplement: Supplementary file 1 [file cancers-12-02616-s001.zip]

Archive with 5 entries (4 files):
- cancers-901091-final check-supplementary/
- cancers-901091-final check-supplementary/cancers-901096-layout-Supplementary.docx
- cancers-901091-final check-supplementary/Supplementary Table S3.xlsx
- cancers-901091-final check-supplementary/Supplementary Table S4.xlsx
- cancers-901091-final check-supplementary/Supplementary Table S5.xlsx
