# Supplementary material for: Comprehensive Analysis of MEN1 Mutations and Their Role in Cancer
Source: Cancers (Basel). 2020 Sep 14;12(9):2616. doi: 10.3390/cancers12092616 (PMC7565326; doi:10.3390/cancers12092616)
Supplement: Supplementary file 1 [file cancers-12-02616-s001.zip › cancers-901091-final check-supplementary/Supplementary Table S3.xlsx]

## Sheet: MEN1_COSMIC_CRAVAT_INPUT
Variant #	HGVS	Sample #	GENE_NAME	ACCESSION_NUMBER	GENE_CDS_LENGTH	HGNC_ID	SAMPLE_NAME	ID_SAMPLE	ID_TUMOUR	PRIMARY_SITE	SITE_SUBTYPE_1	SITE_SUBTYPE_2	SITE_SUBTYPE_3	PRIMARY_HISTOLOGY	HISTOLOGY_SUBTYPE_1	HISTOLOGY_SUBTYPE_2	HISTOLOGY_SUBTYPE_3	GENOME_WIDE_SCREEN	GENOMIC_MUTATION_ID	LEGACY_MUTATION_ID	MUTATION_ID	MUTATION_CDS	MUTATION_AA	MUTATION_DESCRIPTION	MUTATION_ZYGOSITY	LOH	GRCH	MUTATION_GENOME_POSITION	MUTATION_STRAND	SNP	RESISTANCE_MUTATION	FATHMM_PREDICTION	FATHMM_SCORE	MUTATION_SOMATIC_STATUS	PUBMED_PMID	ID_STUDY	SAMPLE_TYPE	TUMOUR_ORIGIN	AGE	HGVSP	HGVSC	HGVSG
1890228	NC_000011.11:g.64804810_64804817del	Sample1	MEN1	ENST00000337652.5	1848	7010	2	1890228	1779650	parathyroid	NS	NS	NS	adenoma	NS	NS	NS	y	COSV53649786	COSM1237074	165633439	c.1366-1_1372del	p.?	Unknown	null	null	38	11:64804810-64804817	-	n	-	null	null	Confirmed somatic variant	22855342	null	NS	NS	null	null	ENST00000337652.5:c.1366-1_1372del	11:g.64804810_64804817del
1481432	NC_000011.11:g.64807661C>A	Sample2	MEN1	ENST00000337652.5	1848	7010	3	1481432	1405061	pancreas	NS	NS	NS	carcinoid-endocrine_tumour	islet_cell	NS	NS	y	COSV53643944	COSM85830	165634813	c.689G>T	p.G230V	Substitution - Missense	hom	null	38	11:64807661-64807661	-	n	-	PATHOGENIC	0.98858	Confirmed somatic variant	21252315	null	surgery fresh/frozen	primary	null	ENSP00000337088.1:p.Gly230Val	ENST00000337652.5:c.689G>T	11:g.64807661C>A
2557185	NC_000011.11:g.64809948G>A	Sample3	MEN1	ENST00000337652.5	1848	7010	3	2557185	2418610	upper_aerodigestive_tract	mouth	NS	NS	carcinoma	squamous_cell_carcinoma	NS	NS	y	COSV56345545	COSM5970278	95378183	c.162C>T	p.I54=	Substitution - coding silent	null	null	38	11:64809948-64809948	-	n	-	null	0.68495	Variant of unknown origin	26934577	null	surgery fresh/frozen	NS	null	ENSP00000337088.1:p.Ile54=	ENST00000337652.5:c.162C>T	11:g.64809948G>A
1890229	NC_000011.11:g.64807632C>T	Sample4	MEN1	ENST00000337652.5	1848	7010	3	1890229	1779651	parathyroid	NS	NS	NS	adenoma	NS	NS	NS	y	COSV53642592	COSM1237085	165633444	c.718G>A	p.E240K	Substitution - Missense	null	null	38	11:64807632-64807632	-	n	-	PATHOGENIC	0.98615	Confirmed somatic variant	22855342	null	NS	NS	null	ENSP00000337088.1:p.Glu240Lys	ENST00000337652.5:c.718G>A	11:g.64807632C>T
1890230	NC_000011.11:g.64808054G>T	Sample5	MEN1	ENST00000337652.5	1848	7010	4	1890230	1779652	parathyroid	NS	NS	NS	adenoma	NS	NS	NS	y	COSV53640331	COSM1237092	165633967	c.506C>A	p.A169D	Substitution - Missense	null	null	38	11:64808054-64808054	-	n	-	PATHOGENIC	0.99179	Confirmed somatic variant	22855342	null	NS	NS	null	ENSP00000337088.1:p.Ala169Asp	ENST00000337652.5:c.506C>A	11:g.64808054G>T
1481437	NC_000011.11:g.64807998A>G	Sample6	MEN1	ENST00000337652.5	1848	7010	5	1481437	1405066	pancreas	NS	NS	NS	carcinoid-endocrine_tumour	NS	NS	NS	n	COSV53640029	COSM85831	165638624	c.562T>C	p.W188R	Substitution - Missense	hom	null	38	11:64807998-64807998	-	n	-	PATHOGENIC	0.97594	Confirmed somatic variant	21252315	null	surgery fresh/frozen	NS	null	ENSP00000337088.1:p.Trp188Arg	ENST00000337652.5:c.562T>C	11:g.64807998A>G
1890231	NC_000011.11:g.64805726_64805730del	Sample7	MEN1	ENST00000337652.5	1848	7010	5	1890231	1779653	parathyroid	NS	NS	NS	adenoma	NS	NS	NS	y	COSV53640097	COSM1237321	165635020	c.1106_1110del	p.F369*	Deletion - Frameshift	null	null	38	11:64805726-64805730	-	n	-	null	null	Confirmed somatic variant	22855342	null	NS	NS	null	ENSP00000337088.1:p.Phe369Ter	ENST00000337652.5:c.1106_1110del	11:g.64805726_64805730del
1481462	NC_000011.11:g.64809765_64809781del	Sample8	MEN1	ENST00000337652.5	1848	7010	6	1481462	1405091	pancreas	NS	NS	NS	carcinoid-endocrine_tumour	NS	NS	NS	n	COSV56344706	COSM85832	165637965	c.330_346del	p.G111Afs*68	Deletion - Frameshift	null	null	38	11:64809765-64809781	-	n	-	null	null	Confirmed somatic variant	21252315	null	surgery fresh/frozen	NS	null	ENSP00000337088.1:p.Gly111AlafsTer68	ENST00000337652.5:c.330_346del	11:g.64809765_64809781del
2584589	NC_000011.11:g.64804457G>C	Sample9	MEN1	ENST00000337652.5	1848	7010	6	2584589	2445753	skin	leg	NS	NS	carcinoma	Merkel_cell_carcinoma	NS	NS	y	COSV53644381	COSM6014485	95378020	c.1725C>G	p.I575M	Substitution - Missense	null	null	38	11:64804457-64804457	-	n	-	PATHOGENIC	0.71195	Confirmed somatic variant	27592799	null	fresh/frozen - NOS	primary	92	ENSP00000337088.1:p.Ile575Met	ENST00000337652.5:c.1725C>G	11:g.64804457G>C
2584589	NC_000011.11:g.64804707G>A	Sample10	MEN1	ENST00000337652.5	1848	7010	6	2584589	2445753	skin	leg	NS	NS	carcinoma	Merkel_cell_carcinoma	NS	NS	y	COSV53644384	COSM6014486	95378036	c.1475C>T	p.S492F	Substitution - Missense	null	null	38	11:64804707-64804707	-	n	-	PATHOGENIC	0.95038	Confirmed somatic variant	27592799	null	fresh/frozen - NOS	primary	92	ENSP00000337088.1:p.Ser492Phe	ENST00000337652.5:c.1475C>T	11:g.64804707G>A
1481427	NC_000011.11:g.64810057_64810060del	Sample11	MEN1	ENST00000337652.5	1848	7010	10	1481427	1405056	pancreas	NS	NS	NS	carcinoid-endocrine_tumour	islet_cell	NS	NS	y	COSV56346634	COSM85833	95377235	c.50_53del	p.D17Afs*101	Deletion - Frameshift	hom	null	38	11:64810057-64810060	-	n	-	null	null	Confirmed somatic variant	21252315	null	surgery fresh/frozen	metastasis	null	ENSP00000337088.1:p.Asp17AlafsTer101	ENST00000337652.5:c.50_53del	11:g.64810057_64810060del
1890235	NC_000011.11:g.64807977_64807986del	Sample12	MEN1	ENST00000337652.5	1848	7010	11	1890235	1779657	parathyroid	NS	NS	NS	adenoma	NS	NS	NS	y	COSV53647256	COSM1237322	165637442	c.577_586del	p.P193Sfs*33	Deletion - Frameshift	null	null	38	11:64807977-64807986	-	n	-	null	null	Confirmed somatic variant	22855342	null	NS	NS	null	ENSP00000337088.1:p.Pro193SerfsTer33	ENST00000337652.5:c.577_586del	11:g.64807977_64807986del
2009100	NC_000011.11:g.64809761G>C	Sample13	MEN1	ENST00000337652.5	1848	7010	11	2009100	1891834	small_intestine	NS	NS	NS	carcinoid-endocrine_tumour	NS	NS	NS	y	COSV56343286	COSM1716065	165633539	c.349C>G	p.L117V	Substitution - Missense	null	null	38	11:64809761-64809761	-	n	-	PATHOGENIC	0.94143	Confirmed somatic variant	23676460	null	surgery fresh/frozen	primary	60	ENSP00000337088.1:p.Leu117Val	ENST00000337652.5:c.349C>G	11:g.64809761G>C
1024371	NC_000011.11:g.64807176_64807197del	Sample14	MEN1	ENST00000337652.5	1848	7010	12	1024371	941348	pituitary	NS	NS	NS	adenoma	GH-PRL	NS	NS	n	COSV53647705	COSM22652	165639906	c.822_839+4del	p.?	Unknown	hom	null	38	11:64807176-64807197	-	n	-	null	null	Confirmed somatic variant	9709923	null	surgery fresh/frozen	NS	null	null	ENST00000337652.5:c.822_839+4del	11:g.64807176_64807197del
1890239	NC_000011.11:g.64807220C>G	Sample15	MEN1	ENST00000337652.5	1848	7010	15	1890239	1779661	parathyroid	NS	NS	NS	adenoma	NS	NS	NS	y	COSV53647203	COSM1237311	165637970	c.799-1G>C	p.?	Unknown	null	null	38	11:64807220-64807220	-	n	-	PATHOGENIC	0.98695	Confirmed somatic variant	22855342	null	NS	NS	null	null	ENST00000337652.5:c.799-1G>C	11:g.64807220C>G
1971271	NC_000011.11:g.64808049G>A	Sample16	MEN1	ENST00000337652.5	1848	7010	22	1971271	1857520	breast	NS	NS	NS	carcinoma	lobular_carcinoma	NS	NS	n	COSV53640162	COSM1659156	165632313	c.511C>T	p.Q171*	Substitution - Nonsense	null	null	38	11:64808049-64808049	-	n	-	PATHOGENIC	0.98275	Confirmed somatic variant	23575477	null	fixed - NOS	primary	59	ENSP00000337088.1:p.Gln171Ter	ENST00000337652.5:c.511C>T	11:g.64808049G>A
1481429	NC_000011.11:g.64807186_64807187del	Sample17	MEN1	ENST00000337652.5	1848	7010	23	1481429	1405058	pancreas	NS	NS	NS	carcinoid-endocrine_tumour	islet_cell	NS	NS	y	COSV53648649	COSM85834	165632806	c.832_833del	p.L278Gfs*43	Deletion - Frameshift	hom	null	38	11:64807186-64807187	-	n	-	null	null	Confirmed somatic variant	21252315	null	surgery fresh/frozen	primary	null	ENSP00000337088.1:p.Leu278GlyfsTer43	ENST00000337652.5:c.832_833del	11:g.64807186_64807187del
1481463	NC_000011.11:g.64810022C>A	Sample18	MEN1	ENST00000337652.5	1848	7010	29	1481463	1405092	pancreas	NS	NS	NS	carcinoid-endocrine_tumour	NS	NS	NS	n	COSV56343213	COSM85835	95377005	c.88G>T	p.E30*	Substitution - Nonsense	hom	null	38	11:64810022-64810022	-	n	-	PATHOGENIC	0.71182	Confirmed somatic variant	21252315	null	surgery fresh/frozen	NS	null	ENSP00000337088.1:p.Glu30Ter	ENST00000337652.5:c.88G>T	11:g.64810022C>A
1481433	NC_000011.11:g.64804539G>T	Sample19	MEN1	ENST00000337652.5	1848	7010	31	1481433	1405062	pancreas	NS	NS	NS	carcinoid-endocrine_tumour	islet_cell	NS	NS	y	COSV53644620	COSM85836	95377558	c.1643C>A	p.S548*	Substitution - Nonsense	null	null	38	11:64804539-64804539	-	n	-	PATHOGENIC	0.92652	Confirmed somatic variant	21252315	null	surgery fresh/frozen	primary	null	ENSP00000337088.1:p.Ser548Ter	ENST00000337652.5:c.1643C>A	11:g.64804539G>T
1481464	NC_000011.11:g.64809946_64809952del	Sample20	MEN1	ENST00000337652.5	1848	7010	39	1481464	1405093	pancreas	NS	NS	NS	carcinoid-endocrine_tumour	NS	NS	NS	n	COSV56342946	COSM85837	165637608	c.159_165del	p.I54Pfs*63	Deletion - Frameshift	hom	null	38	11:64809946-64809952	-	n	-	null	null	Confirmed somatic variant	21252315	null	surgery fresh/frozen	NS	null	ENSP00000337088.1:p.Ile54ProfsTer63	ENST00000337652.5:c.159_165del	11:g.64809946_64809952del
2748015	NC_000011.11:g.64804716C>T	Sample21	MEN1	ENST00000337652.5	1848	7010	43	2748015	2606718	stomach	NS	NS	NS	carcinoma	NS	NS	NS	y	COSV53648870	COSM6711445	95378520	c.1466G>A	p.R489Q	Substitution - Missense	null	null	38	11:64804716-64804716	-	n	-	PATHOGENIC	0.8954	Confirmed somatic variant	null	683	NS	primary	null	ENSP00000337088.1:p.Arg489Gln	ENST00000337652.5:c.1466G>A	11:g.64804716C>T
2748015	NC_000011.11:g.64804620C>T	Sample22	MEN1	ENST00000337652.5	1848	7010	43	2748015	2606718	stomach	NS	NS	NS	carcinoma	NS	NS	NS	y	COSV99581920	COSM8538780	95378513	c.1562G>A	p.R521Q	Substitution - Missense	null	null	38	11:64804620-64804620	-	n	-	NEUTRAL	0.42869	Confirmed somatic variant	null	683	NS	primary	null	ENSP00000337088.1:p.Arg521Gln	ENST00000337652.5:c.1562G>A	11:g.64804620C>T
1481448	NC_000011.11:g.64809907del	Sample23	MEN1	ENST00000337652.5	1848	7010	44	1481448	1405077	pancreas	NS	NS	NS	carcinoid-endocrine_tumour	NS	NS	NS	n	COSV56342723	COSM43351	95377972	c.207del	p.D70Tfs*49	Deletion - Frameshift	null	null	38	11:64809907-64809907	-	n	-	null	null	Confirmed somatic variant	21252315	null	surgery fresh/frozen	NS	null	ENSP00000337088.1:p.Asp70ThrfsTer49	ENST00000337652.5:c.207del	11:g.64809907del
1481465	NC_000011.11:g.64806322G>C	Sample24	MEN1	ENST00000337652.5	1848	7010	45	1481465	1405094	pancreas	NS	NS	NS	carcinoid-endocrine_tumour	NS	NS	NS	n	COSV53645697	COSM85839	165638938	c.974C>G	p.P325R	Substitution - Missense	null	null	38	11:64806322-64806322	-	n	-	PATHOGENIC	0.99615	Confirmed somatic variant	21252315	null	surgery fresh/frozen	NS	null	ENSP00000337088.1:p.Pro325Arg	ENST00000337652.5:c.974C>G	11:g.64806322G>C
1481441	NC_000011.11:g.64809829del	Sample25	MEN1	ENST00000337652.5	1848	7010	52	1481441	1405070	pancreas	NS	NS	NS	carcinoid-endocrine_tumour	NS	NS	NS	n	COSV56341502	COSM85840	95377633	c.282del	p.A95Pfs*24	Deletion - Frameshift	null	null	38	11:64809829-64809829	-	n	-	null	null	Confirmed somatic variant	21252315	null	surgery fresh/frozen	NS	null	ENSP00000337088.1:p.Ala95ProfsTer24	ENST00000337652.5:c.282del	11:g.64809829del
1481466	NC_000011.11:g.64809954del	Sample26	MEN1	ENST00000337652.5	1848	7010	57	1481466	1405095	pancreas	NS	NS	NS	carcinoid-endocrine_tumour	NS	NS	NS	n	COSV56346779	COSM85841	95377424	c.156del	p.V53Sfs*66	Deletion - Frameshift	hom	null	38	11:64809954-64809954	-	n	-	null	null	Confirmed somatic variant	21252315	null	surgery fresh/frozen	NS	null	ENSP00000337088.1:p.Val53SerfsTer66	ENST00000337652.5:c.156del	11:g.64809954del
1481442	NC_000011.11:g.64805186G>A	Sample27	MEN1	ENST00000337652.5	1848	7010	59	1481442	1405071	pancreas	NS	NS	NS	carcinoid-endocrine_tumour	NS	NS	NS	n	COSV53649613	COSM85842	95378639	c.1213C>T	p.Q405*	Substitution - Nonsense	null	null	38	11:64805186-64805186	-	n	-	PATHOGENIC	0.88988	Confirmed somatic variant	21252315	null	surgery fresh/frozen	NS	null	ENSP00000337088.1:p.Gln405Ter	ENST00000337652.5:c.1213C>T	11:g.64805186G>A
1481467	NC_000011.11:g.64810002_64810110del	Sample28	MEN1	ENST00000337652.5	1848	7010	61	1481467	1405096	pancreas	NS	NS	NS	carcinoid-endocrine_tumour	NS	NS	NS	n	COSV56340660	COSM85843	95377786	c.1_109del	p.M1_?37	Deletion - Frameshift	hom	null	38	11:64810002-64810110	-	n	-	null	null	Confirmed somatic variant	21252315	null	surgery fresh/frozen	NS	null	ENSP00000337088.1:p.Met1_?37	ENST00000337652.5:c.1_109del	11:g.64810002_64810110del
2497169	NC_000011.11:g.64804600C>T	Sample29	MEN1	ENST00000337652.5	1848	7010	61	2497169	2359521	small_intestine	duodenum	NS	NS	adenoma	NS	NS	NS	y	COSV53644612	COSM5739305	165637658	c.1582G>A	p.A528T	Substitution - Missense	null	null	38	11:64804600-64804600	-	n	-	NEUTRAL	0.19943	Confirmed somatic variant	26806338	null	fresh/frozen - NOS	primary	null	ENSP00000337088.1:p.Ala528Thr	ENST00000337652.5:c.1582G>A	11:g.64804600C>T
2699443	NC_000011.11:g.64807072G>T	Sample30	MEN1	ENST00000337652.5	1848	7010	62	2699443	2558347	breast	NS	NS	NS	carcinoma	ductal_carcinoma	NS	NS	n	COSV53641059	COSM3383714	95378461	c.866C>A	p.A289E	Substitution - Missense	het	null	38	11:64807072-64807072	-	n	-	PATHOGENIC	0.98542	Confirmed somatic variant	29420467	null	circulating tumour	NS	null	ENSP00000337088.1:p.Ala289Glu	ENST00000337652.5:c.866C>A	11:g.64807072G>T
1481468	NC_000011.11:g.64809733del	Sample31	MEN1	ENST00000337652.5	1848	7010	64	1481468	1405097	pancreas	NS	NS	NS	carcinoid-endocrine_tumour	NS	NS	NS	n	COSV56344966	COSM85844	165632081	c.378del	p.W126*	Insertion - Frameshift	null	null	38	11:64809733-64809733	-	n	-	null	null	Confirmed somatic variant	21252315	null	surgery fresh/frozen	NS	null	ENSP00000337088.1:p.Trp126Ter	ENST00000337652.5:c.378del	11:g.64809733del
2699450	NC_000011.11:g.64809689G>A	Sample32	MEN1	ENST00000337652.5	1848	7010	69	2699450	2558354	breast	NS	NS	NS	carcinoma	lobular_carcinoma	NS	NS	n	COSV56340236	COSM5545284	95376849	c.421C>T	p.Q141*	Substitution - Nonsense	het	null	38	11:64809689-64809689	-	n	-	PATHOGENIC	0.9175	Confirmed somatic variant	29420467	null	surgery-fixed	NS	null	ENSP00000337088.1:p.Gln141Ter	ENST00000337652.5:c.421C>T	11:g.64809689G>A
1481469	NC_000011.11:g.64806243del	Sample33	MEN1	ENST00000337652.5	1848	7010	69	1481469	1405098	pancreas	NS	NS	NS	carcinoid-endocrine_tumour	NS	NS	NS	n	COSV53643076	COSM85845	165634383	c.1053del	p.V352Sfs*21	Deletion - Frameshift	null	null	38	11:64806243-64806243	-	n	-	null	null	Confirmed somatic variant	21252315	null	surgery fresh/frozen	NS	null	ENSP00000337088.1:p.Val352SerfsTer21	ENST00000337652.5:c.1053del	11:g.64806243del
1481450	NC_000011.11:g.64810015_64810031del	Sample34	MEN1	ENST00000337652.5	1848	7010	77	1481450	1405079	pancreas	NS	NS	NS	carcinoid-endocrine_tumour	NS	NS	NS	n	COSV56340493	COSM85846	95376586	c.79_95del	p.L27Gfs*84	Deletion - Frameshift	null	null	38	11:64810015-64810031	-	n	-	null	null	Confirmed somatic variant	21252315	null	surgery fresh/frozen	NS	null	ENSP00000337088.1:p.Leu27GlyfsTer84	ENST00000337652.5:c.79_95del	11:g.64810015_64810031del
1481443	NC_000011.11:g.64807997C>T	Sample35	MEN1	ENST00000337652.5	1848	7010	78	1481443	1405072	pancreas	NS	NS	NS	carcinoid-endocrine_tumour	NS	NS	NS	n	COSV53640868	COSM85847	165636219	c.563G>A	p.W188*	Substitution - Nonsense	null	null	38	11:64807997-64807997	-	n	-	PATHOGENIC	0.964	Confirmed somatic variant	21252315	null	surgery fresh/frozen	NS	null	ENSP00000337088.1:p.Trp188Ter	ENST00000337652.5:c.563G>A	11:g.64807997C>T
1481470	NC_000011.11:g.64806324del	Sample36	MEN1	ENST00000337652.5	1848	7010	83	1481470	1405099	pancreas	NS	NS	NS	carcinoid-endocrine_tumour	NS	NS	NS	n	COSV53640631	COSM85848	165639438	c.975del	p.Y326Tfs*47	Deletion - Frameshift	null	null	38	11:64806324-64806324	-	n	-	null	null	Confirmed somatic variant	21252315	null	surgery fresh/frozen	NS	null	ENSP00000337088.1:p.Tyr326ThrfsTer47	ENST00000337652.5:c.975del	11:g.64806324del
1481444	NC_000011.11:g.64807963_64807964insCTGT	Sample37	MEN1	ENST00000337652.5	1848	7010	85	1481444	1405073	pancreas	NS	NS	NS	carcinoid-endocrine_tumour	NS	NS	NS	n	COSV53640076	COSM85850	165632268	c.596_597insACAG	p.E200Qfs*2	Insertion - Frameshift	null	null	38	11:64807963-64807964	-	n	-	null	null	Confirmed somatic variant	21252315	null	surgery fresh/frozen	NS	null	ENSP00000337088.1:p.Glu200GlnfsTer2	ENST00000337652.5:c.596_597insACAG	11:g.64807963_64807964insCTGT
1481436	NC_000011.11:g.64809860_64809863del	Sample38	MEN1	ENST00000337652.5	1848	7010	93	1481436	1405065	pancreas	NS	NS	NS	carcinoid-endocrine_tumour	islet_cell	NS	NS	y	COSV56340534	COSM22577	95376686	c.249_252del	p.I85Sfs*33	Deletion - Frameshift	null	null	38	11:64809860-64809863	-	n	-	null	null	Confirmed somatic variant	21252315	null	surgery fresh/frozen	metastasis	null	ENSP00000337088.1:p.Ile85SerfsTer33	ENST00000337652.5:c.249_252del	11:g.64809860_64809863del
1481453	NC_000011.11:g.64809860_64809863del	Sample39	MEN1	ENST00000337652.5	1848	7010	94	1481453	1405082	pancreas	NS	NS	NS	carcinoid-endocrine_tumour	NS	NS	NS	n	COSV56340534	COSM22577	95376686	c.249_252del	p.I85Sfs*33	Deletion - Frameshift	null	null	38	11:64809860-64809863	-	n	-	null	null	Confirmed somatic variant	21252315	null	surgery fresh/frozen	NS	null	ENSP00000337088.1:p.Ile85SerfsTer33	ENST00000337652.5:c.249_252del	11:g.64809860_64809863del
1481454	NC_000011.11:g.64807986del	Sample40	MEN1	ENST00000337652.5	1848	7010	95	1481454	1405083	pancreas	NS	NS	NS	carcinoid-endocrine_tumour	NS	NS	NS	n	COSV53642302	COSM85851	95378806	c.576del	p.N194Mfs*35	Deletion - Frameshift	hom	null	38	11:64807986-64807986	-	n	-	null	null	Confirmed somatic variant	21252315	null	surgery fresh/frozen	NS	null	ENSP00000337088.1:p.Asn194MetfsTer35	ENST00000337652.5:c.576del	11:g.64807986del
1481455	NC_000011.11:g.64807221T>C	Sample41	MEN1	ENST00000337652.5	1848	7010	96	1481455	1405084	pancreas	NS	NS	NS	carcinoid-endocrine_tumour	NS	NS	NS	n	COSV53641537	COSM85855	95376653	c.799-2A>G	p.?	Unknown	null	null	38	11:64807221-64807221	-	n	-	PATHOGENIC	0.97326	Confirmed somatic variant	21252315	null	surgery fresh/frozen	NS	null	null	ENST00000337652.5:c.799-2A>G	11:g.64807221T>C
1481471	NC_000011.11:g.64807890C>A	Sample42	MEN1	ENST00000337652.5	1848	7010	99	1481471	1405100	pancreas	NS	NS	NS	carcinoid-endocrine_tumour	NS	NS	NS	n	COSV53648269	COSM85856	165638990	c.669+1G>T	p.?	Unknown	null	null	38	11:64807890-64807890	-	n	-	PATHOGENIC	0.99527	Confirmed somatic variant	21252315	null	surgery fresh/frozen	NS	null	null	ENST00000337652.5:c.669+1G>T	11:g.64807890C>A
1481446	NC_000011.11:g.64807893_64807894del	Sample43	MEN1	ENST00000337652.5	1848	7010	100	1481446	1405075	pancreas	NS	NS	NS	carcinoid-endocrine_tumour	NS	NS	NS	n	COSV53644598	COSM85852	165635262	c.667_668del	p.R223Efs*13	Deletion - Frameshift	hom	null	38	11:64807893-64807894	-	n	-	null	null	Confirmed somatic variant	21252315	null	surgery fresh/frozen	NS	null	ENSP00000337088.1:p.Arg223GlufsTer13	ENST00000337652.5:c.667_668del	11:g.64807893_64807894del
1481457	NC_000011.11:g.64808054G>A	Sample44	MEN1	ENST00000337652.5	1848	7010	102	1481457	1405086	pancreas	NS	NS	NS	carcinoid-endocrine_tumour	NS	NS	NS	n	COSV53639998	COSM85853	165633981	c.506C>T	p.A169V	Substitution - Missense	null	null	38	11:64808054-64808054	-	n	-	PATHOGENIC	0.9903	Confirmed somatic variant	21252315	null	surgery fresh/frozen	NS	null	ENSP00000337088.1:p.Ala169Val	ENST00000337652.5:c.506C>T	11:g.64808054G>A
1481460	NC_000011.11:g.64807181_64807203del	Sample45	MEN1	ENST00000337652.5	1848	7010	108	1481460	1405089	pancreas	NS	NS	NS	carcinoid-endocrine_tumour	NS	NS	NS	n	COSV53646947	COSM85854	165638888	c.815_837del	p.L272Qfs*42	Deletion - Frameshift	hom	null	38	11:64807181-64807203	-	n	-	null	null	Confirmed somatic variant	21252315	null	surgery fresh/frozen	NS	null	ENSP00000337088.1:p.Leu272GlnfsTer42	ENST00000337652.5:c.815_837del	11:g.64807181_64807203del
1481472	NC_000011.11:g.64810045A>C	Sample46	MEN1	ENST00000337652.5	1848	7010	109	1481472	1405101	pancreas	NS	NS	NS	carcinoid-endocrine_tumour	NS	NS	NS	n	COSV56343221	COSM85829	95377016	c.65T>G	p.L22R	Substitution - Missense	null	null	38	11:64810045-64810045	-	n	-	PATHOGENIC	0.91664	Confirmed somatic variant	21252315	null	surgery fresh/frozen	NS	null	ENSP00000337088.1:p.Leu22Arg	ENST00000337652.5:c.65T>G	11:g.64810045A>C
2748130	NC_000011.11:g.64810007C>T	Sample47	MEN1	ENST00000337652.5	1848	7010	158	2748130	2606833	stomach	NS	NS	NS	carcinoma	NS	NS	NS	y	COSV100198433	COSM8517375	165639557	c.103G>A	p.V35M	Substitution - Missense	null	null	38	11:64810007-64810007	-	n	-	PATHOGENIC	0.90289	Confirmed somatic variant	null	683	NS	primary	null	ENSP00000337088.1:p.Val35Met	ENST00000337652.5:c.103G>A	11:g.64810007C>T
2748154	NC_000011.11:g.64807947C>T	Sample48	MEN1	ENST00000337652.5	1848	7010	182	2748154	2606857	stomach	NS	NS	NS	carcinoma	NS	NS	NS	y	COSV53643799	COSM930219	165634107	c.613G>A	p.G205S	Substitution - Missense	null	null	38	11:64807947-64807947	-	n	-	PATHOGENIC	0.964	Confirmed somatic variant	null	683	NS	primary	null	ENSP00000337088.1:p.Gly205Ser	ENST00000337652.5:c.613G>A	11:g.64807947C>T
2748245	NC_000011.11:g.64807088C>T	Sample49	MEN1	ENST00000337652.5	1848	7010	273	2748245	2606948	stomach	NS	NS	NS	carcinoma	NS	NS	NS	y	COSV99581861	COSM8472406	165640564	c.850G>A	p.A284T	Substitution - Missense	null	null	38	11:64807088-64807088	-	n	-	PATHOGENIC	0.95056	Confirmed somatic variant	null	683	NS	primary	null	ENSP00000337088.1:p.Ala284Thr	ENST00000337652.5:c.850G>A	11:g.64807088C>T
2748248	NC_000011.11:g.64804813G>A	Sample50	MEN1	ENST00000337652.5	1848	7010	276	2748248	2606951	stomach	NS	NS	NS	carcinoma	NS	NS	NS	y	COSV99581988	COSM8474098	165640186	c.1369C>T	p.R457W	Substitution - Missense	null	null	38	11:64804813-64804813	-	n	-	PATHOGENIC	0.95032	Confirmed somatic variant	null	683	NS	primary	null	ENSP00000337088.1:p.Arg457Trp	ENST00000337652.5:c.1369C>T	11:g.64804813G>A
2748251	NC_000011.11:g.64807878del	Sample51	MEN1	ENST00000337652.5	1848	7010	279	2748251	2606954	stomach	NS	NS	NS	carcinoma	NS	NS	NS	y	COSV53641306	COSN26984198	165636455	c.669+18del	p.?	Unknown	null	null	38	11:64807878-64807878	-	n	-	null	null	Confirmed somatic variant	null	683	NS	primary	null	null	ENST00000337652.5:c.669+18del	11:g.64807878del
2748261	NC_000011.11:g.64805663C>T	Sample52	MEN1	ENST00000337652.5	1848	7010	289	2748261	2606964	stomach	NS	NS	NS	carcinoma	NS	NS	NS	y	COSV99580818	COSM8547492	165636466	c.1172G>A	p.G391D	Substitution - Missense	null	null	38	11:64805663-64805663	-	n	-	NEUTRAL	0.04472	Confirmed somatic variant	null	683	NS	primary	null	ENSP00000337088.1:p.Gly391Asp	ENST00000337652.5:c.1172G>A	11:g.64805663C>T
2748261	NC_000011.11:g.64804775C>T	Sample53	MEN1	ENST00000337652.5	1848	7010	289	2748261	2606964	stomach	NS	NS	NS	carcinoma	NS	NS	NS	y	COSV99580505	COSM8388936	165634631	c.1407G>A	p.A469=	Substitution - coding silent	null	null	38	11:64804775-64804775	-	n	-	NEUTRAL	0.00827	Confirmed somatic variant	null	683	NS	primary	null	ENSP00000337088.1:p.Ala469=	ENST00000337652.5:c.1407G>A	11:g.64804775C>T
2267365	NC_000011.11:g.64809971A>T	Sample54	MEN1	ENST00000337652.5	1848	7010	393	2267365	2134133	oesophagus	lower_third	NS	NS	carcinoma	squamous_cell_carcinoma	NS	NS	y	COSV56345706	COSM4428395	165639043	c.139T>A	p.F47I	Substitution - Missense	null	null	38	11:64809971-64809971	-	n	-	PATHOGENIC	0.94644	Confirmed somatic variant	25151357	null	surgery fresh/frozen	primary	62	ENSP00000337088.1:p.Phe47Ile	ENST00000337652.5:c.139T>A	11:g.64809971A>T
1423745	NC_000011.11:g.64807039C>A	Sample55	MEN1	ENST00000337652.5	1848	7010	16863	1423745	1333773	lung	NS	NS	NS	carcinoma	adenocarcinoma	NS	NS	n	COSV53641812	COSM48559	95377826	c.899G>T	p.R300L	Substitution - Missense	het	null	38	11:64807039-64807039	-	n	-	PATHOGENIC	0.93356	Confirmed somatic variant	18948947	null	surgery fresh/frozen	primary	null	ENSP00000337088.1:p.Arg300Leu	ENST00000337652.5:c.899G>T	11:g.64807039C>A
1520630	NC_000011.11:g.64809857T>C	Sample56	MEN1	ENST00000337652.5	1848	7010	86564	1520630	1443005	lung	NS	NS	NS	carcinoma	adenocarcinoma	NS	NS	n	COSV56343853	COSM94695	165639865	c.253A>G	p.I85V	Substitution - Missense	null	null	38	11:64809857-64809857	-	n	-	PATHOGENIC	0.79532	Confirmed somatic variant	20668451	null	NS	primary	null	ENSP00000337088.1:p.Ile85Val	ENST00000337652.5:c.253A>G	11:g.64809857T>C
2807606	NC_000011.11:g.64805116C>A	Sample57	MEN1	ENST00000337652.5	1848	7010	99947	2807606	2664307	stomach	NS	NS	NS	carcinoma	adenocarcinoma	NS	NS	y	COSV99581462	COSM8082902	165638900	c.1283G>T	p.W428L	Substitution - Missense	null	null	38	11:64805116-64805116	-	n	-	PATHOGENIC	0.99261	Confirmed somatic variant	24807215	null	surgery fresh/frozen	primary	48	ENSP00000337088.1:p.Trp428Leu	ENST00000337652.5:c.1283G>T	11:g.64805116C>A
1020066	NC_000011.11:g.64806322G>A	Sample58	MEN1	ENST00000337652.5	1848	7010	1020066	1020066	937089	parathyroid	NS	NS	NS	adenoma	NS	NS	NS	n	COSV53649700	COSM22663	165633505	c.974C>T	p.P325L	Substitution - Missense	hom	null	38	11:64806322-64806322	-	n	-	PATHOGENIC	0.99545	Confirmed somatic variant	10993646	null	surgery fresh/frozen	primary	49	ENSP00000337088.1:p.Pro325Leu	ENST00000337652.5:c.974C>T	11:g.64806322G>A
1020078	NC_000011.11:g.64808009T>A	Sample59	MEN1	ENST00000337652.5	1848	7010	1020078	1020078	937101	pancreas	NS	NS	NS	carcinoid-endocrine_tumour	glucagonoma	NS	NS	n	COSV53641778	COSM22662	95377905	c.551A>T	p.E184V	Substitution - Missense	hom	null	38	11:64808009-64808009	-	n	-	PATHOGENIC	0.96663	Confirmed somatic variant	10993646	null	surgery fresh/frozen	NS	70	ENSP00000337088.1:p.Glu184Val	ENST00000337652.5:c.551A>T	11:g.64808009T>A
1020226	NC_000011.11:g.64806236G>A	Sample60	MEN1	ENST00000337652.5	1848	7010	1020226	1020226	937249	skin	NS	NS	NS	malignant_melanoma	NS	NS	NS	n	COSV53647250	COSM23009	165637433	c.1060C>T	p.Q354*	Substitution - Nonsense	hom	null	38	11:64806236-64806236	-	n	-	PATHOGENIC	0.99541	Confirmed somatic variant	10918183	null	surgery - NOS	metastasis	null	ENSP00000337088.1:p.Gln354Ter	ENST00000337652.5:c.1060C>T	11:g.64806236G>A
1020274	NC_000011.11:g.64809890del	Sample61	MEN1	ENST00000337652.5	1848	7010	1020274	1020274	937297	parathyroid	NS	NS	NS	hyperplasia	NS	NS	NS	n	COSV56343725	COSM23010	165634606	c.221del	p.G74Afs*45	Deletion - Frameshift	hom	null	38	11:64809890-64809890	-	n	-	null	null	Confirmed somatic variant	11095441	null	surgery fresh/frozen	NS	null	ENSP00000337088.1:p.Gly74AlafsTer45	ENST00000337652.5:c.221del	11:g.64809890del
1020976	NC_000011.11:g.64809734_64809769del	Sample62	MEN1	ENST00000337652.5	1848	7010	1020976	1020976	937960	parathyroid	NS	NS	NS	hyperplasia	NS	NS	NS	n	COSV56345031	COSM23012	165639502	c.342_377del	p.S114_W126delinsR	Deletion - In frame	hom	null	38	11:64809734-64809769	-	n	-	null	null	Confirmed somatic variant	11701736	null	surgery fresh/frozen	NS	38	ENSP00000337088.1:p.Ser114_Trp126delinsArg	ENST00000337652.5:c.342_377del	11:g.64809734_64809769del
1020977	NC_000011.11:g.64804805_64804806del	Sample63	MEN1	ENST00000337652.5	1848	7010	1020977	1020977	937961	parathyroid	NS	NS	NS	hyperplasia	NS	NS	NS	n	COSV53642319	COSM23011	165637997	c.1376_1377del	p.K459Sfs*76	Deletion - Frameshift	het	null	38	11:64804805-64804806	-	n	-	null	null	Confirmed somatic variant	11701736	null	surgery fresh/frozen	NS	38	ENSP00000337088.1:p.Lys459SerfsTer76	ENST00000337652.5:c.1376_1377del	11:g.64804805_64804806del
1021018	NC_000011.11:g.64804754C>T	Sample64	MEN1	ENST00000337652.5	1848	7010	1021018	1021018	938002	central_nervous_system	fourth_ventricle	NS	NS	glioma	ependymoma_Grade_III-IV	anaplastic	NS	n	COSV53640014	COSM23159	95376559	c.1428G>A	p.W476*	Substitution - Nonsense	hom	null	38	11:64804754-64804754	-	n	-	PATHOGENIC	0.76324	Confirmed somatic variant	11275983	null	surgery fresh/frozen	recurrent	50	ENSP00000337088.1:p.Trp476Ter	ENST00000337652.5:c.1428G>A	11:g.64804754C>T
1021019	NC_000011.11:g.64804754C>T	Sample65	MEN1	ENST00000337652.5	1848	7010	1021019	1021019	938003	central_nervous_system	fourth_ventricle	NS	NS	glioma	ependymoma_Grade_III-IV	anaplastic	NS	n	COSV53640014	COSM23159	95376559	c.1428G>A	p.W476*	Substitution - Nonsense	hom	null	38	11:64804754-64804754	-	n	-	PATHOGENIC	0.76324	Confirmed somatic variant	11275983	null	surgery fresh/frozen	recurrent	50	ENSP00000337088.1:p.Trp476Ter	ENST00000337652.5:c.1428G>A	11:g.64804754C>T
1021020	NC_000011.11:g.64804754C>T	Sample66	MEN1	ENST00000337652.5	1848	7010	1021020	1021020	938004	central_nervous_system	spinal_cord	NS	NS	glioma	ependymoma_Grade_III-IV	anaplastic	NS	n	COSV53640014	COSM23159	95376559	c.1428G>A	p.W476*	Substitution - Nonsense	hom	null	38	11:64804754-64804754	-	n	-	PATHOGENIC	0.76324	Confirmed somatic variant	11275983	null	surgery fresh/frozen	metastasis	50	ENSP00000337088.1:p.Trp476Ter	ENST00000337652.5:c.1428G>A	11:g.64804754C>T
1021252	NC_000011.11:g.64809754_64809756del	Sample67	MEN1	ENST00000337652.5	1848	7010	1021252	1021252	938236	parathyroid	NS	NS	NS	adenoma	NS	NS	NS	n	COSV56342246	COSM22640	165633271	c.358_360del	p.K120del	Deletion - In frame	het	null	38	11:64809754-64809756	-	n	-	null	null	Confirmed somatic variant	11741745	null	surgery fresh/frozen	primary	30	ENSP00000337088.1:p.Lys120del	ENST00000337652.5:c.358_360del	11:g.64809754_64809756del
1021252	NC_000011.11:g.64807574_64807581del	Sample68	MEN1	ENST00000337652.5	1848	7010	1021252	1021252	938236	parathyroid	NS	NS	NS	adenoma	NS	NS	NS	n	COSV53648106	COSM23013	165638504	c.770_777del	p.D257Gfs*15	Deletion - Frameshift	het	null	38	11:64807574-64807581	-	n	-	null	null	Confirmed somatic variant	11741745	null	surgery fresh/frozen	primary	30	ENSP00000337088.1:p.Asp257GlyfsTer15	ENST00000337652.5:c.770_777del	11:g.64807574_64807581del
1021253	NC_000011.11:g.64809858dup	Sample69	MEN1	ENST00000337652.5	1848	7010	1021253	1021253	938237	parathyroid	NS	NS	NS	adenoma-hyperplasia_NS	NS	NS	NS	n	COSV56341281	COSM23015	95378402	c.252dup	p.I85Yfs*32	Insertion - Frameshift	null	null	38	11:64809858-64809859	-	n	-	null	null	Confirmed somatic variant	11741745	null	surgery fresh/frozen	NS	70	ENSP00000337088.1:p.Ile85TyrfsTer32	ENST00000337652.5:c.252dup	11:g.64809858dup
1021253	NC_000011.11:g.64804511del	Sample70	MEN1	ENST00000337652.5	1848	7010	1021253	1021253	938237	parathyroid	NS	NS	NS	adenoma-hyperplasia_NS	NS	NS	NS	n	COSV53644590	COSM23014	165637590	c.1673del	p.F558Sfs*6	Deletion - Frameshift	null	null	38	11:64804511-64804511	-	n	-	null	null	Confirmed somatic variant	11741745	null	surgery fresh/frozen	NS	70	ENSP00000337088.1:p.Phe558SerfsTer6	ENST00000337652.5:c.1673del	11:g.64804511del
1021254	NC_000011.11:g.64809682_64809714del	Sample71	MEN1	ENST00000337652.5	1848	7010	1021254	1021254	938238	parathyroid	NS	NS	NS	adenoma-hyperplasia_NS	NS	NS	NS	n	COSV56343925	COSM23017	95377699	c.398_430del	p.Y133_L143del	Deletion - In frame	null	null	38	11:64809682-64809714	-	n	-	null	null	Confirmed somatic variant	11741745	null	surgery fresh/frozen	NS	71	ENSP00000337088.1:p.Tyr133_Leu143del	ENST00000337652.5:c.398_430del	11:g.64809682_64809714del
1021255	NC_000011.11:g.64809932C>A	Sample72	MEN1	ENST00000337652.5	1848	7010	1021255	1021255	938239	parathyroid	NS	NS	NS	adenoma	NS	NS	NS	n	COSV56346103	COSM23018	95377099	c.178G>T	p.E60*	Substitution - Nonsense	hom	null	38	11:64809932-64809932	-	n	-	PATHOGENIC	0.92345	Confirmed somatic variant	11058905	null	NS	NS	null	ENSP00000337088.1:p.Glu60Ter	ENST00000337652.5:c.178G>T	11:g.64809932C>A
1021256	NC_000011.11:g.64809818G>A	Sample73	MEN1	ENST00000337652.5	1848	7010	1021256	1021256	938240	parathyroid	NS	NS	NS	adenoma	NS	NS	NS	n	COSV56340246	COSM22608	95376861	c.292C>T	p.R98*	Substitution - Nonsense	hom	null	38	11:64809818-64809818	-	n	-	PATHOGENIC	0.97391	Confirmed somatic variant	11058905	null	NS	NS	null	ENSP00000337088.1:p.Arg98Ter	ENST00000337652.5:c.292C>T	11:g.64809818G>A
1021257	NC_000011.11:g.64810015G>C	Sample74	MEN1	ENST00000337652.5	1848	7010	1021257	1021257	938241	parathyroid	NS	NS	NS	adenoma	NS	NS	NS	n	COSV56340417	COSM23019	165636209	c.95C>G	p.P32R	Substitution - Missense	hom	null	38	11:64810015-64810015	-	n	-	PATHOGENIC	0.95271	Confirmed somatic variant	11058905	null	NS	NS	null	ENSP00000337088.1:p.Pro32Arg	ENST00000337652.5:c.95C>G	11:g.64810015G>C
1021258	NC_000011.11:g.64809959del	Sample75	MEN1	ENST00000337652.5	1848	7010	1021258	1021258	938242	parathyroid	NS	NS	NS	adenoma	NS	NS	NS	n	COSV56341413	COSM23022	95378348	c.152del	p.N51Tfs*68	Deletion - Frameshift	hom	null	38	11:64809959-64809959	-	n	-	null	null	Confirmed somatic variant	11058905	null	NS	NS	null	ENSP00000337088.1:p.Asn51ThrfsTer68	ENST00000337652.5:c.152del	11:g.64809959del
1021259	NC_000011.11:g.64807177A>C	Sample76	MEN1	ENST00000337652.5	1848	7010	1021259	1021259	938243	parathyroid	NS	NS	NS	adenoma	NS	NS	NS	n	COSV53640623	COSM23024	165638653	c.839+2T>G	p.?	Unknown	hom	null	38	11:64807177-64807177	-	n	-	PATHOGENIC	0.98685	Confirmed somatic variant	11058905	null	NS	NS	null	null	ENST00000337652.5:c.839+2T>G	11:g.64807177A>C
1021260	NC_000011.11:g.64805060G>A	Sample77	MEN1	ENST00000337652.5	1848	7010	1021260	1021260	938244	parathyroid	NS	NS	NS	adenoma	NS	NS	NS	n	COSV53640108	COSM23020	165635047	c.1339C>T	p.Q447*	Substitution - Nonsense	hom	null	38	11:64805060-64805060	-	n	-	PATHOGENIC	0.98936	Confirmed somatic variant	11058905	null	NS	NS	null	ENSP00000337088.1:p.Gln447Ter	ENST00000337652.5:c.1339C>T	11:g.64805060G>A
1021261	NC_000011.11:g.64805057A>G	Sample78	MEN1	ENST00000337652.5	1848	7010	1021261	1021261	938245	parathyroid	NS	NS	NS	adenoma	NS	NS	NS	n	COSV53644659	COSM23021	95377582	c.1342T>C	p.S448P	Substitution - Missense	hom	null	38	11:64805057-64805057	-	n	-	PATHOGENIC	0.97346	Confirmed somatic variant	11058905	null	NS	NS	null	ENSP00000337088.1:p.Ser448Pro	ENST00000337652.5:c.1342T>C	11:g.64805057A>G
1021262	NC_000011.11:g.64804684dup	Sample79	MEN1	ENST00000337652.5	1848	7010	1021262	1021262	938246	parathyroid	NS	NS	NS	adenoma	NS	NS	NS	n	COSV53640065	COSM23023	165632240	c.1500dup	p.K501Qfs*35	Insertion - Frameshift	hom	null	38	11:64804684-64804685	-	n	-	null	null	Confirmed somatic variant	11058905	null	NS	NS	null	ENSP00000337088.1:p.Lys501GlnfsTer35	ENST00000337652.5:c.1500dup	11:g.64804684dup
1021263	NC_000011.11:g.64804627dup	Sample80	MEN1	ENST00000337652.5	1848	7010	1021263	1021263	938247	parathyroid	NS	NS	NS	adenoma	NS	NS	NS	n	COSV53643805	COSM22575	95376591	c.1561dup	p.R521Pfs*15	Insertion - Frameshift	hom	null	38	11:64804627-64804628	-	n	-	null	null	Confirmed somatic variant	11058905	null	NS	NS	null	ENSP00000337088.1:p.Arg521ProfsTer15	ENST00000337652.5:c.1561dup	11:g.64804627dup
1021588	NC_000011.11:g.64809785C>A	Sample81	MEN1	ENST00000337652.5	1848	7010	1021588	1021588	938565	adrenal_gland	adrenal_gland	NS	NS	adrenal_cortical_adenoma	NS	NS	NS	n	COSV56345519	COSM22568	95378105	c.325G>T	p.E109*	Substitution - Nonsense	hom	null	38	11:64809785-64809785	-	n	-	PATHOGENIC	0.85489	Confirmed somatic variant	9935177	null	fresh/frozen - NOS	NS	43	ENSP00000337088.1:p.Glu109Ter	ENST00000337652.5:c.325G>T	11:g.64809785C>A
1021617	NC_000011.11:g.64804820G>A	Sample82	MEN1	ENST00000337652.5	1848	7010	1021617	1021617	938594	adrenal_gland	adrenal_gland	NS	NS	adrenal_cortical_hyperplasia	NS	NS	NS	n	COSV53647016	COSM23026	95378867	c.1366-4C>T	p.?	Unknown	het	null	38	11:64804820-64804820	-	n	-	NEUTRAL	0.4678	Variant of unknown origin	10647896	null	surgery fresh/frozen	NS	56	null	ENST00000337652.5:c.1366-4C>T	11:g.64804820G>A
1021618	NC_000011.11:g.64804513T>A	Sample83	MEN1	ENST00000337652.5	1848	7010	1021618	1021618	938595	adrenal_gland	adrenal_gland	NS	NS	adrenal_cortical_adenoma	NS	NS	NS	n	COSV53646516	COSM23025	165633677	c.1669A>T	p.T557S	Substitution - Missense	het	null	38	11:64804513-64804513	-	n	-	PATHOGENIC	0.8276	Variant of unknown origin	10647896	null	surgery fresh/frozen	NS	50	ENSP00000337088.1:p.Thr557Ser	ENST00000337652.5:c.1669A>T	11:g.64804513T>A
1021668	NC_000011.11:g.64809732C>T	Sample84	MEN1	ENST00000337652.5	1848	7010	1021668	1021668	938645	adrenal_gland	adrenal_gland	NS	NS	adrenal_cortical_carcinoma	NS	NS	NS	n	COSV56340673	COSM23055	95376755	c.378G>A	p.W126*	Substitution - Nonsense	het	null	38	11:64809732-64809732	-	n	-	PATHOGENIC	0.89761	Reported in another cancer sample as somatic	10634422	null	surgery fresh/frozen	NS	34	ENSP00000337088.1:p.Trp126Ter	ENST00000337652.5:c.378G>A	11:g.64809732C>T
1021680	NC_000011.11:g.64808033C>T	Sample85	MEN1	ENST00000337652.5	1848	7010	1021680	1021680	938657	adrenal_gland	adrenal_gland	NS	NS	adrenal_cortical_carcinoma	NS	NS	NS	n	COSV53640053	COSM23054	165633546	c.527G>A	p.R176Q	Substitution - Missense	het	null	38	11:64808033-64808033	-	n	-	PATHOGENIC	0.74854	Reported in another cancer sample as somatic	10634422	null	surgery fresh/frozen	NS	40	ENSP00000337088.1:p.Arg176Gln	ENST00000337652.5:c.527G>A	11:g.64808033C>T
1021708	NC_000011.11:g.64808077dup	Sample86	MEN1	ENST00000337652.5	1848	7010	1021708	1021708	938685	parathyroid	NS	NS	NS	adenoma	NS	NS	NS	n	COSV53640626	COSM23006	165639434	c.483dup	p.V162Cfs*23	Insertion - Frameshift	hom	null	38	11:64808077-64808078	-	n	-	null	null	Confirmed somatic variant	10856877	null	surgery - NOS	NS	null	ENSP00000337088.1:p.Val162CysfsTer23	ENST00000337652.5:c.483dup	11:g.64808077dup
1021709	NC_000011.11:g.64809893_64809918del	Sample87	MEN1	ENST00000337652.5	1848	7010	1021709	1021709	938686	parathyroid	NS	NS	NS	adenoma	NS	NS	NS	n	COSV56344942	COSM23008	165636820	c.194_219del	p.P65Rfs*43	Deletion - Frameshift	hom	null	38	11:64809893-64809918	-	n	-	null	null	Confirmed somatic variant	10856877	null	surgery - NOS	NS	null	ENSP00000337088.1:p.Pro65ArgfsTer43	ENST00000337652.5:c.194_219del	11:g.64809893_64809918del
1021710	NC_000011.11:g.64807888T>C	Sample88	MEN1	ENST00000337652.5	1848	7010	1021710	1021710	938687	parathyroid	NS	NS	NS	adenoma	NS	NS	NS	n	COSV53643678	COSM22576	165636405	c.669+3A>G	p.?	Unknown	hom	null	38	11:64807888-64807888	-	n	-	NEUTRAL	0.45376	Confirmed somatic variant	10856877	null	surgery - NOS	NS	null	null	ENST00000337652.5:c.669+3A>G	11:g.64807888T>C
1021711	NC_000011.11:g.64807888T>C	Sample89	MEN1	ENST00000337652.5	1848	7010	1021711	1021711	938688	parathyroid	NS	NS	NS	adenoma	NS	NS	NS	n	COSV53643678	COSM22576	165636405	c.669+3A>G	p.?	Unknown	hom	null	38	11:64807888-64807888	-	n	-	NEUTRAL	0.45376	Confirmed somatic variant	10856877	null	surgery - NOS	NS	null	null	ENST00000337652.5:c.669+3A>G	11:g.64807888T>C
1021767	NC_000011.11:g.64809842del	Sample90	MEN1	ENST00000337652.5	1848	7010	1021767	1021767	938744	pituitary	NS	NS	NS	adenoma	PRL	NS	NS	n	COSV56342703	COSM23027	95377955	c.268del	p.Y90Mfs*29	Deletion - Frameshift	hom	null	38	11:64809842-64809842	-	n	-	null	null	Confirmed somatic variant	10424779	null	surgery fresh/frozen	NS	63	ENSP00000337088.1:p.Tyr90MetfsTer29	ENST00000337652.5:c.268del	11:g.64809842del
1021793	NC_000011.11:g.64809674del	Sample91	MEN1	ENST00000337652.5	1848	7010	1021793	1021793	938770	parathyroid	NS	NS	NS	adenoma	NS	NS	NS	n	COSV56345400	COSM23061	165638505	c.437del	p.F146Sfs*8	Deletion - Frameshift	null	null	38	11:64809674-64809674	-	n	-	null	null	Confirmed somatic variant	10870030	null	surgery fresh/frozen	NS	null	ENSP00000337088.1:p.Phe146SerfsTer8	ENST00000337652.5:c.437del	11:g.64809674del
1021796	NC_000011.11:g.64809995_64810030del	Sample92	MEN1	ENST00000337652.5	1848	7010	1021796	1021796	938773	parathyroid	NS	NS	NS	adenoma	NS	NS	NS	n	COSV56346321	COSM23062	165640108	c.83_118del	p.G28_L39del	Deletion - In frame	null	null	38	11:64809995-64810030	-	n	-	null	null	Confirmed somatic variant	10870030	null	surgery fresh/frozen	NS	null	ENSP00000337088.1:p.Gly28_Leu39del	ENST00000337652.5:c.83_118del	11:g.64809995_64810030del
1021809	NC_000011.11:g.64809819del	Sample93	MEN1	ENST00000337652.5	1848	7010	1021809	1021809	938786	parathyroid	NS	NS	NS	adenoma	NS	NS	NS	n	COSV56342528	COSM23063	165633853	c.292del	p.R98Efs*21	Deletion - Frameshift	null	null	38	11:64809819-64809819	-	n	-	null	null	Confirmed somatic variant	10870030	null	surgery fresh/frozen	NS	null	ENSP00000337088.1:p.Arg98GlufsTer21	ENST00000337652.5:c.292del	11:g.64809819del
1021814	NC_000011.11:g.64807209_64807217del	Sample94	MEN1	ENST00000337652.5	1848	7010	1021814	1021814	938791	parathyroid	NS	NS	NS	adenoma	NS	NS	NS	n	COSV53642208	COSM23064	165634277	c.809_817del	p.W270_L272del	Deletion - In frame	null	null	38	11:64807209-64807217	-	n	-	null	null	Confirmed somatic variant	10870030	null	surgery fresh/frozen	NS	null	ENSP00000337088.1:p.Trp270_Leu272del	ENST00000337652.5:c.809_817del	11:g.64807209_64807217del
1021815	NC_000011.11:g.64809717_64809738del	Sample95	MEN1	ENST00000337652.5	1848	7010	1021815	1021815	938792	parathyroid	NS	NS	NS	adenoma	NS	NS	NS	n	COSV56346553	COSM23065	165637151	c.372_393del	p.I125Pfs*22	Deletion - Frameshift	null	null	38	11:64809717-64809738	-	n	-	null	null	Confirmed somatic variant	10870030	null	surgery fresh/frozen	NS	null	ENSP00000337088.1:p.Ile125ProfsTer22	ENST00000337652.5:c.372_393del	11:g.64809717_64809738del
1021817	NC_000011.11:g.64806300G>C	Sample96	MEN1	ENST00000337652.5	1848	7010	1021817	1021817	938794	parathyroid	NS	NS	NS	adenoma	NS	NS	NS	n	COSV53645121	COSM23002	165633116	c.996C>G	p.Y332*	Substitution - Nonsense	null	null	38	11:64806300-64806300	-	n	-	PATHOGENIC	0.91541	Confirmed somatic variant	10870030	null	surgery fresh/frozen	NS	null	ENSP00000337088.1:p.Tyr332Ter	ENST00000337652.5:c.996C>G	11:g.64806300G>C
1021845	NC_000011.11:g.64805704del	Sample97	MEN1	ENST00000337652.5	1848	7010	1021845	1021845	938822	lung	NS	NS	NS	carcinoma	small_cell_carcinoma	NS	NS	n	COSV53648723	COSM23001	95378244	c.1134del	p.N379Tfs*3	Deletion - Frameshift	het	null	38	11:64805704-64805704	-	n	-	null	null	Confirmed somatic variant	10738303	null	surgery fresh/frozen	primary	null	ENSP00000337088.1:p.Asn379ThrfsTer3	ENST00000337652.5:c.1134del	11:g.64805704del
1021884	NC_000011.11:g.64810070_64810104del	Sample98	MEN1	ENST00000337652.5	1848	7010	1021884	1021884	938861	parathyroid	NS	NS	NS	hyperplasia	NS	NS	NS	n	COSV56344517	COSM23045	165636388	c.9_43del	p.K4Hfs*101	Deletion - Frameshift	null	null	38	11:64810070-64810104	-	n	-	null	null	Confirmed somatic variant	11034102	null	surgery fresh/frozen	NS	59	ENSP00000337088.1:p.Lys4HisfsTer101	ENST00000337652.5:c.9_43del	11:g.64810070_64810104del
1021885	NC_000011.11:g.64809948_64809949insC	Sample99	MEN1	ENST00000337652.5	1848	7010	1021885	1021885	938862	parathyroid	NS	NS	NS	adenoma	NS	NS	NS	n	COSV56343340	COSM23046	95377763	c.161_162insG	p.I54Mfs*63	Insertion - Frameshift	null	null	38	11:64809948-64809949	-	n	-	null	null	Confirmed somatic variant	11034102	null	surgery fresh/frozen	NS	50	ENSP00000337088.1:p.Ile54MetfsTer63	ENST00000337652.5:c.161_162insG	11:g.64809948_64809949insC
1021886	NC_000011.11:g.64809937_64809947del	Sample100	MEN1	ENST00000337652.5	1848	7010	1021886	1021886	938863	parathyroid	NS	NS	NS	adenoma	NS	NS	NS	n	COSV56345525	COSM23047	95378118	c.163_173del	p.P55Sfs*58	Deletion - Frameshift	hom	null	38	11:64809937-64809947	-	n	-	null	null	Confirmed somatic variant	11034102	null	surgery fresh/frozen	NS	49	ENSP00000337088.1:p.Pro55SerfsTer58	ENST00000337652.5:c.163_173del	11:g.64809937_64809947del
1021887	NC_000011.11:g.64809908_64809911del	Sample101	MEN1	ENST00000337652.5	1848	7010	1021887	1021887	938864	parathyroid	NS	NS	NS	adenoma	NS	NS	NS	n	COSV56343142	COSM23035	165639148	c.202_205del	p.A68Pfs*50	Deletion - Frameshift	hom	null	38	11:64809908-64809911	-	n	-	null	null	Variant of unknown origin	11034102	null	surgery fresh/frozen	NS	73	ENSP00000337088.1:p.Ala68ProfsTer50	ENST00000337652.5:c.202_205del	11:g.64809908_64809911del
1021888	NC_000011.11:g.64804511del	Sample102	MEN1	ENST00000337652.5	1848	7010	1021888	1021888	938865	parathyroid	NS	NS	NS	hyperplasia	NS	NS	NS	n	COSV53644590	COSM23014	165637590	c.1673del	p.F558Sfs*6	Deletion - Frameshift	null	null	38	11:64804511-64804511	-	n	-	null	null	Reported in another cancer sample as somatic	11034102	null	surgery fresh/frozen	NS	70	ENSP00000337088.1:p.Phe558SerfsTer6	ENST00000337652.5:c.1673del	11:g.64804511del
1021888	NC_000011.11:g.64809858dup	Sample103	MEN1	ENST00000337652.5	1848	7010	1021888	1021888	938865	parathyroid	NS	NS	NS	hyperplasia	NS	NS	NS	n	COSV56341281	COSM23015	95378402	c.252dup	p.I85Yfs*32	Insertion - Frameshift	null	null	38	11:64809858-64809859	-	n	-	null	null	Reported in another cancer sample as somatic	11034102	null	surgery fresh/frozen	NS	70	ENSP00000337088.1:p.Ile85TyrfsTer32	ENST00000337652.5:c.252dup	11:g.64809858dup
1021889	NC_000011.11:g.64809818_64809819del	Sample104	MEN1	ENST00000337652.5	1848	7010	1021889	1021889	938866	parathyroid	NS	NS	NS	adenoma	NS	NS	NS	n	COSV56340915	COSM23036	165636403	c.291_292del	p.I97Mfs*19	Deletion - Frameshift	hom	null	38	11:64809818-64809819	-	n	-	null	null	Confirmed somatic variant	11034102	null	surgery fresh/frozen	NS	75	ENSP00000337088.1:p.Ile97MetfsTer19	ENST00000337652.5:c.291_292del	11:g.64809818_64809819del
1021892	NC_000011.11:g.64809682_64809714del	Sample105	MEN1	ENST00000337652.5	1848	7010	1021892	1021892	938869	parathyroid	NS	NS	NS	adenoma	NS	NS	NS	n	COSV56343925	COSM23017	95377699	c.398_430del	p.Y133_L143del	Deletion - In frame	null	null	38	11:64809682-64809714	-	n	-	null	null	Reported in another cancer sample as somatic	11034102	null	surgery fresh/frozen	NS	71	ENSP00000337088.1:p.Tyr133_Leu143del	ENST00000337652.5:c.398_430del	11:g.64809682_64809714del
1021893	NC_000011.11:g.64809662_64809665del	Sample106	MEN1	ENST00000337652.5	1848	7010	1021893	1021893	938870	parathyroid	NS	NS	NS	hyperplasia	NS	NS	NS	n	COSV56340476	COSM23052	95376569	c.447_450del	p.W150Afs*3	Deletion - Frameshift	null	null	38	11:64809662-64809665	-	n	-	null	null	Variant of unknown origin	11034102	null	surgery fresh/frozen	NS	53	ENSP00000337088.1:p.Trp150AlafsTer3	ENST00000337652.5:c.447_450del	11:g.64809662_64809665del
1021900	NC_000011.11:g.64807011del	Sample107	MEN1	ENST00000337652.5	1848	7010	1021900	1021900	938877	parathyroid	NS	NS	NS	hyperplasia	NS	NS	NS	n	COSV53646603	COSM23053	165632251	c.927+1del	p.?	Unknown	hom	null	38	11:64807011-64807011	-	n	-	null	null	Confirmed somatic variant	11034102	null	surgery fresh/frozen	NS	50	null	ENST00000337652.5:c.927+1del	11:g.64807011del
1021903	NC_000011.11:g.64805665dup	Sample108	MEN1	ENST00000337652.5	1848	7010	1021903	1021903	938880	parathyroid	NS	NS	NS	adenoma	NS	NS	NS	n	COSV53649708	COSM23048	165633515	c.1172dup	p.E392Rfs*22	Insertion - Frameshift	hom	null	38	11:64805665-64805666	-	n	-	null	null	Confirmed somatic variant	11034102	null	surgery fresh/frozen	NS	45	ENSP00000337088.1:p.Glu392ArgfsTer22	ENST00000337652.5:c.1172dup	11:g.64805665dup
1021904	NC_000011.11:g.64805110_64805145del	Sample109	MEN1	ENST00000337652.5	1848	7010	1021904	1021904	938881	parathyroid	NS	NS	NS	hyperplasia	NS	NS	NS	n	COSV53641789	COSM23049	95377108	c.1255_1290del	p.L419_E430del	Deletion - In frame	hom	null	38	11:64805110-64805145	-	n	-	null	null	Variant of unknown origin	11034102	null	surgery fresh/frozen	NS	59	ENSP00000337088.1:p.Leu419_Glu430del	ENST00000337652.5:c.1255_1290del	11:g.64805110_64805145del
1021905	NC_000011.11:g.64804807del	Sample110	MEN1	ENST00000337652.5	1848	7010	1021905	1021905	938882	parathyroid	NS	NS	NS	adenoma	NS	NS	NS	n	COSV53641070	COSM23050	165637515	c.1376del	p.K459Rfs*4	Deletion - Frameshift	null	null	38	11:64804807-64804807	-	n	-	null	null	Confirmed somatic variant	11034102	null	surgery fresh/frozen	NS	34	ENSP00000337088.1:p.Lys459ArgfsTer4	ENST00000337652.5:c.1376del	11:g.64804807del
1021906	NC_000011.11:g.64804627dup	Sample111	MEN1	ENST00000337652.5	1848	7010	1021906	1021906	938883	parathyroid	NS	NS	NS	adenoma	NS	NS	NS	n	COSV53643805	COSM22575	95376591	c.1561dup	p.R521Pfs*15	Insertion - Frameshift	hom	null	38	11:64804627-64804628	-	n	-	null	null	Reported in another cancer sample as somatic	11034102	null	surgery fresh/frozen	NS	68	ENSP00000337088.1:p.Arg521ProfsTer15	ENST00000337652.5:c.1561dup	11:g.64804627dup
1021996	NC_000011.11:g.64806300_64806301insCTG	Sample112	MEN1	ENST00000337652.5	1848	7010	1021996	1021996	938973	parathyroid	NS	NS	NS	adenoma	NS	NS	NS	n	COSV53647030	COSM22664	165636489	c.996_997insAGC	p.Y332_H333insS	Insertion - In frame	null	null	38	11:64806300-64806301	-	n	-	null	null	Confirmed somatic variant	10715991	null	surgery fresh/frozen	NS	47	ENSP00000337088.1:p.Tyr332_His333insSer	ENST00000337652.5:c.996_997insAGC	11:g.64806300_64806301insCTG
1021997	NC_000011.11:g.64809986C>T	Sample113	MEN1	ENST00000337652.5	1848	7010	1021997	1021997	938974	parathyroid	NS	NS	NS	adenoma	NS	NS	NS	n	COSV56343121	COSM22638	95376513	c.124G>A	p.G42S	Substitution - Missense	null	null	38	11:64809986-64809986	-	n	-	PATHOGENIC	0.87796	Confirmed somatic variant	10715991	null	surgery fresh/frozen	NS	50	ENSP00000337088.1:p.Gly42Ser	ENST00000337652.5:c.124G>A	11:g.64809986C>T
1021998	NC_000011.11:g.64805658C>A	Sample114	MEN1	ENST00000337652.5	1848	7010	1021998	1021998	938975	parathyroid	NS	NS	NS	adenoma	NS	NS	NS	n	COSV53643183	COSM22665	165637023	c.1177G>T	p.E393*	Substitution - Nonsense	null	null	38	11:64805658-64805658	-	n	-	PATHOGENIC	0.87704	Confirmed somatic variant	10715991	null	surgery fresh/frozen	NS	71	ENSP00000337088.1:p.Glu393Ter	ENST00000337652.5:c.1177G>T	11:g.64805658C>A
1021999	NC_000011.11:g.64804789G>A	Sample115	MEN1	ENST00000337652.5	1848	7010	1021999	1021999	938976	parathyroid	NS	NS	NS	adenoma	NS	NS	NS	n	COSV53642158	COSM22666	95376773	c.1393C>T	p.R465*	Substitution - Nonsense	null	null	38	11:64804789-64804789	-	n	-	PATHOGENIC	0.89318	Confirmed somatic variant	10715991	null	surgery fresh/frozen	NS	74	ENSP00000337088.1:p.Arg465Ter	ENST00000337652.5:c.1393C>T	11:g.64804789G>A
1024310	NC_000011.11:g.64809892_64809898del	Sample116	MEN1	ENST00000337652.5	1848	7010	1024310	1024310	941287	pancreas	NS	NS	NS	carcinoid-endocrine_tumour	NS	NS	NS	n	COSV56346032	COSM22660	165638647	c.214_220del	p.P72Afs*45	Deletion - Frameshift	hom	null	38	11:64809892-64809898	-	n	-	null	null	Variant of unknown origin	9895334	null	surgery-fixed	metastasis	73	ENSP00000337088.1:p.Pro72AlafsTer45	ENST00000337652.5:c.214_220del	11:g.64809892_64809898del
1024314	NC_000011.11:g.64808012dup	Sample117	MEN1	ENST00000337652.5	1848	7010	1024314	1024314	941291	gastrointestinal_tract_(site_indeterminate)	NS	NS	NS	carcinoid-endocrine_tumour	gastrinoma	NS	NS	n	COSV53648315	COSM22659	165638868	c.548dup	p.E184*	Insertion - Frameshift	het	null	38	11:64808012-64808013	-	n	-	null	null	Variant of unknown origin	9895334	null	surgery-fixed	metastasis	52	ENSP00000337088.1:p.Glu184Ter	ENST00000337652.5:c.548dup	11:g.64808012dup
1024391	NC_000011.11:g.64810034C>T	Sample118	MEN1	ENST00000337652.5	1848	7010	1024391	1024391	941368	parathyroid	NS	NS	NS	adenoma	NS	NS	NS	n	COSV56343608	COSM22645	165632493	c.76G>A	p.E26K	Substitution - Missense	hom	null	38	11:64810034-64810034	-	n	-	PATHOGENIC	0.95425	Confirmed somatic variant	9241276	null	surgery fresh/frozen	NS	null	ENSP00000337088.1:p.Glu26Lys	ENST00000337652.5:c.76G>A	11:g.64810034C>T
1024392	NC_000011.11:g.64809788G>A	Sample119	MEN1	ENST00000337652.5	1848	7010	1024392	1024392	941369	parathyroid	NS	NS	NS	adenoma	NS	NS	NS	n	COSV56341148	COSM22646	165634498	c.322C>T	p.R108*	Substitution - Nonsense	hom	null	38	11:64809788-64809788	-	n	-	PATHOGENIC	0.87474	Confirmed somatic variant	9241276	null	surgery fresh/frozen	NS	null	ENSP00000337088.1:p.Arg108Ter	ENST00000337652.5:c.322C>T	11:g.64809788G>A
1024393	NC_000011.11:g.64807178C>T	Sample120	MEN1	ENST00000337652.5	1848	7010	1024393	1024393	941370	parathyroid	NS	NS	NS	adenoma	NS	NS	NS	n	COSV53647034	COSM22651	165633087	c.839+1G>A	p.?	Unknown	hom	null	38	11:64807178-64807178	-	n	-	PATHOGENIC	0.99305	Confirmed somatic variant	9241276	null	surgery fresh/frozen	NS	null	null	ENST00000337652.5:c.839+1G>A	11:g.64807178C>T
1024394	NC_000011.11:g.64805652_64805662dup	Sample121	MEN1	ENST00000337652.5	1848	7010	1024394	1024394	941371	parathyroid	NS	NS	NS	adenoma	NS	NS	NS	n	COSV53649579	COSM22649	95377418	c.1175_1185dup	p.G396Rfs*58	Insertion - Frameshift	hom	null	38	11:64805662-64805663	-	n	-	null	null	Confirmed somatic variant	9241276	null	surgery fresh/frozen	NS	null	ENSP00000337088.1:p.Gly396ArgfsTer58	ENST00000337652.5:c.1175_1185dup	11:g.64805652_64805662dup
1024395	NC_000011.11:g.64805132C>T	Sample122	MEN1	ENST00000337652.5	1848	7010	1024395	1024395	941372	parathyroid	NS	NS	NS	adenoma	NS	NS	NS	n	COSV53641849	COSM22647	165637742	c.1267G>A	p.D423N	Substitution - Missense	hom	null	38	11:64805132-64805132	-	n	-	PATHOGENIC	0.98747	Confirmed somatic variant	9241276	null	surgery fresh/frozen	NS	null	ENSP00000337088.1:p.Asp423Asn	ENST00000337652.5:c.1267G>A	11:g.64805132C>T
1024396	NC_000011.11:g.64804485A>G	Sample123	MEN1	ENST00000337652.5	1848	7010	1024396	1024396	941373	parathyroid	NS	NS	NS	adenoma	NS	NS	NS	n	COSV53645507	COSM22648	165637952	c.1697T>C	p.M566T	Substitution - Missense	hom	null	38	11:64804485-64804485	-	n	-	PATHOGENIC	0.9637	Confirmed somatic variant	9241276	null	surgery fresh/frozen	NS	null	ENSP00000337088.1:p.Met566Thr	ENST00000337652.5:c.1697T>C	11:g.64804485A>G
1024397	NC_000011.11:g.64804461_64804465del	Sample124	MEN1	ENST00000337652.5	1848	7010	1024397	1024397	941374	parathyroid	NS	NS	NS	adenoma	NS	NS	NS	n	COSV53642569	COSM22650	165633428	c.1717_1721del	p.T573Dfs*27	Deletion - Frameshift	hom	null	38	11:64804461-64804465	-	n	-	null	null	Confirmed somatic variant	9241276	null	surgery fresh/frozen	NS	null	ENSP00000337088.1:p.Thr573AspfsTer27	ENST00000337652.5:c.1717_1721del	11:g.64804461_64804465del
1024459	NC_000011.11:g.64809707T>A	Sample125	MEN1	ENST00000337652.5	1848	7010	1024459	1024459	941436	soft_tissue	fibrous_tissue_and_uncertain_origin	face	NS	angiofibroma	NS	NS	NS	n	COSV56342054	COSM22642	165637848	c.403A>T	p.K135*	Substitution - Nonsense	het	null	38	11:64809707-64809707	-	n	-	PATHOGENIC	0.90273	Confirmed somatic variant	9740255	null	NS	NS	null	ENSP00000337088.1:p.Lys135Ter	ENST00000337652.5:c.403A>T	11:g.64809707T>A
1024460	NC_000011.11:g.64805745_64805746delinsTT	Sample126	MEN1	ENST00000337652.5	1848	7010	1024460	1024460	941437	soft_tissue	fibrous_tissue_and_uncertain_origin	face	NS	angiofibroma	NS	NS	NS	n	COSV53648733	COSM22643	95378256	c.1089_1090delinsAA	p.E364K	Substitution - Missense	het	null	38	11:64805745-64805746	-	n	-	null	null	Confirmed somatic variant	9740255	null	NS	NS	null	ENSP00000337088.1:p.Glu364Lys	ENST00000337652.5:c.1089_1090delinsAA	11:g.64805745_64805746delinsTT
1024479	NC_000011.11:g.64809705del	Sample127	MEN1	ENST00000337652.5	1848	7010	1024479	1024479	941456	parathyroid	NS	NS	NS	adenoma	NS	NS	NS	n	COSV56343845	COSM22633	165638006	c.406del	p.D136Ifs*18	Deletion - Frameshift	hom	null	38	11:64809705-64809705	-	n	-	null	null	Confirmed somatic variant	9709976	null	surgery fresh/frozen	NS	77	ENSP00000337088.1:p.Asp136IlefsTer18	ENST00000337652.5:c.406del	11:g.64809705del
1024481	NC_000011.11:g.64805053_64805071del	Sample128	MEN1	ENST00000337652.5	1848	7010	1024481	1024481	941458	parathyroid	NS	NS	NS	adenoma	NS	NS	NS	n	COSV53645849	COSM22635	165636714	c.1328_1346del	p.T443Kfs*14	Deletion - Frameshift	hom	null	38	11:64805053-64805071	-	n	-	null	null	Confirmed somatic variant	9709976	null	surgery fresh/frozen	NS	73	ENSP00000337088.1:p.Thr443LysfsTer14	ENST00000337652.5:c.1328_1346del	11:g.64805053_64805071del
1024482	NC_000011.11:g.64809849_64809852del	Sample129	MEN1	ENST00000337652.5	1848	7010	1024482	1024482	941459	parathyroid	NS	NS	NS	adenoma	NS	NS	NS	n	COSV56345974	COSM22636	165632517	c.258_261del	p.I86Mfs*32	Deletion - Frameshift	hom	null	38	11:64809849-64809852	-	n	-	null	null	Confirmed somatic variant	9709976	null	surgery fresh/frozen	NS	68	ENSP00000337088.1:p.Ile86MetfsTer32	ENST00000337652.5:c.258_261del	11:g.64809849_64809852del
1024483	NC_000011.11:g.64810052_64810067del	Sample130	MEN1	ENST00000337652.5	1848	7010	1024483	1024483	941460	parathyroid	NS	NS	NS	adenoma	NS	NS	NS	n	COSV56340964	COSM22637	165637204	c.44_59del	p.S15Cfs*99	Deletion - Frameshift	hom	null	38	11:64810052-64810067	-	n	-	null	null	Confirmed somatic variant	9709976	null	surgery fresh/frozen	NS	67	ENSP00000337088.1:p.Ser15CysfsTer99	ENST00000337652.5:c.44_59del	11:g.64810052_64810067del
1024526	NC_000011.11:g.64808030T>A	Sample131	MEN1	ENST00000337652.5	1848	7010	1024526	1024526	941503	lung	NS	NS	NS	carcinoid-endocrine_tumour	NS	NS	NS	n	COSV53644438	COSM22624	95377309	c.530A>T	p.D177V	Substitution - Missense	hom	null	38	11:64808030-64808030	-	n	-	PATHOGENIC	0.96663	Confirmed somatic variant	10027401	null	fresh/frozen - NOS	NS	null	ENSP00000337088.1:p.Asp177Val	ENST00000337652.5:c.530A>T	11:g.64808030T>A
1024570	NC_000011.11:g.64805772T>C	Sample132	MEN1	ENST00000337652.5	1848	7010	1024570	1024570	941547	pituitary	NS	NS	NS	adenoma	TSH	NS	NS	n	COSV53640779	COSM22623	165636154	c.1065-2A>G	p.?	Unknown	hom	null	38	11:64805772-64805772	-	n	-	PATHOGENIC	0.98499	Confirmed somatic variant	10398160	null	NS	NS	null	null	ENST00000337652.5:c.1065-2A>G	11:g.64805772T>C
1024633	NC_000011.11:g.64804627dup	Sample133	MEN1	ENST00000337652.5	1848	7010	1024633	1024633	941610	lung	NS	NS	NS	carcinoid-endocrine_tumour	typical	NS	NS	n	COSV53643805	COSM22575	95376591	c.1561dup	p.R521Pfs*15	Insertion - Frameshift	hom	null	38	11:64804627-64804628	-	n	-	null	null	Confirmed somatic variant	9361035	null	surgery fresh/frozen	primary	46	ENSP00000337088.1:p.Arg521ProfsTer15	ENST00000337652.5:c.1561dup	11:g.64804627dup
1024636	NC_000011.11:g.64807888T>C	Sample134	MEN1	ENST00000337652.5	1848	7010	1024636	1024636	941613	lung	NS	NS	NS	carcinoid-endocrine_tumour	typical	NS	NS	n	COSV53643678	COSM22576	165636405	c.669+3A>G	p.?	Unknown	hom	null	38	11:64807888-64807888	-	n	-	NEUTRAL	0.45376	Confirmed somatic variant	9361035	null	surgery fresh/frozen	primary	56	null	ENST00000337652.5:c.669+3A>G	11:g.64807888T>C
1024640	NC_000011.11:g.64810074_64810086del	Sample135	MEN1	ENST00000337652.5	1848	7010	1024640	1024640	941617	lung	NS	NS	NS	carcinoid-endocrine_tumour	atypical	NS	NS	n	COSV56342926	COSM22574	165635240	c.24_36del	p.K8Nfs*107	Deletion - Frameshift	hom	null	38	11:64810074-64810086	-	n	-	null	null	Confirmed somatic variant	9361035	null	surgery fresh/frozen	primary	63	ENSP00000337088.1:p.Lys8AsnfsTer107	ENST00000337652.5:c.24_36del	11:g.64810074_64810086del
1024641	NC_000011.11:g.64804817del	Sample136	MEN1	ENST00000337652.5	1848	7010	1024641	1024641	941618	lung	NS	NS	NS	carcinoid-endocrine_tumour	atypical	NS	NS	n	COSV53649525	COSM22573	95377120	c.1366del	p.V456Cfs*7	Deletion - Frameshift	hom	null	38	11:64804817-64804817	-	n	-	null	null	Confirmed somatic variant	9361035	null	surgery fresh/frozen	primary	62	ENSP00000337088.1:p.Val456CysfsTer7	ENST00000337652.5:c.1366del	11:g.64804817del
1024644	NC_000011.11:g.64809975C>A	Sample137	MEN1	ENST00000337652.5	1848	7010	1024644	1024644	941621	parathyroid	NS	NS	NS	adenoma-hyperplasia_NS	NS	NS	NS	n	COSV56345169	COSM22653	165639912	c.135G>T	p.E45D	Substitution - Missense	hom	null	38	11:64809975-64809975	-	n	-	PATHOGENIC	0.84967	Confirmed somatic variant	9709922	null	surgery fresh/frozen	NS	null	ENSP00000337088.1:p.Glu45Asp	ENST00000337652.5:c.135G>T	11:g.64809975C>A
1024645	NC_000011.11:g.64807956dup	Sample138	MEN1	ENST00000337652.5	1848	7010	1024645	1024645	941622	parathyroid	NS	NS	NS	adenoma-hyperplasia_NS	NS	NS	NS	n	COSV53640021	COSM22658	165639127	c.604dup	p.T202Nfs*21	Insertion - Frameshift	hom	null	38	11:64807956-64807957	-	n	-	null	null	Confirmed somatic variant	9709922	null	surgery fresh/frozen	NS	null	ENSP00000337088.1:p.Thr202AsnfsTer21	ENST00000337652.5:c.604dup	11:g.64807956dup
1024647	NC_000011.11:g.64806247del	Sample139	MEN1	ENST00000337652.5	1848	7010	1024647	1024647	941624	parathyroid	NS	NS	NS	adenoma-hyperplasia_NS	NS	NS	NS	n	COSV53649283	COSM22656	165636501	c.1050del	p.T351Lfs*22	Deletion - Frameshift	hom	null	38	11:64806247-64806247	-	n	-	null	null	Confirmed somatic variant	9709922	null	surgery fresh/frozen	NS	null	ENSP00000337088.1:p.Thr351LeufsTer22	ENST00000337652.5:c.1050del	11:g.64806247del
1024650	NC_000011.11:g.64807662_64807666del	Sample140	MEN1	ENST00000337652.5	1848	7010	1024650	1024650	941627	parathyroid	NS	NS	NS	adenoma-hyperplasia_NS	NS	NS	NS	n	COSV53641075	COSM22654	165637517	c.686_690del	p.K229Ifs*6	Deletion - Frameshift	hom	null	38	11:64807662-64807666	-	n	-	null	null	Confirmed somatic variant	9709922	null	surgery fresh/frozen	NS	null	ENSP00000337088.1:p.Lys229IlefsTer6	ENST00000337652.5:c.686_690del	11:g.64807662_64807666del
1030093	NC_000011.11:g.64804662T>A	Sample141	MEN1	ENST00000337652.5	1848	7010	1030093	1030093	946885	pituitary	NS	NS	NS	adenoma	non_functioning	NS	NS	n	COSV53647711	COSM22588	165639924	c.1520A>T	p.K507M	Substitution - Missense	hom	null	38	11:64804662-64804662	-	n	-	PATHOGENIC	0.79421	Confirmed somatic variant	9407947	null	surgery fresh/frozen	NS	59	ENSP00000337088.1:p.Lys507Met	ENST00000337652.5:c.1520A>T	11:g.64804662T>A
1030103	NC_000011.11:g.64805154G>T	Sample142	MEN1	ENST00000337652.5	1848	7010	1030103	1030103	946895	pituitary	NS	NS	NS	adenoma	ACTH	NS	NS	n	COSV53642772	COSM22589	165635694	c.1245C>A	p.F415L	Substitution - Missense	hom	null	38	11:64805154-64805154	-	n	-	PATHOGENIC	0.89724	Confirmed somatic variant	9407947	null	surgery fresh/frozen	NS	38	ENSP00000337088.1:p.Phe415Leu	ENST00000337652.5:c.1245C>A	11:g.64805154G>T
1030129	NC_000011.11:g.64809868del	Sample143	MEN1	ENST00000337652.5	1848	7010	1030129	1030129	946921	parathyroid	NS	NS	NS	adenoma-hyperplasia_NS	NS	NS	NS	n	COSV56341855	COSM22590	165639186	c.243del	p.D82Tfs*37	Deletion - Frameshift	hom	null	38	11:64809868-64809868	-	n	-	null	null	Confirmed somatic variant	10931084	null	surgery fresh/frozen	NS	null	ENSP00000337088.1:p.Asp82ThrfsTer37	ENST00000337652.5:c.243del	11:g.64809868del
1030130	NC_000011.11:g.64809768del	Sample144	MEN1	ENST00000337652.5	1848	7010	1030130	1030130	946922	parathyroid	NS	NS	NS	adenoma-hyperplasia_NS	NS	NS	NS	n	COSV56341864	COSM22591	165639190	c.343del	p.R115Vfs*4	Deletion - Frameshift	hom	null	38	11:64809768-64809768	-	n	-	null	null	Confirmed somatic variant	10931084	null	surgery fresh/frozen	NS	null	ENSP00000337088.1:p.Arg115ValfsTer4	ENST00000337652.5:c.343del	11:g.64809768del
1030131	NC_000011.11:g.64807948del	Sample145	MEN1	ENST00000337652.5	1848	7010	1030131	1030131	946923	parathyroid	NS	NS	NS	adenoma-hyperplasia_NS	NS	NS	NS	n	COSV53648322	COSM22592	165638870	c.612del	p.H204Qfs*25	Deletion - Frameshift	hom	null	38	11:64807948-64807948	-	n	-	null	null	Confirmed somatic variant	10931084	null	surgery fresh/frozen	NS	null	ENSP00000337088.1:p.His204GlnfsTer25	ENST00000337652.5:c.612del	11:g.64807948del
1030132	NC_000011.11:g.64808061_64808062delinsAA	Sample146	MEN1	ENST00000337652.5	1848	7010	1030132	1030132	946924	parathyroid	NS	NS	NS	adenoma-hyperplasia_NS	NS	NS	NS	n	COSV53649530	COSM22593	95377128	c.498_499delinsTT	p.V167F	Substitution - Missense	hom	null	38	11:64808061-64808062	-	n	-	null	null	Confirmed somatic variant	10931084	null	surgery fresh/frozen	NS	null	ENSP00000337088.1:p.Val167Phe	ENST00000337652.5:c.498_499delinsTT	11:g.64808061_64808062delinsAA
1030133	NC_000011.11:g.64807577G>A	Sample147	MEN1	ENST00000337652.5	1848	7010	1030133	1030133	946925	parathyroid	NS	NS	NS	adenoma-hyperplasia_NS	NS	NS	NS	n	COSV53641504	COSM22594	95378648	c.773C>T	p.S258L	Substitution - Missense	hom	null	38	11:64807577-64807577	-	n	-	PATHOGENIC	0.9419	Confirmed somatic variant	10931084	null	surgery fresh/frozen	NS	null	ENSP00000337088.1:p.Ser258Leu	ENST00000337652.5:c.773C>T	11:g.64807577G>A
1030134	NC_000011.11:g.64807073C>G	Sample148	MEN1	ENST00000337652.5	1848	7010	1030134	1030134	946926	parathyroid	NS	NS	NS	adenoma-hyperplasia_NS	NS	NS	NS	n	COSV53647566	COSM22595	165639516	c.865G>C	p.A289P	Substitution - Missense	hom	null	38	11:64807073-64807073	-	n	-	PATHOGENIC	0.97981	Confirmed somatic variant	10931084	null	surgery fresh/frozen	NS	null	ENSP00000337088.1:p.Ala289Pro	ENST00000337652.5:c.865G>C	11:g.64807073C>G
1030135	NC_000011.11:g.64807009A>T	Sample149	MEN1	ENST00000337652.5	1848	7010	1030135	1030135	946927	parathyroid	NS	NS	NS	adenoma-hyperplasia_NS	NS	NS	NS	n	COSV53644596	COSM22598	165637604	c.927+2T>A	p.?	Unknown	hom	null	38	11:64807009-64807009	-	n	-	PATHOGENIC	0.99323	Confirmed somatic variant	10931084	null	surgery fresh/frozen	NS	null	null	ENST00000337652.5:c.927+2T>A	11:g.64807009A>T
1030136	NC_000011.11:g.64804428G>C	Sample150	MEN1	ENST00000337652.5	1848	7010	1030136	1030136	946928	parathyroid	NS	NS	NS	adenoma-hyperplasia_NS	NS	NS	NS	n	COSV53648950	COSM22596	165640123	c.1754C>G	p.T585R	Substitution - Missense	hom	null	38	11:64804428-64804428	-	n	-	PATHOGENIC	0.93124	Confirmed somatic variant	10931084	null	surgery fresh/frozen	NS	null	ENSP00000337088.1:p.Thr585Arg	ENST00000337652.5:c.1754C>G	11:g.64804428G>C
1030137	NC_000011.11:g.64804464del	Sample151	MEN1	ENST00000337652.5	1848	7010	1030137	1030137	946929	parathyroid	NS	NS	NS	adenoma-hyperplasia_NS	NS	NS	NS	n	COSV53640068	COSM22597	165634993	c.1719del	p.K574Rfs*19	Deletion - Frameshift	hom	null	38	11:64804464-64804464	-	n	-	null	null	Confirmed somatic variant	10931084	null	surgery fresh/frozen	NS	null	ENSP00000337088.1:p.Lys574ArgfsTer19	ENST00000337652.5:c.1719del	11:g.64804464del
1030142	NC_000011.11:g.64810000dup	Sample152	MEN1	ENST00000337652.5	1848	7010	1030142	1030142	946934	parathyroid	NS	NS	NS	adenoma	NS	NS	NS	n	COSV56345772	COSM22603	165638878	c.112dup	p.S38Ffs*79	Insertion - Frameshift	null	null	38	11:64810000-64810001	-	n	-	null	null	Confirmed somatic variant	15754732	null	surgery-fixed	NS	null	ENSP00000337088.1:p.Ser38PhefsTer79	ENST00000337652.5:c.112dup	11:g.64810000dup
1030143	NC_000011.11:g.64807595_64807612del	Sample153	MEN1	ENST00000337652.5	1848	7010	1030143	1030143	946935	parathyroid	NS	NS	NS	adenoma	NS	NS	NS	n	COSV53648112	COSM22602	165638324	c.740_757del	p.A247_I252del	Deletion - In frame	null	null	38	11:64807595-64807612	-	n	-	null	null	Confirmed somatic variant	15754732	null	surgery-fixed	NS	null	ENSP00000337088.1:p.Ala247_Ile252del	ENST00000337652.5:c.740_757del	11:g.64807595_64807612del
1030144	NC_000011.11:g.64807200_64807201del	Sample154	MEN1	ENST00000337652.5	1848	7010	1030144	1030144	946936	parathyroid	NS	NS	NS	adenoma	NS	NS	NS	n	COSV53645124	COSM22601	165633160	c.818_819del	p.Y273*	Deletion - Frameshift	null	null	38	11:64807200-64807201	-	n	-	null	null	Confirmed somatic variant	15754732	null	surgery-fixed	NS	null	ENSP00000337088.1:p.Tyr273Ter	ENST00000337652.5:c.818_819del	11:g.64807200_64807201del
1030145	NC_000011.11:g.64807052G>C	Sample155	MEN1	ENST00000337652.5	1848	7010	1030145	1030145	946937	parathyroid	NS	NS	NS	adenoma	NS	NS	NS	n	COSV53643302	COSM22599	165632578	c.886C>G	p.P296A	Substitution - Missense	null	null	38	11:64807052-64807052	-	n	-	PATHOGENIC	0.94419	Confirmed somatic variant	15754732	null	surgery-fixed	NS	null	ENSP00000337088.1:p.Pro296Ala	ENST00000337652.5:c.886C>G	11:g.64807052G>C
1030146	NC_000011.11:g.64804561G>A	Sample156	MEN1	ENST00000337652.5	1848	7010	1030146	1030146	946938	parathyroid	NS	NS	NS	adenoma	NS	NS	NS	n	COSV53647073	COSM22600	95378121	c.1621C>T	p.Q541*	Substitution - Nonsense	null	null	38	11:64804561-64804561	-	n	-	NEUTRAL	0.06211	Confirmed somatic variant	15754732	null	surgery-fixed	NS	null	ENSP00000337088.1:p.Gln541Ter	ENST00000337652.5:c.1621C>T	11:g.64804561G>A
1030147	NC_000011.11:g.64809844A>C	Sample157	MEN1	ENST00000337652.5	1848	7010	1030147	1030147	946939	parathyroid	NS	NS	NS	hyperplasia	NS	NS	NS	n	COSV56339994	COSM22570	95377337	c.266T>G	p.L89R	Substitution - Missense	null	null	38	11:64809844-64809844	-	n	-	PATHOGENIC	0.97426	Confirmed somatic variant	15754732	null	surgery-fixed	NS	null	ENSP00000337088.1:p.Leu89Arg	ENST00000337652.5:c.266T>G	11:g.64809844A>C
1031369	NC_000011.11:g.64805643G>A	Sample158	MEN1	ENST00000337652.5	1848	7010	1031369	1031369	948160	thymus	NS	NS	NS	carcinoid-endocrine_tumour	NS	NS	NS	n	COSV53647568	COSM22604	165634274	c.1192C>T	p.Q398*	Substitution - Nonsense	null	null	38	11:64805643-64805643	-	n	-	PATHOGENIC	0.78177	Confirmed somatic variant	10594843	null	fresh/frozen - NOS	NS	42	ENSP00000337088.1:p.Gln398Ter	ENST00000337652.5:c.1192C>T	11:g.64805643G>A
1031377	NC_000011.11:g.64809860_64809863del	Sample159	MEN1	ENST00000337652.5	1848	7010	1031377	1031377	948168	stomach	NS	NS	NS	carcinoid-endocrine_tumour	NS	NS	NS	n	COSV56340534	COSM22577	95376686	c.249_252del	p.I85Sfs*33	Deletion - Frameshift	hom	null	38	11:64809860-64809863	-	n	-	null	null	Confirmed somatic variant	10594843	null	fresh/frozen - NOS	NS	55	ENSP00000337088.1:p.Ile85SerfsTer33	ENST00000337652.5:c.249_252del	11:g.64809860_64809863del
1031380	NC_000011.11:g.64809818G>A	Sample160	MEN1	ENST00000337652.5	1848	7010	1031380	1031380	948171	pancreas	NS	NS	NS	carcinoid-endocrine_tumour	non_functioning	NS	NS	n	COSV56340246	COSM22608	95376861	c.292C>T	p.R98*	Substitution - Nonsense	hom	null	38	11:64809818-64809818	-	n	-	PATHOGENIC	0.97391	Confirmed somatic variant	10594843	null	fresh/frozen - NOS	NS	66	ENSP00000337088.1:p.Arg98Ter	ENST00000337652.5:c.292C>T	11:g.64809818G>A
1031381	NC_000011.11:g.64808012G>T	Sample161	MEN1	ENST00000337652.5	1848	7010	1031381	1031381	948172	pancreas	NS	NS	NS	carcinoid-endocrine_tumour	non_functioning	NS	NS	n	COSV53648741	COSM22609	95378270	c.548C>A	p.S183Y	Substitution - Missense	hom	null	38	11:64808012-64808012	-	n	-	PATHOGENIC	0.97083	Confirmed somatic variant	10594843	null	fresh/frozen - NOS	NS	61	ENSP00000337088.1:p.Ser183Tyr	ENST00000337652.5:c.548C>A	11:g.64808012G>T
1031415	NC_000011.11:g.64807925del	Sample162	MEN1	ENST00000337652.5	1848	7010	1031415	1031415	948206	small_intestine	duodenum	NS	NS	carcinoid-endocrine_tumour	gastrinoma	NS	NS	n	COSV53640073	COSM22622	95376972	c.638del	p.G213Afs*16	Deletion - Frameshift	null	null	38	11:64807925-64807925	-	n	-	null	null	Confirmed somatic variant	10646853	null	surgery - NOS	primary	40	ENSP00000337088.1:p.Gly213AlafsTer16	ENST00000337652.5:c.638del	11:g.64807925del
1031416	NC_000011.11:g.64807925del	Sample163	MEN1	ENST00000337652.5	1848	7010	1031416	1031416	948207	small_intestine	duodenum	NS	NS	carcinoid-endocrine_tumour	gastrinoma	NS	NS	n	COSV53640073	COSM22622	95376972	c.638del	p.G213Afs*16	Deletion - Frameshift	null	null	38	11:64807925-64807925	-	n	-	null	null	Confirmed somatic variant	10646853	null	surgery - NOS	metastasis	40	ENSP00000337088.1:p.Gly213AlafsTer16	ENST00000337652.5:c.638del	11:g.64807925del
1031417	NC_000011.11:g.64807925del	Sample164	MEN1	ENST00000337652.5	1848	7010	1031417	1031417	948208	small_intestine	duodenum	NS	NS	carcinoid-endocrine_tumour	gastrinoma	NS	NS	n	COSV53640073	COSM22622	95376972	c.638del	p.G213Afs*16	Deletion - Frameshift	null	null	38	11:64807925-64807925	-	n	-	null	null	Confirmed somatic variant	10646853	null	surgery - NOS	metastasis	40	ENSP00000337088.1:p.Gly213AlafsTer16	ENST00000337652.5:c.638del	11:g.64807925del
1031426	NC_000011.11:g.64805712_64805718del	Sample165	MEN1	ENST00000337652.5	1848	7010	1031426	1031426	948217	small_intestine	duodenum	NS	NS	carcinoid-endocrine_tumour	gastrinoma	NS	NS	n	COSV53641206	COSM22585	95377356	c.1117_1123del	p.A373Mfs*7	Deletion - Frameshift	null	null	38	11:64805712-64805718	-	n	-	null	null	Confirmed somatic variant	10646853	null	surgery - NOS	primary	62	ENSP00000337088.1:p.Ala373MetfsTer7	ENST00000337652.5:c.1117_1123del	11:g.64805712_64805718del
1031427	NC_000011.11:g.64805712_64805718del	Sample166	MEN1	ENST00000337652.5	1848	7010	1031427	1031427	948218	small_intestine	duodenum	NS	NS	carcinoid-endocrine_tumour	gastrinoma	NS	NS	n	COSV53641206	COSM22585	95377356	c.1117_1123del	p.A373Mfs*7	Deletion - Frameshift	null	null	38	11:64805712-64805718	-	n	-	null	null	Confirmed somatic variant	10646853	null	surgery - NOS	metastasis	62	ENSP00000337088.1:p.Ala373MetfsTer7	ENST00000337652.5:c.1117_1123del	11:g.64805712_64805718del
1031428	NC_000011.11:g.64809736_64809737del	Sample167	MEN1	ENST00000337652.5	1848	7010	1031428	1031428	948219	NS	NS	NS	NS	carcinoid-endocrine_tumour	gastrinoma	NS	NS	n	COSV56343039	COSM22580	165635840	c.375_376del	p.I125Mfs*59	Deletion - Frameshift	null	null	38	11:64809736-64809737	-	n	-	null	null	Confirmed somatic variant	10646853	null	surgery - NOS	metastasis	58	ENSP00000337088.1:p.Ile125MetfsTer59	ENST00000337652.5:c.375_376del	11:g.64809736_64809737del
1031429	NC_000011.11:g.64809736_64809737del	Sample168	MEN1	ENST00000337652.5	1848	7010	1031429	1031429	948220	NS	NS	NS	NS	carcinoid-endocrine_tumour	gastrinoma	NS	NS	n	COSV56343039	COSM22580	165635840	c.375_376del	p.I125Mfs*59	Deletion - Frameshift	null	null	38	11:64809736-64809737	-	n	-	null	null	Confirmed somatic variant	10646853	null	surgery - NOS	metastasis	58	ENSP00000337088.1:p.Ile125MetfsTer59	ENST00000337652.5:c.375_376del	11:g.64809736_64809737del
1032036	NC_000011.11:g.64805066_64805067del	Sample169	MEN1	ENST00000337652.5	1848	7010	1032036	1032036	948827	thymus	NS	NS	NS	carcinoid-endocrine_tumour	ACTH	NS	NS	n	COSV53644441	COSM22569	95377346	c.1333_1334del	p.L445Cfs*8	Deletion - Frameshift	null	null	38	11:64805066-64805067	-	n	-	null	null	Confirmed somatic variant	16368411	null	surgery - NOS	primary	61	ENSP00000337088.1:p.Leu445CysfsTer8	ENST00000337652.5:c.1333_1334del	11:g.64805066_64805067del
1032064	NC_000011.11:g.64809860_64809863del	Sample170	MEN1	ENST00000337652.5	1848	7010	1032064	1032064	948855	small_intestine	duodenum	NS	NS	carcinoid-endocrine_tumour	gastrinoma	NS	NS	n	COSV56340534	COSM22577	95376686	c.249_252del	p.I85Sfs*33	Deletion - Frameshift	hom	null	38	11:64809860-64809863	-	n	-	null	null	Confirmed somatic variant	9354421	null	surgery fresh/frozen	primary	null	ENSP00000337088.1:p.Ile85SerfsTer33	ENST00000337652.5:c.249_252del	11:g.64809860_64809863del
1032065	NC_000011.11:g.64809839_64809863del	Sample171	MEN1	ENST00000337652.5	1848	7010	1032065	1032065	948856	NS	NS	NS	NS	carcinoid-endocrine_tumour	gastrinoma	NS	NS	n	COSV56340653	COSM22578	95377779	c.248_272del	p.L83Pfs*28	Deletion - Frameshift	hom	null	38	11:64809839-64809863	-	n	-	null	null	Confirmed somatic variant	9354421	null	surgery fresh/frozen	metastasis	null	ENSP00000337088.1:p.Leu83ProfsTer28	ENST00000337652.5:c.248_272del	11:g.64809839_64809863del
1032066	NC_000011.11:g.64809854T>A	Sample172	MEN1	ENST00000337652.5	1848	7010	1032066	1032066	948857	small_intestine	duodenum	NS	NS	carcinoid-endocrine_tumour	gastrinoma	NS	NS	n	COSV56343968	COSM22579	165639568	c.256A>T	p.I86F	Substitution - Missense	hom	null	38	11:64809854-64809854	-	n	-	PATHOGENIC	0.78163	Confirmed somatic variant	9354421	null	surgery fresh/frozen	primary	null	ENSP00000337088.1:p.Ile86Phe	ENST00000337652.5:c.256A>T	11:g.64809854T>A
1032067	NC_000011.11:g.64809736_64809737del	Sample173	MEN1	ENST00000337652.5	1848	7010	1032067	1032067	948858	pancreas	NS	NS	NS	carcinoid-endocrine_tumour	gastrinoma	NS	NS	n	COSV56343039	COSM22580	165635840	c.375_376del	p.I125Mfs*59	Deletion - Frameshift	hom	null	38	11:64809736-64809737	-	n	-	null	null	Confirmed somatic variant	9354421	null	surgery fresh/frozen	primary	null	ENSP00000337088.1:p.Ile125MetfsTer59	ENST00000337652.5:c.375_376del	11:g.64809736_64809737del
1032068	NC_000011.11:g.64809734A>C	Sample174	MEN1	ENST00000337652.5	1848	7010	1032068	1032068	948859	pancreas	NS	NS	NS	carcinoid-endocrine_tumour	gastrinoma	NS	NS	n	COSV56340518	COSM22581	165634465	c.376T>G	p.W126G	Substitution - Missense	null	null	38	11:64809734-64809734	-	n	-	PATHOGENIC	0.92825	Confirmed somatic variant	9354421	null	surgery fresh/frozen	primary	null	ENSP00000337088.1:p.Trp126Gly	ENST00000337652.5:c.376T>G	11:g.64809734A>C
1032069	NC_000011.11:g.64809675_64809676insA	Sample175	MEN1	ENST00000337652.5	1848	7010	1032069	1032069	948860	pancreas	NS	NS	NS	carcinoid-endocrine_tumour	insulinoma	NS	NS	n	COSV56345858	COSM22582	165639601	c.434_435insT	p.F146Lfs*39	Insertion - Frameshift	hom	null	38	11:64809675-64809676	-	n	-	null	null	Confirmed somatic variant	9354421	null	surgery fresh/frozen	primary	null	ENSP00000337088.1:p.Phe146LeufsTer39	ENST00000337652.5:c.434_435insT	11:g.64809675_64809676insA
1032070	NC_000011.11:g.64808069A>C	Sample176	MEN1	ENST00000337652.5	1848	7010	1032070	1032070	948861	NS	NS	NS	NS	carcinoid-endocrine_tumour	gastrinoma	NS	NS	n	COSV53647442	COSM22583	165632034	c.491T>G	p.F164C	Substitution - Missense	hom	null	38	11:64808069-64808069	-	n	-	PATHOGENIC	0.9913	Confirmed somatic variant	9354421	null	surgery fresh/frozen	metastasis	null	ENSP00000337088.1:p.Phe164Cys	ENST00000337652.5:c.491T>G	11:g.64808069A>C
1032071	NC_000011.11:g.64807571dup	Sample177	MEN1	ENST00000337652.5	1848	7010	1032071	1032071	948862	NS	NS	NS	NS	carcinoid-endocrine_tumour	gastrinoma	NS	NS	n	COSV53644906	COSM22584	165639151	c.779dup	p.L261Afs*14	Insertion - Frameshift	hom	null	38	11:64807571-64807572	-	n	-	null	null	Confirmed somatic variant	9354421	null	surgery fresh/frozen	metastasis	null	ENSP00000337088.1:p.Leu261AlafsTer14	ENST00000337652.5:c.779dup	11:g.64807571dup
1032072	NC_000011.11:g.64805712_64805718del	Sample178	MEN1	ENST00000337652.5	1848	7010	1032072	1032072	948863	NS	NS	NS	NS	carcinoid-endocrine_tumour	gastrinoma	NS	NS	n	COSV53641206	COSM22585	95377356	c.1117_1123del	p.A373Mfs*7	Deletion - Frameshift	hom	null	38	11:64805712-64805718	-	n	-	null	null	Confirmed somatic variant	9354421	null	surgery fresh/frozen	metastasis	null	ENSP00000337088.1:p.Ala373MetfsTer7	ENST00000337652.5:c.1117_1123del	11:g.64805712_64805718del
1032074	NC_000011.11:g.64804563G>A	Sample179	MEN1	ENST00000337652.5	1848	7010	1032074	1032074	948865	pancreas	NS	NS	NS	carcinoid-endocrine_tumour	insulinoma	NS	NS	n	COSV53640787	COSM22586	165636187	c.1619C>T	p.A540V	Substitution - Missense	null	null	38	11:64804563-64804563	-	n	-	NEUTRAL	0.1776	Confirmed somatic variant	9354421	null	surgery fresh/frozen	primary	null	ENSP00000337088.1:p.Ala540Val	ENST00000337652.5:c.1619C>T	11:g.64804563G>A
1032075	NC_000011.11:g.64804539G>A	Sample180	MEN1	ENST00000337652.5	1848	7010	1032075	1032075	948866	NS	NS	NS	NS	carcinoid-endocrine_tumour	gastrinoma	NS	NS	n	COSV53643789	COSM22587	165634082	c.1643C>T	p.S548L	Substitution - Missense	hom	null	38	11:64804539-64804539	-	n	-	PATHOGENIC	0.92099	Confirmed somatic variant	9354421	null	surgery fresh/frozen	metastasis	null	ENSP00000337088.1:p.Ser548Leu	ENST00000337652.5:c.1643C>T	11:g.64804539G>A
1032105	NC_000011.11:g.64809844A>C	Sample181	MEN1	ENST00000337652.5	1848	7010	1032105	1032105	948896	pancreas	NS	NS	NS	carcinoid-endocrine_tumour	glucagonoma	NS	NS	n	COSV56339994	COSM22570	95377337	c.266T>G	p.L89R	Substitution - Missense	hom	null	38	11:64809844-64809844	-	n	-	PATHOGENIC	0.97426	Confirmed somatic variant	9458074	null	surgery fresh/frozen	NS	53	ENSP00000337088.1:p.Leu89Arg	ENST00000337652.5:c.266T>G	11:g.64809844A>C
1041986	NC_000011.11:g.64807209del	Sample182	MEN1	ENST00000337652.5	1848	7010	1041986	1041986	958327	gastrointestinal_tract_(site_indeterminate)	NS	NS	NS	carcinoid-endocrine_tumour	NS	NS	NS	n	COSV53647840	COSM22639	165639084	c.810del	p.W270Cfs*16	Deletion - Frameshift	het	null	38	11:64807209-64807209	-	n	-	null	null	Variant of unknown origin	9652567	null	NS	NS	31	ENSP00000337088.1:p.Trp270CysfsTer16	ENST00000337652.5:c.810del	11:g.64807209del
1041987	NC_000011.11:g.64805771_64805777del	Sample183	MEN1	ENST00000337652.5	1848	7010	1041987	1041987	958328	gastrointestinal_tract_(site_indeterminate)	NS	NS	NS	carcinoid-endocrine_tumour	NS	NS	NS	n	COSV53646370	COSM22641	95377730	c.1065-5_1066del	p.?	Unknown	het	null	38	11:64805771-64805777	-	n	-	null	null	Confirmed somatic variant	9652567	null	NS	NS	43	null	ENST00000337652.5:c.1065-5_1066del	11:g.64805771_64805777del
1041988	NC_000011.11:g.64809986C>T	Sample184	MEN1	ENST00000337652.5	1848	7010	1041988	1041988	958329	gastrointestinal_tract_(site_indeterminate)	NS	NS	NS	carcinoid-endocrine_tumour	NS	NS	NS	n	COSV56343121	COSM22638	95376513	c.124G>A	p.G42S	Substitution - Missense	het	null	38	11:64809986-64809986	-	n	-	PATHOGENIC	0.87796	Reported in another cancer sample as somatic	9652567	null	NS	NS	51	ENSP00000337088.1:p.Gly42Ser	ENST00000337652.5:c.124G>A	11:g.64809986C>T
1041989	NC_000011.11:g.64809754_64809756del	Sample185	MEN1	ENST00000337652.5	1848	7010	1041989	1041989	958330	gastrointestinal_tract_(site_indeterminate)	NS	NS	NS	carcinoid-endocrine_tumour	NS	NS	NS	n	COSV56342246	COSM22640	165633271	c.358_360del	p.K120del	Deletion - In frame	hom	null	38	11:64809754-64809756	-	n	-	null	null	Reported in another cancer sample as somatic	9652567	null	NS	NS	76	ENSP00000337088.1:p.Lys120del	ENST00000337652.5:c.358_360del	11:g.64809754_64809756del
1045308	NC_000011.11:g.64806249del	Sample186	MEN1	ENST00000337652.5	1848	7010	1045308	1045308	961649	pancreas	NS	NS	NS	carcinoid-endocrine_tumour	gastrinoma	NS	NS	n	COSV53641006	COSM23056	95377216	c.1048del	p.A350Pfs*23	Deletion - Frameshift	null	null	38	11:64806249-64806249	-	n	-	null	null	Confirmed somatic variant	15944766	null	surgery-fixed	primary	58	ENSP00000337088.1:p.Ala350ProfsTer23	ENST00000337652.5:c.1048del	11:g.64806249del
1045308	NC_000011.11:g.64807889A>T	Sample187	MEN1	ENST00000337652.5	1848	7010	1045308	1045308	961649	pancreas	NS	NS	NS	carcinoid-endocrine_tumour	gastrinoma	NS	NS	n	COSV53641011	COSM23060	165634478	c.669+2T>A	p.?	Unknown	null	null	38	11:64807889-64807889	-	n	-	PATHOGENIC	0.99656	Confirmed somatic variant	15944766	null	surgery-fixed	primary	58	null	ENST00000337652.5:c.669+2T>A	11:g.64807889A>T
1045316	NC_000011.11:g.64806249del	Sample188	MEN1	ENST00000337652.5	1848	7010	1045316	1045316	961657	small_intestine	duodenum	NS	NS	carcinoid-endocrine_tumour	gastrinoma	NS	NS	n	COSV53641006	COSM23056	95377216	c.1048del	p.A350Pfs*23	Deletion - Frameshift	null	null	38	11:64806249-64806249	-	n	-	null	null	Confirmed somatic variant	15944766	null	surgery-fixed	primary	55	ENSP00000337088.1:p.Ala350ProfsTer23	ENST00000337652.5:c.1048del	11:g.64806249del
1045319	NC_000011.11:g.64806249del	Sample189	MEN1	ENST00000337652.5	1848	7010	1045319	1045319	961660	gastrointestinal_tract_(site_indeterminate)	NS	NS	NS	carcinoid-endocrine_tumour	gastrinoma	NS	NS	n	COSV53641006	COSM23056	95377216	c.1048del	p.A350Pfs*23	Deletion - Frameshift	null	null	38	11:64806249-64806249	-	n	-	null	null	Confirmed somatic variant	15944766	null	surgery-fixed	metastasis	53	ENSP00000337088.1:p.Ala350ProfsTer23	ENST00000337652.5:c.1048del	11:g.64806249del
1045669	NC_000011.11:g.64809912_64809917del	Sample190	MEN1	ENST00000337652.5	1848	7010	1045669	1045669	961944	gastrointestinal_tract_(site_indeterminate)	NS	NS	NS	carcinoid-endocrine_tumour	gastrinoma	NS	NS	n	COSV56341742	COSM23158	95377222	c.196_201del	p.S66_P67del	Deletion - In frame	null	null	38	11:64809912-64809917	-	n	-	null	null	Confirmed somatic variant	10634374	null	surgery fresh/frozen	NS	null	ENSP00000337088.1:p.Ser66_Pro67del	ENST00000337652.5:c.196_201del	11:g.64809912_64809917del
1045670	NC_000011.11:g.64809818G>A	Sample191	MEN1	ENST00000337652.5	1848	7010	1045670	1045670	961945	gastrointestinal_tract_(site_indeterminate)	NS	NS	NS	carcinoid-endocrine_tumour	gastrinoma	NS	NS	n	COSV56340246	COSM22608	95376861	c.292C>T	p.R98*	Substitution - Nonsense	null	null	38	11:64809818-64809818	-	n	-	PATHOGENIC	0.97391	Confirmed somatic variant	10634374	null	surgery fresh/frozen	NS	null	ENSP00000337088.1:p.Arg98Ter	ENST00000337652.5:c.292C>T	11:g.64809818G>A
1045671	NC_000011.11:g.64809708del	Sample192	MEN1	ENST00000337652.5	1848	7010	1045671	1045671	961946	gastrointestinal_tract_(site_indeterminate)	NS	NS	NS	carcinoid-endocrine_tumour	gastrinoma	NS	NS	n	COSV56342612	COSM23151	165638122	c.402del	p.F134Lfs*20	Deletion - Frameshift	null	null	38	11:64809708-64809708	-	n	-	null	null	Confirmed somatic variant	10634374	null	surgery fresh/frozen	NS	null	ENSP00000337088.1:p.Phe134LeufsTer20	ENST00000337652.5:c.402del	11:g.64809708del
1045672	NC_000011.11:g.64809691del	Sample193	MEN1	ENST00000337652.5	1848	7010	1045672	1045672	961947	gastrointestinal_tract_(site_indeterminate)	NS	NS	NS	carcinoid-endocrine_tumour	gastrinoma	NS	NS	n	COSV56342540	COSM23152	165634803	c.419del	p.I140Tfs*14	Deletion - Frameshift	null	null	38	11:64809691-64809691	-	n	-	null	null	Confirmed somatic variant	10634374	null	surgery fresh/frozen	NS	null	ENSP00000337088.1:p.Ile140ThrfsTer14	ENST00000337652.5:c.419del	11:g.64809691del
1045674	NC_000011.11:g.64807925del	Sample194	MEN1	ENST00000337652.5	1848	7010	1045674	1045674	961949	gastrointestinal_tract_(site_indeterminate)	NS	NS	NS	carcinoid-endocrine_tumour	gastrinoma	NS	NS	n	COSV53640073	COSM22622	95376972	c.638del	p.G213Afs*16	Deletion - Frameshift	null	null	38	11:64807925-64807925	-	n	-	null	null	Confirmed somatic variant	10634374	null	surgery fresh/frozen	NS	null	ENSP00000337088.1:p.Gly213AlafsTer16	ENST00000337652.5:c.638del	11:g.64807925del
1045675	NC_000011.11:g.64807662del	Sample195	MEN1	ENST00000337652.5	1848	7010	1045675	1045675	961950	gastrointestinal_tract_(site_indeterminate)	NS	NS	NS	carcinoid-endocrine_tumour	gastrinoma	NS	NS	n	COSV53645692	COSM23154	165639927	c.689del	p.G230Dfs*56	Deletion - Frameshift	null	null	38	11:64807662-64807662	-	n	-	null	null	Confirmed somatic variant	10634374	null	surgery fresh/frozen	NS	null	ENSP00000337088.1:p.Gly230AspfsTer56	ENST00000337652.5:c.689del	11:g.64807662del
1045676	NC_000011.11:g.64804515_64804544del	Sample196	MEN1	ENST00000337652.5	1848	7010	1045676	1045676	961951	gastrointestinal_tract_(site_indeterminate)	NS	NS	NS	carcinoid-endocrine_tumour	gastrinoma	NS	NS	n	COSV53644083	COSM23156	165638132	c.1638_1667del	p.A547_L556del	Deletion - In frame	null	null	38	11:64804515-64804544	-	n	-	null	null	Confirmed somatic variant	10634374	null	surgery fresh/frozen	NS	null	ENSP00000337088.1:p.Ala547_Leu556del	ENST00000337652.5:c.1638_1667del	11:g.64804515_64804544del
1046007	NC_000011.11:g.64809860_64809863del	Sample197	MEN1	ENST00000337652.5	1848	7010	1046007	1046007	962282	pancreas	NS	NS	NS	carcinoid-endocrine_tumour	vipoma	NS	NS	n	COSV56340534	COSM22577	95376686	c.249_252del	p.I85Sfs*33	Deletion - Frameshift	het	null	38	11:64809860-64809863	-	n	-	null	null	Reported in another cancer sample as somatic	12144911	null	surgery-fixed	NS	42	ENSP00000337088.1:p.Ile85SerfsTer33	ENST00000337652.5:c.249_252del	11:g.64809860_64809863del
1046019	NC_000011.11:g.64804762C>A	Sample198	MEN1	ENST00000337652.5	1848	7010	1046019	1046019	962294	parathyroid	NS	NS	NS	hyperplasia	NS	NS	NS	n	COSV53649534	COSM23399	95377142	c.1420G>T	p.E474*	Substitution - Nonsense	null	null	38	11:64804762-64804762	-	n	-	PATHOGENIC	0.9573	Confirmed somatic variant	11580998	null	surgery - NOS	NS	71	ENSP00000337088.1:p.Glu474Ter	ENST00000337652.5:c.1420G>T	11:g.64804762C>A
1046022	NC_000011.11:g.64810071del	Sample199	MEN1	ENST00000337652.5	1848	7010	1046022	1046022	962297	parathyroid	NS	NS	NS	adenoma	NS	NS	NS	n	COSV56339703	COSM23402	165635501	c.39del	p.R14Afs*105	Deletion - Frameshift	het	null	38	11:64810071-64810071	-	n	-	null	null	Confirmed somatic variant	11549677	null	surgery fresh/frozen	NS	null	ENSP00000337088.1:p.Arg14AlafsTer105	ENST00000337652.5:c.39del	11:g.64810071del
1046025	NC_000011.11:g.64810059del	Sample200	MEN1	ENST00000337652.5	1848	7010	1046025	1046025	962300	soft_tissue	fat	NS	NS	lipoma	NS	NS	NS	n	COSV56345536	COSM23403	95378133	c.51del	p.D17Efs*102	Deletion - Frameshift	het	null	38	11:64810059-64810059	-	n	-	null	null	Confirmed somatic variant	11549677	null	surgery fresh/frozen	NS	null	ENSP00000337088.1:p.Asp17GlufsTer102	ENST00000337652.5:c.51del	11:g.64810059del
1084229	NC_000011.11:g.64807914C>A	Sample201	MEN1	ENST00000337652.5	1848	7010	1084229	1084229	999394	parathyroid	NS	NS	NS	carcinoma	NS	NS	NS	n	COSV53648117	COSM25822	165638337	c.646G>T	p.V216F	Substitution - Missense	null	null	38	11:64807914-64807914	-	n	-	PATHOGENIC	0.97718	Confirmed somatic variant	17555500	null	fixed - NOS	primary	72	ENSP00000337088.1:p.Val216Phe	ENST00000337652.5:c.646G>T	11:g.64807914C>A
1084230	NC_000011.11:g.64805129del	Sample202	MEN1	ENST00000337652.5	1848	7010	1084230	1084230	999395	parathyroid	NS	NS	NS	carcinoma	NS	NS	NS	n	COSV53639881	COSM25821	165635509	c.1271del	p.G424Afs*26	Deletion - Frameshift	null	null	38	11:64805129-64805129	-	n	-	null	null	Confirmed somatic variant	17555500	null	fixed - NOS	primary	51	ENSP00000337088.1:p.Gly424AlafsTer26	ENST00000337652.5:c.1271del	11:g.64805129del
1084231	NC_000011.11:g.64809941_64809944del	Sample203	MEN1	ENST00000337652.5	1848	7010	1084231	1084231	999396	parathyroid	NS	NS	NS	carcinoma	NS	NS	NS	n	COSV56341123	COSM25824	165637744	c.168_171del	p.N57Ffs*61	Deletion - Frameshift	null	null	38	11:64809941-64809944	-	n	-	null	null	Confirmed somatic variant	17555500	null	fixed - NOS	primary	52	ENSP00000337088.1:p.Asn57PhefsTer61	ENST00000337652.5:c.168_171del	11:g.64809941_64809944del
1230432	NC_000011.11:g.64807603del	Sample204	MEN1	ENST00000337652.5	1848	7010	1230432	1230432	1142246	pancreas	NS	NS	NS	carcinoid-endocrine_tumour	glucagonoma	NS	NS	n	COSV53644312	COSM30752	95377961	c.749del	p.P250Lfs*36	Deletion - Frameshift	null	null	38	11:64807603-64807603	-	n	-	null	null	Variant of unknown origin	19525592	null	NS	NS	66	ENSP00000337088.1:p.Pro250LeufsTer36	ENST00000337652.5:c.749del	11:g.64807603del
1231262	NC_000011.11:g.64805167del	Sample205	MEN1	ENST00000337652.5	1848	7010	1231262	1231262	1143052	retroperitoneum	NS	NS	NS	carcinoid-endocrine_tumour	NS	NS	NS	n	COSV53640795	COSM30787	165636200	c.1232del	p.D411Afs*39	Deletion - Frameshift	het	null	38	11:64805167-64805167	-	n	-	null	null	Confirmed somatic variant	19564705	null	surgery-fixed	NS	63	ENSP00000337088.1:p.Asp411AlafsTer39	ENST00000337652.5:c.1232del	11:g.64805167del
1334536	NC_000011.11:g.64810015G>C	Sample206	MEN1	ENST00000337652.5	1848	7010	1334536	1334536	1244921	pancreas	NS	NS	NS	carcinoid-endocrine_tumour	NS	NS	NS	n	COSV56340417	COSM23019	165636209	c.95C>G	p.P32R	Substitution - Missense	null	null	38	11:64810015-64810015	-	n	-	PATHOGENIC	0.95271	Confirmed somatic variant	20403035	null	surgery-fixed	NS	68	ENSP00000337088.1:p.Pro32Arg	ENST00000337652.5:c.95C>G	11:g.64810015G>C
1334537	NC_000011.11:g.64809875del	Sample207	MEN1	ENST00000337652.5	1848	7010	1334537	1334537	1244922	pituitary	NS	NS	NS	adenoma	GH-PRL	NS	NS	n	COSV56345422	COSM42092	165638342	c.237del	p.V80Wfs*39	Deletion - Frameshift	null	null	38	11:64809875-64809875	-	n	-	null	null	Confirmed somatic variant	20403035	null	surgery-fixed	NS	68	ENSP00000337088.1:p.Val80TrpfsTer39	ENST00000337652.5:c.237del	11:g.64809875del
1345286	NC_000011.11:g.64809907del	Sample208	MEN1	ENST00000337652.5	1848	7010	1345286	1345286	1255542	parathyroid	NS	NS	NS	adenoma	NS	NS	NS	n	COSV56342723	COSM43351	95377972	c.207del	p.D70Tfs*49	Deletion - Frameshift	het	null	38	11:64809907-64809907	-	n	-	null	null	Confirmed somatic variant	16728578	null	surgery fresh/frozen	NS	81	ENSP00000337088.1:p.Asp70ThrfsTer49	ENST00000337652.5:c.207del	11:g.64809907del
1345297	NC_000011.11:g.64804447_64804452del	Sample209	MEN1	ENST00000337652.5	1848	7010	1345297	1345297	1255553	parathyroid	NS	NS	NS	adenoma	NS	NS	NS	n	COSV53641428	COSM43352	165638536	c.1731_1736del	p.S578_A579del	Deletion - In frame	het	null	38	11:64804447-64804452	-	n	-	null	null	Confirmed somatic variant	16728578	null	surgery fresh/frozen	NS	36	ENSP00000337088.1:p.Ser578_Ala579del	ENST00000337652.5:c.1731_1736del	11:g.64804447_64804452del
1458873	NC_000011.11:g.64809748A>T	Sample210	MEN1	ENST00000337652.5	1848	7010	1458873	1458873	1382846	parathyroid	NS	NS	NS	carcinoma	NS	NS	NS	n	COSV56345648	COSM51688	165638983	c.362T>A	p.V121D	Substitution - Missense	null	null	38	11:64809748-64809748	-	n	-	PATHOGENIC	0.92286	Confirmed somatic variant	20480190	null	surgery - NOS	primary	52	ENSP00000337088.1:p.Val121Asp	ENST00000337652.5:c.362T>A	11:g.64809748A>T
1657971	NC_000011.11:g.64805692_64805695del	Sample211	MEN1	ENST00000337652.5	1848	7010	1657971	1657971	1572442	parathyroid	NS	NS	NS	adenoma	NS	NS	NS	n	COSV53647726	COSM211758	165639933	c.1140_1143del	p.L381Rfs*68	Deletion - Frameshift	null	null	38	11:64805692-64805695	-	n	-	null	null	Variant of unknown origin	22454399	null	surgery fresh/frozen	NS	57	ENSP00000337088.1:p.Leu381ArgfsTer68	ENST00000337652.5:c.1140_1143del	11:g.64805692_64805695del
1657983	NC_000011.11:g.64809987_64809997del	Sample212	MEN1	ENST00000337652.5	1848	7010	1657983	1657983	1572454	parathyroid	NS	NS	NS	adenoma	NS	NS	NS	n	COSV56342004	COSM211759	165632647	c.113_123del	p.S38Wfs*75	Deletion - Frameshift	null	null	38	11:64809987-64809997	-	n	-	null	null	Variant of unknown origin	22454399	null	surgery fresh/frozen	NS	64	ENSP00000337088.1:p.Ser38TrpfsTer75	ENST00000337652.5:c.113_123del	11:g.64809987_64809997del
1657984	NC_000011.11:g.64809713dup	Sample213	MEN1	ENST00000337652.5	1848	7010	1657984	1657984	1572455	parathyroid	NS	NS	NS	adenoma	NS	NS	NS	n	COSV56343320	COSM211760	165637752	c.397dup	p.Y133Lfs*52	Insertion - Frameshift	null	null	38	11:64809713-64809714	-	n	-	null	null	Variant of unknown origin	22454399	null	surgery fresh/frozen	NS	83	ENSP00000337088.1:p.Tyr133LeufsTer52	ENST00000337652.5:c.397dup	11:g.64809713dup
1657985	NC_000011.11:g.64809890_64809903del	Sample214	MEN1	ENST00000337652.5	1848	7010	1657985	1657985	1572456	parathyroid	NS	NS	NS	adenoma	NS	NS	NS	n	COSV56340910	COSM211761	165639207	c.207_220del	p.D70Pfs*42	Deletion - Frameshift	null	null	38	11:64809890-64809903	-	n	-	null	null	Variant of unknown origin	22454399	null	surgery fresh/frozen	NS	37	ENSP00000337088.1:p.Asp70ProfsTer42	ENST00000337652.5:c.207_220del	11:g.64809890_64809903del
1717050	NC_000011.11:g.64807920G>A	Sample215	MEN1	ENST00000337652.5	1848	7010	1717050	1717050	1624535	parathyroid	NS	NS	NS	adenoma	NS	NS	NS	n	COSV53647449	COSM250167	165632120	c.640C>T	p.Q214*	Substitution - Nonsense	hom	null	38	11:64807920-64807920	-	n	-	PATHOGENIC	0.98813	Confirmed somatic variant	22740705	null	surgery fresh/frozen	NS	55	ENSP00000337088.1:p.Gln214Ter	ENST00000337652.5:c.640C>T	11:g.64807920G>A
1717051	NC_000011.11:g.64809957_64809958del	Sample216	MEN1	ENST00000337652.5	1848	7010	1717051	1717051	1624536	parathyroid	NS	NS	NS	adenoma	NS	NS	NS	n	COSV56343356	COSM255106	95378656	c.152_153del	p.N51Tfs*65	Deletion - Frameshift	hom	null	38	11:64809957-64809958	-	n	-	null	null	Confirmed somatic variant	22740705	null	surgery fresh/frozen	NS	55	ENSP00000337088.1:p.Asn51ThrfsTer65	ENST00000337652.5:c.152_153del	11:g.64809957_64809958del
1717052	NC_000011.11:g.64808100del	Sample217	MEN1	ENST00000337652.5	1848	7010	1717052	1717052	1624537	parathyroid	NS	NS	NS	adenoma	NS	NS	NS	n	COSV53648848	COSM250168	165632889	c.461del	p.G154Afs*36	Deletion - Frameshift	hom	null	38	11:64808100-64808100	-	n	-	null	null	Confirmed somatic variant	22740705	null	surgery fresh/frozen	NS	59	ENSP00000337088.1:p.Gly154AlafsTer36	ENST00000337652.5:c.461del	11:g.64808100del
1717053	NC_000011.11:g.64809836_64809839del	Sample218	MEN1	ENST00000337652.5	1848	7010	1717053	1717053	1624538	parathyroid	NS	NS	NS	adenoma	NS	NS	NS	n	COSV56341883	COSM255097	165636349	c.273_276del	p.R92Sfs*26	Deletion - Frameshift	hom	null	38	11:64809836-64809839	-	n	-	null	null	Confirmed somatic variant	22740705	null	surgery fresh/frozen	NS	54	ENSP00000337088.1:p.Arg92SerfsTer26	ENST00000337652.5:c.273_276del	11:g.64809836_64809839del
1717057	NC_000011.11:g.64810060_64810130del	Sample219	MEN1	ENST00000337652.5	1848	7010	1717057	1717057	1624542	parathyroid	NS	NS	NS	adenoma	NS	NS	NS	n	COSV56339846	COSM255151	165639132	c.-19_52del	p.?	Unknown	null	null	38	11:64810060-64810130	-	n	-	null	null	Confirmed somatic variant	22740705	null	surgery fresh/frozen	NS	null	null	ENST00000337652.5:c.-19_52del	11:g.64810060_64810130del
1717058	NC_000011.11:g.64809934_64810047del	Sample220	MEN1	ENST00000337652.5	1848	7010	1717058	1717058	1624543	parathyroid	NS	NS	NS	adenoma	NS	NS	NS	n	COSV56346793	COSM255099	95377438	c.64_177del	p.L22_P59del	Deletion - In frame	null	null	38	11:64809934-64810047	-	n	-	null	null	Confirmed somatic variant	22740705	null	surgery fresh/frozen	NS	null	ENSP00000337088.1:p.Leu22_Pro59del	ENST00000337652.5:c.64_177del	11:g.64809934_64810047del
1717059	NC_000011.11:g.64810020_64810022del	Sample221	MEN1	ENST00000337652.5	1848	7010	1717059	1717059	1624544	parathyroid	NS	NS	NS	adenoma	NS	NS	NS	n	COSV56342184	COSM255100	165633196	c.91_93del	p.E31del	Deletion - In frame	null	null	38	11:64810020-64810022	-	n	-	null	null	Confirmed somatic variant	22740705	null	surgery fresh/frozen	NS	null	ENSP00000337088.1:p.Glu31del	ENST00000337652.5:c.91_93del	11:g.64810020_64810022del
1717060	NC_000011.11:g.64809970_64810020del	Sample222	MEN1	ENST00000337652.5	1848	7010	1717060	1717060	1624545	parathyroid	NS	NS	NS	adenoma	NS	NS	NS	n	COSV56339856	COSM255101	165639134	c.90_140del	p.E30_F47delinsD	Deletion - In frame	null	null	38	11:64809970-64810020	-	n	-	null	null	Confirmed somatic variant	22740705	null	surgery fresh/frozen	NS	null	ENSP00000337088.1:p.Glu30_Phe47delinsAsp	ENST00000337652.5:c.90_140del	11:g.64809970_64810020del
1717065	NC_000011.11:g.64809927_64809928insC	Sample223	MEN1	ENST00000337652.5	1848	7010	1717065	1717065	1624550	parathyroid	NS	NS	NS	adenoma	NS	NS	NS	n	COSV56341874	COSM255107	165639215	c.182_183insG	p.T62Hfs*55	Insertion - Frameshift	null	null	38	11:64809927-64809928	-	n	-	null	null	Confirmed somatic variant	22740705	null	surgery fresh/frozen	NS	null	ENSP00000337088.1:p.Thr62HisfsTer55	ENST00000337652.5:c.182_183insG	11:g.64809927_64809928insC
1717066	NC_000011.11:g.64809924_64809925insA	Sample224	MEN1	ENST00000337652.5	1848	7010	1717066	1717066	1624551	parathyroid	NS	NS	NS	adenoma	NS	NS	NS	n	COSV56340686	COSM255108	165640206	c.185_186insT	p.F63Lfs*54	Insertion - Frameshift	null	null	38	11:64809924-64809925	-	n	-	null	null	Confirmed somatic variant	22740705	null	surgery fresh/frozen	NS	null	ENSP00000337088.1:p.Phe63LeufsTer54	ENST00000337652.5:c.185_186insT	11:g.64809924_64809925insA
1717068	NC_000011.11:g.64809908dup	Sample225	MEN1	ENST00000337652.5	1848	7010	1717068	1717068	1624553	parathyroid	NS	NS	NS	adenoma	NS	NS	NS	n	COSV56340695	COSM255110	165640226	c.202dup	p.A68Gfs*49	Insertion - Frameshift	null	null	38	11:64809908-64809909	-	n	-	null	null	Confirmed somatic variant	22740705	null	surgery fresh/frozen	NS	null	ENSP00000337088.1:p.Ala68GlyfsTer49	ENST00000337652.5:c.202dup	11:g.64809908dup
1717069	NC_000011.11:g.64809907dup	Sample226	MEN1	ENST00000337652.5	1848	7010	1717069	1717069	1624554	parathyroid	NS	NS	NS	adenoma	NS	NS	NS	n	COSV56346726	COSM255111	95378419	c.207dup	p.D70Rfs*47	Insertion - Frameshift	null	null	38	11:64809907-64809908	-	n	-	null	null	Confirmed somatic variant	22740705	null	surgery fresh/frozen	NS	null	ENSP00000337088.1:p.Asp70ArgfsTer47	ENST00000337652.5:c.207dup	11:g.64809907dup
1717070	NC_000011.11:g.64809880del	Sample227	MEN1	ENST00000337652.5	1848	7010	1717070	1717070	1624555	parathyroid	NS	NS	NS	adenoma	NS	NS	NS	n	COSV56340427	COSM255112	165632917	c.230del	p.Y77Sfs*42	Deletion - Frameshift	null	null	38	11:64809880-64809880	-	n	-	null	null	Confirmed somatic variant	22740705	null	surgery fresh/frozen	NS	null	ENSP00000337088.1:p.Tyr77SerfsTer42	ENST00000337652.5:c.230del	11:g.64809880del
1717071	NC_000011.11:g.64809880del	Sample228	MEN1	ENST00000337652.5	1848	7010	1717071	1717071	1624556	parathyroid	NS	NS	NS	adenoma	NS	NS	NS	n	COSV56340427	COSM255112	165632917	c.230del	p.Y77Sfs*42	Deletion - Frameshift	null	null	38	11:64809880-64809880	-	n	-	null	null	Confirmed somatic variant	22740705	null	surgery fresh/frozen	NS	null	ENSP00000337088.1:p.Tyr77SerfsTer42	ENST00000337652.5:c.230del	11:g.64809880del
1717072	NC_000011.11:g.64809880del	Sample229	MEN1	ENST00000337652.5	1848	7010	1717072	1717072	1624557	parathyroid	NS	NS	NS	adenoma	NS	NS	NS	n	COSV56340427	COSM255112	165632917	c.230del	p.Y77Sfs*42	Deletion - Frameshift	null	null	38	11:64809880-64809880	-	n	-	null	null	Confirmed somatic variant	22740705	null	surgery fresh/frozen	NS	null	ENSP00000337088.1:p.Tyr77SerfsTer42	ENST00000337652.5:c.230del	11:g.64809880del
1717073	NC_000011.11:g.64809870dup	Sample230	MEN1	ENST00000337652.5	1848	7010	1717073	1717073	1624558	parathyroid	NS	NS	NS	adenoma	NS	NS	NS	n	COSV56340974	COSM255113	165636034	c.241dup	p.A81Gfs*36	Insertion - Frameshift	null	null	38	11:64809870-64809871	-	n	-	null	null	Confirmed somatic variant	22740705	null	surgery fresh/frozen	NS	null	ENSP00000337088.1:p.Ala81GlyfsTer36	ENST00000337652.5:c.241dup	11:g.64809870dup
1717075	NC_000011.11:g.64809836_64809839del	Sample231	MEN1	ENST00000337652.5	1848	7010	1717075	1717075	1624560	parathyroid	NS	NS	NS	adenoma	NS	NS	NS	n	COSV56341883	COSM255097	165636349	c.273_276del	p.R92Sfs*26	Deletion - Frameshift	null	null	38	11:64809836-64809839	-	n	-	null	null	Confirmed somatic variant	22740705	null	surgery fresh/frozen	NS	null	ENSP00000337088.1:p.Arg92SerfsTer26	ENST00000337652.5:c.273_276del	11:g.64809836_64809839del
1717076	NC_000011.11:g.64809836_64809839del	Sample232	MEN1	ENST00000337652.5	1848	7010	1717076	1717076	1624561	parathyroid	NS	NS	NS	adenoma	NS	NS	NS	n	COSV56341883	COSM255097	165636349	c.273_276del	p.R92Sfs*26	Deletion - Frameshift	null	null	38	11:64809836-64809839	-	n	-	null	null	Confirmed somatic variant	22740705	null	surgery fresh/frozen	NS	null	ENSP00000337088.1:p.Arg92SerfsTer26	ENST00000337652.5:c.273_276del	11:g.64809836_64809839del
1717077	NC_000011.11:g.64809836_64809839del	Sample233	MEN1	ENST00000337652.5	1848	7010	1717077	1717077	1624562	parathyroid	NS	NS	NS	adenoma	NS	NS	NS	n	COSV56341883	COSM255097	165636349	c.273_276del	p.R92Sfs*26	Deletion - Frameshift	null	null	38	11:64809836-64809839	-	n	-	null	null	Confirmed somatic variant	22740705	null	surgery fresh/frozen	NS	null	ENSP00000337088.1:p.Arg92SerfsTer26	ENST00000337652.5:c.273_276del	11:g.64809836_64809839del
1717078	NC_000011.11:g.64809802_64809822del	Sample234	MEN1	ENST00000337652.5	1848	7010	1717078	1717078	1624563	parathyroid	NS	NS	NS	adenoma	NS	NS	NS	n	COSV56342557	COSM255115	165634819	c.289_309del	p.I97_L103del	Deletion - In frame	null	null	38	11:64809802-64809822	-	n	-	null	null	Confirmed somatic variant	22740705	null	surgery fresh/frozen	NS	null	ENSP00000337088.1:p.Ile97_Leu103del	ENST00000337652.5:c.289_309del	11:g.64809802_64809822del
1717080	NC_000011.11:g.64809818_64809819del	Sample235	MEN1	ENST00000337652.5	1848	7010	1717080	1717080	1624565	parathyroid	NS	NS	NS	adenoma	NS	NS	NS	n	COSV56340915	COSM23036	165636403	c.291_292del	p.I97Mfs*19	Deletion - Frameshift	null	null	38	11:64809818-64809819	-	n	-	null	null	Confirmed somatic variant	22740705	null	surgery fresh/frozen	NS	null	ENSP00000337088.1:p.Ile97MetfsTer19	ENST00000337652.5:c.291_292del	11:g.64809818_64809819del
1717083	NC_000011.11:g.64805721_64805729del	Sample236	MEN1	ENST00000337652.5	1848	7010	1717083	1717083	1624568	parathyroid	NS	NS	NS	adenoma	NS	NS	NS	n	COSV53641016	COSM255141	165634480	c.1107_1115del	p.F369_V372delinsL	Deletion - In frame	null	null	38	11:64805721-64805729	-	n	-	null	null	Confirmed somatic variant	22740705	null	surgery fresh/frozen	NS	null	ENSP00000337088.1:p.Phe369_Val372delinsLeu	ENST00000337652.5:c.1107_1115del	11:g.64805721_64805729del
1717083	NC_000011.11:g.64809795_64809808del	Sample237	MEN1	ENST00000337652.5	1848	7010	1717083	1717083	1624568	parathyroid	NS	NS	NS	adenoma	NS	NS	NS	n	COSV56340538	COSM255117	165634482	c.303_316del	p.D102Sfs*10	Deletion - Frameshift	null	null	38	11:64809795-64809808	-	n	-	null	null	Confirmed somatic variant	22740705	null	surgery fresh/frozen	NS	null	ENSP00000337088.1:p.Asp102SerfsTer10	ENST00000337652.5:c.303_316del	11:g.64809795_64809808del
1717084	NC_000011.11:g.64809754_64809767del	Sample238	MEN1	ENST00000337652.5	1848	7010	1717084	1717084	1624569	parathyroid	NS	NS	NS	adenoma	NS	NS	NS	n	COSV56341714	COSM255118	165636352	c.343_356del	p.R115Efs*65	Deletion - Frameshift	null	null	38	11:64809754-64809767	-	n	-	null	null	Confirmed somatic variant	22740705	null	surgery fresh/frozen	NS	null	ENSP00000337088.1:p.Arg115GlufsTer65	ENST00000337652.5:c.343_356del	11:g.64809754_64809767del
1717085	NC_000011.11:g.64807917_64807920del	Sample239	MEN1	ENST00000337652.5	1848	7010	1717085	1717085	1624570	parathyroid	NS	NS	NS	adenoma	NS	NS	NS	n	COSV53645019	COSM255131	95377072	c.643_646del	p.T215Sfs*13	Deletion - Frameshift	null	null	38	11:64807917-64807920	-	n	-	null	null	Confirmed somatic variant	22740705	null	surgery fresh/frozen	NS	null	ENSP00000337088.1:p.Thr215SerfsTer13	ENST00000337652.5:c.643_646del	11:g.64807917_64807920del
1717085	NC_000011.11:g.64809749_64809750insTCCC	Sample240	MEN1	ENST00000337652.5	1848	7010	1717085	1717085	1624570	parathyroid	NS	NS	NS	adenoma	NS	NS	NS	n	COSV56344985	COSM255119	165636828	c.361_362insGGAG	p.V121Gfs*65	Insertion - Frameshift	null	null	38	11:64809749-64809750	-	n	-	null	null	Confirmed somatic variant	22740705	null	surgery fresh/frozen	NS	null	ENSP00000337088.1:p.Val121GlyfsTer65	ENST00000337652.5:c.361_362insGGAG	11:g.64809749_64809750insTCCC
1717086	NC_000011.11:g.64809743_64809747del	Sample241	MEN1	ENST00000337652.5	1848	7010	1717086	1717086	1624571	parathyroid	NS	NS	NS	adenoma	NS	NS	NS	n	COSV56340079	COSM255120	165633962	c.363_367del	p.S122Cfs*61	Deletion - Frameshift	null	null	38	11:64809743-64809747	-	n	-	null	null	Confirmed somatic variant	22740705	null	surgery fresh/frozen	NS	null	ENSP00000337088.1:p.Ser122CysfsTer61	ENST00000337652.5:c.363_367del	11:g.64809743_64809747del
1717087	NC_000011.11:g.64807614_64807617del	Sample242	MEN1	ENST00000337652.5	1848	7010	1717087	1717087	1624572	parathyroid	NS	NS	NS	adenoma	NS	NS	NS	n	COSV53640460	COSM255132	165638811	c.736_739del	p.C246Pfs*39	Deletion - Frameshift	null	null	38	11:64807614-64807617	-	n	-	null	null	Confirmed somatic variant	22740705	null	surgery fresh/frozen	NS	null	ENSP00000337088.1:p.Cys246ProfsTer39	ENST00000337652.5:c.736_739del	11:g.64807614_64807617del
1717088	NC_000011.11:g.64809710del	Sample243	MEN1	ENST00000337652.5	1848	7010	1717088	1717088	1624573	parathyroid	NS	NS	NS	adenoma	NS	NS	NS	n	COSV56345673	COSM255121	165638434	c.401del	p.F134Sfs*20	Deletion - Frameshift	null	null	38	11:64809710-64809710	-	n	-	null	null	Confirmed somatic variant	22740705	null	surgery fresh/frozen	NS	null	ENSP00000337088.1:p.Phe134SerfsTer20	ENST00000337652.5:c.401del	11:g.64809710del
1717093	NC_000011.11:g.64808052_64808054del	Sample244	MEN1	ENST00000337652.5	1848	7010	1717093	1717093	1624578	parathyroid	NS	NS	NS	adenoma	NS	NS	NS	n	COSV53646130	COSM255125	165634630	c.506_508del	p.A169_C170delinsG	Deletion - In frame	null	null	38	11:64808052-64808054	-	n	-	null	null	Confirmed somatic variant	22740705	null	surgery fresh/frozen	NS	null	ENSP00000337088.1:p.Ala169_Cys170delinsGly	ENST00000337652.5:c.506_508del	11:g.64808052_64808054del
1717094	NC_000011.11:g.64808050del	Sample245	MEN1	ENST00000337652.5	1848	7010	1717094	1717094	1624579	parathyroid	NS	NS	NS	adenoma	NS	NS	NS	n	COSV53641815	COSM255126	95378569	c.511del	p.Q171Rfs*19	Deletion - Frameshift	null	null	38	11:64808050-64808050	-	n	-	null	null	Confirmed somatic variant	22740705	null	surgery fresh/frozen	NS	null	ENSP00000337088.1:p.Gln171ArgfsTer19	ENST00000337652.5:c.511del	11:g.64808050del
1717098	NC_000011.11:g.64808022_64808046del	Sample246	MEN1	ENST00000337652.5	1848	7010	1717098	1717098	1624583	parathyroid	NS	NS	NS	adenoma	NS	NS	NS	n	COSV53647850	COSM255129	165632121	c.514_538del	p.A172Sfs*10	Deletion - Frameshift	null	null	38	11:64808022-64808046	-	n	-	null	null	Confirmed somatic variant	22740705	null	surgery fresh/frozen	NS	null	ENSP00000337088.1:p.Ala172SerfsTer10	ENST00000337652.5:c.514_538del	11:g.64808022_64808046del
1717100	NC_000011.11:g.64807997del	Sample247	MEN1	ENST00000337652.5	1848	7010	1717100	1717100	1624585	parathyroid	NS	NS	NS	adenoma	NS	NS	NS	n	COSV53649423	COSM255130	165634397	c.565del	p.V189*	Deletion - Frameshift	null	null	38	11:64807997-64807997	-	n	-	null	null	Confirmed somatic variant	22740705	null	surgery fresh/frozen	NS	null	ENSP00000337088.1:p.Val189Ter	ENST00000337652.5:c.565del	11:g.64807997del
1717101	NC_000011.11:g.64807584del	Sample248	MEN1	ENST00000337652.5	1848	7010	1717101	1717101	1624586	parathyroid	NS	NS	NS	adenoma	NS	NS	NS	n	COSV53645856	COSM255133	165636729	c.766del	p.T256Pfs*30	Deletion - Frameshift	null	null	38	11:64807584-64807584	-	n	-	null	null	Confirmed somatic variant	22740705	null	surgery fresh/frozen	NS	null	ENSP00000337088.1:p.Thr256ProfsTer30	ENST00000337652.5:c.766del	11:g.64807584del
1717103	NC_000011.11:g.64807199_64807219del	Sample249	MEN1	ENST00000337652.5	1848	7010	1717103	1717103	1624588	parathyroid	NS	NS	NS	adenoma	NS	NS	NS	n	COSV53649621	COSM255136	95378661	c.799_819del	p.K267_Y273del	Deletion - In frame	null	null	38	11:64807199-64807219	-	n	-	null	null	Confirmed somatic variant	22740705	null	surgery fresh/frozen	NS	null	ENSP00000337088.1:p.Lys267_Tyr273del	ENST00000337652.5:c.799_819del	11:g.64807199_64807219del
1717105	NC_000011.11:g.64807179_64807199del	Sample250	MEN1	ENST00000337652.5	1848	7010	1717105	1717105	1624590	parathyroid	NS	NS	NS	adenoma	NS	NS	NS	n	COSV53646617	COSM255137	165638651	c.819_839del	p.Y273_R280delins*	Deletion - In frame	null	null	38	11:64807179-64807199	-	n	-	null	null	Confirmed somatic variant	22740705	null	surgery fresh/frozen	NS	null	ENSP00000337088.1:p.Tyr273_Arg280delinsTer	ENST00000337652.5:c.819_839del	11:g.64807179_64807199del
1717108	NC_000011.11:g.64807024del	Sample251	MEN1	ENST00000337652.5	1848	7010	1717108	1717108	1624593	parathyroid	NS	NS	NS	adenoma	NS	NS	NS	n	COSV53643793	COSM255140	165634097	c.916del	p.L306Sfs*67	Deletion - Frameshift	null	null	38	11:64807024-64807024	-	n	-	null	null	Confirmed somatic variant	22740705	null	surgery fresh/frozen	NS	null	ENSP00000337088.1:p.Leu306SerfsTer67	ENST00000337652.5:c.916del	11:g.64807024del
1717110	NC_000011.11:g.64805729_64805736del	Sample252	MEN1	ENST00000337652.5	1848	7010	1717110	1717110	1624595	parathyroid	NS	NS	NS	adenoma	NS	NS	NS	n	COSV53640217	COSM255142	165638218	c.1099_1106del	p.K367Lfs*2	Deletion - Frameshift	null	null	38	11:64805729-64805736	-	n	-	null	null	Confirmed somatic variant	22740705	null	surgery fresh/frozen	NS	null	ENSP00000337088.1:p.Lys367LeufsTer2	ENST00000337652.5:c.1099_1106del	11:g.64805729_64805736del
1717111	NC_000011.11:g.64805153del	Sample253	MEN1	ENST00000337652.5	1848	7010	1717111	1717111	1624596	parathyroid	NS	NS	NS	adenoma	NS	NS	NS	n	COSV53649711	COSM255143	165633524	c.1246del	p.A416Pfs*34	Deletion - Frameshift	null	null	38	11:64805153-64805153	-	n	-	null	null	Confirmed somatic variant	22740705	null	surgery fresh/frozen	NS	null	ENSP00000337088.1:p.Ala416ProfsTer34	ENST00000337652.5:c.1246del	11:g.64805153del
1717112	NC_000011.11:g.64805139del	Sample254	MEN1	ENST00000337652.5	1848	7010	1717112	1717112	1624597	parathyroid	NS	NS	NS	adenoma	NS	NS	NS	n	COSV53648289	COSM255144	165638995	c.1260del	p.F421Sfs*29	Deletion - Frameshift	null	null	38	11:64805139-64805139	-	n	-	null	null	Confirmed somatic variant	22740705	null	surgery fresh/frozen	NS	null	ENSP00000337088.1:p.Phe421SerfsTer29	ENST00000337652.5:c.1260del	11:g.64805139del
1717113	NC_000011.11:g.64805046del	Sample255	MEN1	ENST00000337652.5	1848	7010	1717113	1717113	1624598	parathyroid	NS	NS	NS	adenoma	NS	NS	NS	n	COSV53644459	COSM255145	95377360	c.1356del	p.F452Lfs*11	Deletion - Frameshift	null	null	38	11:64805046-64805046	-	n	-	null	null	Confirmed somatic variant	22740705	null	surgery fresh/frozen	NS	null	ENSP00000337088.1:p.Phe452LeufsTer11	ENST00000337652.5:c.1356del	11:g.64805046del
1717114	NC_000011.11:g.64804727_64804736del	Sample256	MEN1	ENST00000337652.5	1848	7010	1717114	1717114	1624599	parathyroid	NS	NS	NS	adenoma	NS	NS	NS	n	COSV53645701	COSM255146	165638940	c.1446_1455del	p.E482Dfs*79	Deletion - Frameshift	null	null	38	11:64804727-64804736	-	n	-	null	null	Confirmed somatic variant	22740705	null	surgery fresh/frozen	NS	null	ENSP00000337088.1:p.Glu482AspfsTer79	ENST00000337652.5:c.1446_1455del	11:g.64804727_64804736del
1717116	NC_000011.11:g.64804627dup	Sample257	MEN1	ENST00000337652.5	1848	7010	1717116	1717116	1624601	parathyroid	NS	NS	NS	adenoma	NS	NS	NS	n	COSV53643805	COSM22575	95376591	c.1561dup	p.R521Pfs*15	Insertion - Frameshift	null	null	38	11:64804627-64804628	-	n	-	null	null	Confirmed somatic variant	22740705	null	surgery fresh/frozen	NS	null	ENSP00000337088.1:p.Arg521ProfsTer15	ENST00000337652.5:c.1561dup	11:g.64804627dup
1717117	NC_000011.11:g.64804532del	Sample258	MEN1	ENST00000337652.5	1848	7010	1717117	1717117	1624602	parathyroid	NS	NS	NS	adenoma	NS	NS	NS	n	COSV53641443	COSM255149	165639447	c.1650del	p.P551Rfs*13	Deletion - Frameshift	null	null	38	11:64804532-64804532	-	n	-	null	null	Confirmed somatic variant	22740705	null	surgery fresh/frozen	NS	null	ENSP00000337088.1:p.Pro551ArgfsTer13	ENST00000337652.5:c.1650del	11:g.64804532del
1717118	NC_000011.11:g.64804531_64804532insGCGGTGGG	Sample259	MEN1	ENST00000337652.5	1848	7010	1717118	1717118	1624603	parathyroid	NS	NS	NS	adenoma	NS	NS	NS	n	COSV53644869	COSM255150	95376531	c.1652_1653insCACCGCCC	p.E552Tfs*15	Insertion - Frameshift	null	null	38	11:64804531-64804532	-	n	-	null	null	Confirmed somatic variant	22740705	null	surgery fresh/frozen	NS	null	ENSP00000337088.1:p.Glu552ThrfsTer15	ENST00000337652.5:c.1652_1653insCACCGCCC	11:g.64804531_64804532insGCGGTGGG
1732442	NC_000011.11:g.64804546T>C	Sample260	MEN1	ENST00000337652.5	1848	7010	1732442	1732442	1638407	lung	NS	NS	NS	carcinoid-endocrine_tumour	typical	NS	NS	n	COSV53639974	COSM255213	95376839	c.1636A>G	p.T546A	Substitution - Missense	null	null	38	11:64804546-64804546	-	n	-	NEUTRAL	0.00605	Confirmed somatic variant	22825745	null	surgery-fixed	NS	null	ENSP00000337088.1:p.Thr546Ala	ENST00000337652.5:c.1636A>G	11:g.64804546T>C
1732445	NC_000011.11:g.64809685del	Sample261	MEN1	ENST00000337652.5	1848	7010	1732445	1732445	1638410	lung	NS	NS	NS	carcinoid-endocrine_tumour	typical	NS	NS	n	COSV56339729	COSM255214	165635538	c.427del	p.L143Sfs*11	Deletion - Frameshift	null	null	38	11:64809685-64809685	-	n	-	null	null	Confirmed somatic variant	22825745	null	surgery-fixed	NS	null	ENSP00000337088.1:p.Leu143SerfsTer11	ENST00000337652.5:c.427del	11:g.64809685del
1732469	NC_000011.11:g.64807899C>T	Sample262	MEN1	ENST00000337652.5	1848	7010	1732469	1732469	1638434	lung	NS	NS	NS	carcinoid-endocrine_tumour	atypical	NS	NS	n	COSV53641869	COSM255215	165637757	c.661G>A	p.A221T	Substitution - Missense	null	null	38	11:64807899-64807899	-	n	-	PATHOGENIC	0.79342	Confirmed somatic variant	22825745	null	surgery-fixed	NS	null	ENSP00000337088.1:p.Ala221Thr	ENST00000337652.5:c.661G>A	11:g.64807899C>T
1732472	NC_000011.11:g.64809844A>C	Sample263	MEN1	ENST00000337652.5	1848	7010	1732472	1732472	1638437	lung	NS	NS	NS	carcinoid-endocrine_tumour	atypical	NS	NS	n	COSV56339994	COSM22570	95377337	c.266T>G	p.L89R	Substitution - Missense	null	null	38	11:64809844-64809844	-	n	-	PATHOGENIC	0.97426	Confirmed somatic variant	22825745	null	surgery-fixed	NS	null	ENSP00000337088.1:p.Leu89Arg	ENST00000337652.5:c.266T>G	11:g.64809844A>C
1843070	NC_000011.11:g.64809860_64809863del	Sample264	MEN1	ENST00000337652.5	1848	7010	1843070	1843070	1736316	parathyroid	NS	NS	NS	adenoma	NS	NS	NS	n	COSV56340534	COSM22577	95376686	c.249_252del	p.I85Sfs*33	Deletion - Frameshift	null	null	38	11:64809860-64809863	-	n	-	null	null	Confirmed somatic variant	23093699	null	surgery-fixed	NS	77	ENSP00000337088.1:p.Ile85SerfsTer33	ENST00000337652.5:c.249_252del	11:g.64809860_64809863del
1843084	NC_000011.11:g.64809950_64809998del	Sample265	MEN1	ENST00000337652.5	1848	7010	1843084	1843084	1736330	parathyroid	NS	NS	NS	adenoma	NS	NS	NS	n	COSV56345309	COSM1168055	165632172	c.115_163del	p.V40Pfs*63	Deletion - Frameshift	hom	null	38	11:64809950-64809998	-	n	-	null	null	Confirmed somatic variant	23093699	null	surgery-fixed	NS	58	ENSP00000337088.1:p.Val40ProfsTer63	ENST00000337652.5:c.115_163del	11:g.64809950_64809998del
1933018	NC_000011.11:g.64809960dup	Sample266	MEN1	ENST00000337652.5	1848	7010	1933018	1933018	1820291	parathyroid	NS	NS	NS	adenoma	NS	NS	NS	n	COSV56346169	COSM1577226	95378288	c.150dup	p.N51Qfs*66	Insertion - Frameshift	hom	null	38	11:64809960-64809961	-	n	-	null	null	Confirmed somatic variant	23633209	null	surgery fresh/frozen	NS	null	ENSP00000337088.1:p.Asn51GlnfsTer66	ENST00000337652.5:c.150dup	11:g.64809960dup
1933019	NC_000011.11:g.64809959del	Sample267	MEN1	ENST00000337652.5	1848	7010	1933019	1933019	1820292	parathyroid	NS	NS	NS	adenoma	NS	NS	NS	n	COSV56341413	COSM23022	95378348	c.152del	p.N51Tfs*68	Deletion - Frameshift	hom	null	38	11:64809959-64809959	-	n	-	null	null	Confirmed somatic variant	23633209	null	surgery fresh/frozen	NS	null	ENSP00000337088.1:p.Asn51ThrfsTer68	ENST00000337652.5:c.152del	11:g.64809959del
1933020	NC_000011.11:g.64809907del	Sample268	MEN1	ENST00000337652.5	1848	7010	1933020	1933020	1820293	parathyroid	NS	NS	NS	adenoma	NS	NS	NS	n	COSV56342723	COSM43351	95377972	c.207del	p.D70Tfs*49	Deletion - Frameshift	hom	null	38	11:64809907-64809907	-	n	-	null	null	Confirmed somatic variant	23633209	null	surgery fresh/frozen	NS	null	ENSP00000337088.1:p.Asp70ThrfsTer49	ENST00000337652.5:c.207del	11:g.64809907del
1933021	NC_000011.11:g.64809818G>A	Sample269	MEN1	ENST00000337652.5	1848	7010	1933021	1933021	1820294	parathyroid	NS	NS	NS	adenoma	NS	NS	NS	n	COSV56340246	COSM22608	95376861	c.292C>T	p.R98*	Substitution - Nonsense	hom	null	38	11:64809818-64809818	-	n	-	PATHOGENIC	0.97391	Confirmed somatic variant	23633209	null	surgery fresh/frozen	NS	null	ENSP00000337088.1:p.Arg98Ter	ENST00000337652.5:c.292C>T	11:g.64809818G>A
1933022	NC_000011.11:g.64809695G>A	Sample270	MEN1	ENST00000337652.5	1848	7010	1933022	1933022	1820295	parathyroid	NS	NS	NS	adenoma	NS	NS	NS	n	COSV56343681	COSM1577224	165633006	c.415C>T	p.H139Y	Substitution - Missense	hom	null	38	11:64809695-64809695	-	n	-	PATHOGENIC	0.93118	Confirmed somatic variant	23633209	null	surgery fresh/frozen	NS	null	ENSP00000337088.1:p.His139Tyr	ENST00000337652.5:c.415C>T	11:g.64809695G>A
1933023	NC_000011.11:g.64808066G>T	Sample271	MEN1	ENST00000337652.5	1848	7010	1933023	1933023	1820296	parathyroid	NS	NS	NS	adenoma	NS	NS	NS	n	COSV53645607	COSM1509530	95377878	c.494C>A	p.A165D	Substitution - Missense	hom	null	38	11:64808066-64808066	-	n	-	PATHOGENIC	0.99178	Confirmed somatic variant	23633209	null	surgery fresh/frozen	NS	null	ENSP00000337088.1:p.Ala165Asp	ENST00000337652.5:c.494C>A	11:g.64808066G>T
1933024	NC_000011.11:g.64808006_64808018del	Sample272	MEN1	ENST00000337652.5	1848	7010	1933024	1933024	1820297	parathyroid	NS	NS	NS	adenoma	NS	NS	NS	n	COSV53642429	COSM1577228	95377647	c.542_554del	p.A181Vfs*5	Deletion - Frameshift	hom	null	38	11:64808006-64808018	-	n	-	null	null	Confirmed somatic variant	23633209	null	surgery fresh/frozen	NS	null	ENSP00000337088.1:p.Ala181ValfsTer5	ENST00000337652.5:c.542_554del	11:g.64808006_64808018del
1933025	NC_000011.11:g.64808006T>A	Sample273	MEN1	ENST00000337652.5	1848	7010	1933025	1933025	1820298	parathyroid	NS	NS	NS	adenoma	NS	NS	NS	n	COSV53647392	COSM1577229	165635198	c.554A>T	p.D185V	Substitution - Missense	hom	null	38	11:64808006-64808006	-	n	-	PATHOGENIC	0.96663	Confirmed somatic variant	23633209	null	surgery fresh/frozen	NS	null	ENSP00000337088.1:p.Asp185Val	ENST00000337652.5:c.554A>T	11:g.64808006T>A
1933026	NC_000011.11:g.64807952C>T	Sample274	MEN1	ENST00000337652.5	1848	7010	1933026	1933026	1820299	parathyroid	NS	NS	NS	adenoma	NS	NS	NS	n	COSV53641292	COSM1577230	165640259	c.608G>A	p.W203*	Substitution - Nonsense	hom	null	38	11:64807952-64807952	-	n	-	PATHOGENIC	0.964	Confirmed somatic variant	23633209	null	surgery fresh/frozen	NS	null	ENSP00000337088.1:p.Trp203Ter	ENST00000337652.5:c.608G>A	11:g.64807952C>T
1933027	NC_000011.11:g.64807922_64807929del	Sample275	MEN1	ENST00000337652.5	1848	7010	1933027	1933027	1820300	parathyroid	NS	NS	NS	adenoma	NS	NS	NS	n	COSV53648980	COSM1577231	165640140	c.632_639del	p.R211Pfs*9	Deletion - Frameshift	hom	null	38	11:64807922-64807929	-	n	-	null	null	Confirmed somatic variant	23633209	null	surgery fresh/frozen	NS	null	ENSP00000337088.1:p.Arg211ProfsTer9	ENST00000337652.5:c.632_639del	11:g.64807922_64807929del
1933029	NC_000011.11:g.64807564_64807576del	Sample276	MEN1	ENST00000337652.5	1848	7010	1933029	1933029	1820302	parathyroid	NS	NS	NS	adenoma	NS	NS	NS	n	COSV53640105	COSM1577241	165635045	c.774_786del	p.L259Sfs*23	Deletion - Frameshift	hom	null	38	11:64807564-64807576	-	n	-	null	null	Confirmed somatic variant	23633209	null	surgery fresh/frozen	NS	null	ENSP00000337088.1:p.Leu259SerfsTer23	ENST00000337652.5:c.774_786del	11:g.64807564_64807576del
1933030	NC_000011.11:g.64807178C>A	Sample277	MEN1	ENST00000337652.5	1848	7010	1933030	1933030	1820303	parathyroid	NS	NS	NS	adenoma	NS	NS	NS	n	COSV53644559	COSM1577237	95377188	c.839+1G>T	p.?	Unknown	hom	null	38	11:64807178-64807178	-	n	-	PATHOGENIC	0.99363	Confirmed somatic variant	23633209	null	surgery fresh/frozen	NS	null	null	ENST00000337652.5:c.839+1G>T	11:g.64807178C>A
1933031	NC_000011.11:g.64807177A>C	Sample278	MEN1	ENST00000337652.5	1848	7010	1933031	1933031	1820304	parathyroid	NS	NS	NS	adenoma	NS	NS	NS	n	COSV53640623	COSM23024	165638653	c.839+2T>G	p.?	Unknown	hom	null	38	11:64807177-64807177	-	n	-	PATHOGENIC	0.98685	Confirmed somatic variant	23633209	null	surgery fresh/frozen	NS	null	null	ENST00000337652.5:c.839+2T>G	11:g.64807177A>C
1933033	NC_000011.11:g.64807066_64807091del	Sample279	MEN1	ENST00000337652.5	1848	7010	1933033	1933033	1820306	parathyroid	NS	NS	NS	adenoma	NS	NS	NS	n	COSV53640465	COSM1577232	165638814	c.848_873del	p.M283Rfs*30	Deletion - Frameshift	hom	null	38	11:64807066-64807091	-	n	-	null	null	Confirmed somatic variant	23633209	null	surgery fresh/frozen	NS	null	ENSP00000337088.1:p.Met283ArgfsTer30	ENST00000337652.5:c.848_873del	11:g.64807066_64807091del
1933034	NC_000011.11:g.64806345G>C	Sample280	MEN1	ENST00000337652.5	1848	7010	1933034	1933034	1820307	parathyroid	NS	NS	NS	adenoma	NS	NS	NS	n	COSV53647081	COSM1577233	95377167	c.951C>G	p.Y317*	Substitution - Nonsense	hom	null	38	11:64806345-64806345	-	n	-	PATHOGENIC	0.98353	Confirmed somatic variant	23633209	null	surgery fresh/frozen	NS	null	ENSP00000337088.1:p.Tyr317Ter	ENST00000337652.5:c.951C>G	11:g.64806345G>C
1933035	NC_000011.11:g.64805118_64805137del	Sample281	MEN1	ENST00000337652.5	1848	7010	1933035	1933035	1820308	parathyroid	NS	NS	NS	adenoma	NS	NS	NS	n	COSV53646705	COSM1577234	165638720	c.1263_1282del	p.F421Lfs*26	Deletion - Frameshift	hom	null	38	11:64805118-64805137	-	n	-	null	null	Confirmed somatic variant	23633209	null	surgery fresh/frozen	NS	null	ENSP00000337088.1:p.Phe421LeufsTer26	ENST00000337652.5:c.1263_1282del	11:g.64805118_64805137del
1933036	NC_000011.11:g.64805060G>A	Sample282	MEN1	ENST00000337652.5	1848	7010	1933036	1933036	1820309	parathyroid	NS	NS	NS	adenoma	NS	NS	NS	n	COSV53640108	COSM23020	165635047	c.1339C>T	p.Q447*	Substitution - Nonsense	hom	null	38	11:64805060-64805060	-	n	-	PATHOGENIC	0.98936	Confirmed somatic variant	23633209	null	surgery fresh/frozen	NS	null	ENSP00000337088.1:p.Gln447Ter	ENST00000337652.5:c.1339C>T	11:g.64805060G>A
1933037	NC_000011.11:g.64805073_64805086delinsTGC	Sample283	MEN1	ENST00000337652.5	1848	7010	1933037	1933037	1820310	parathyroid	NS	NS	NS	adenoma	NS	NS	NS	n	COSV53648130	COSM1577235	165638457	c.1313_1326delinsGCA	p.H438Rfs*12	Complex - frameshift	hom	null	38	11:64805073-64805086	-	n	-	null	null	Confirmed somatic variant	23633209	null	surgery fresh/frozen	NS	null	ENSP00000337088.1:p.His438ArgfsTer12	ENST00000337652.5:c.1313_1326delinsGCA	11:g.64805073_64805086delinsTGC
1933038	NC_000011.11:g.64805057A>G	Sample284	MEN1	ENST00000337652.5	1848	7010	1933038	1933038	1820311	parathyroid	NS	NS	NS	adenoma	NS	NS	NS	n	COSV53644659	COSM23021	95377582	c.1342T>C	p.S448P	Substitution - Missense	hom	null	38	11:64805057-64805057	-	n	-	PATHOGENIC	0.97346	Confirmed somatic variant	23633209	null	surgery fresh/frozen	NS	null	ENSP00000337088.1:p.Ser448Pro	ENST00000337652.5:c.1342T>C	11:g.64805057A>G
1933039	NC_000011.11:g.64804810G>A	Sample285	MEN1	ENST00000337652.5	1848	7010	1933039	1933039	1820312	parathyroid	NS	NS	NS	adenoma	NS	NS	NS	n	COSV53640538	COSM1577236	95376821	c.1372C>T	p.Q458*	Substitution - Nonsense	hom	null	38	11:64804810-64804810	-	n	-	PATHOGENIC	0.98346	Confirmed somatic variant	23633209	null	surgery fresh/frozen	NS	null	ENSP00000337088.1:p.Gln458Ter	ENST00000337652.5:c.1372C>T	11:g.64804810G>A
1933040	NC_000011.11:g.64804627dup	Sample286	MEN1	ENST00000337652.5	1848	7010	1933040	1933040	1820313	parathyroid	NS	NS	NS	adenoma	NS	NS	NS	n	COSV53643805	COSM22575	95376591	c.1561dup	p.R521Pfs*15	Insertion - Frameshift	hom	null	38	11:64804627-64804628	-	n	-	null	null	Confirmed somatic variant	23633209	null	surgery fresh/frozen	NS	null	ENSP00000337088.1:p.Arg521ProfsTer15	ENST00000337652.5:c.1561dup	11:g.64804627dup
2141985	NC_000011.11:g.64809860_64809863del	Sample287	MEN1	ENST00000337652.5	1848	7010	2141985	2141985	2011203	lung	NS	NS	NS	carcinoid-endocrine_tumour	atypical	NS	NS	n	COSV56340534	COSM22577	95376686	c.249_252del	p.I85Sfs*33	Deletion - Frameshift	null	null	38	11:64809860-64809863	-	n	-	null	null	Reported in another cancer sample as somatic	24276465	null	surgery fresh/frozen	primary	null	ENSP00000337088.1:p.Ile85SerfsTer33	ENST00000337652.5:c.249_252del	11:g.64809860_64809863del
2141986	NC_000011.11:g.64809860_64809863del	Sample288	MEN1	ENST00000337652.5	1848	7010	2141986	2141986	2011204	lung	NS	NS	NS	carcinoid-endocrine_tumour	atypical	NS	NS	n	COSV56340534	COSM22577	95376686	c.249_252del	p.I85Sfs*33	Deletion - Frameshift	hom	null	38	11:64809860-64809863	-	n	-	null	null	Reported in another cancer sample as somatic	24276465	null	surgery fresh/frozen	metastasis	null	ENSP00000337088.1:p.Ile85SerfsTer33	ENST00000337652.5:c.249_252del	11:g.64809860_64809863del
2141987	NC_000011.11:g.64809860_64809863del	Sample289	MEN1	ENST00000337652.5	1848	7010	2141987	2141987	2011205	lung	NS	NS	NS	carcinoid-endocrine_tumour	atypical	NS	NS	n	COSV56340534	COSM22577	95376686	c.249_252del	p.I85Sfs*33	Deletion - Frameshift	hom	null	38	11:64809860-64809863	-	n	-	null	null	Reported in another cancer sample as somatic	24276465	null	surgery fresh/frozen	metastasis	null	ENSP00000337088.1:p.Ile85SerfsTer33	ENST00000337652.5:c.249_252del	11:g.64809860_64809863del
2141988	NC_000011.11:g.64809979dup	Sample290	MEN1	ENST00000337652.5	1848	7010	2141988	2141988	2011206	lung	NS	NS	NS	carcinoid-endocrine_tumour	typical	NS	NS	n	COSV56345319	COSM3724541	165632177	c.131dup	p.E45Gfs*72	Insertion - Frameshift	null	null	38	11:64809979-64809980	-	n	-	null	null	Variant of unknown origin	24276465	null	surgery fresh/frozen	primary	null	ENSP00000337088.1:p.Glu45GlyfsTer72	ENST00000337652.5:c.131dup	11:g.64809979dup
2141989	NC_000011.11:g.64806345G>C	Sample291	MEN1	ENST00000337652.5	1848	7010	2141989	2141989	2011207	lung	NS	NS	NS	carcinoid-endocrine_tumour	typical	NS	NS	n	COSV53647081	COSM1577233	95377167	c.951C>G	p.Y317*	Substitution - Nonsense	null	null	38	11:64806345-64806345	-	n	-	PATHOGENIC	0.98353	Reported in another cancer sample as somatic	24276465	null	surgery fresh/frozen	primary	null	ENSP00000337088.1:p.Tyr317Ter	ENST00000337652.5:c.951C>G	11:g.64806345G>C
2141990	NC_000011.11:g.64810006_64810013del	Sample292	MEN1	ENST00000337652.5	1848	7010	2141990	2141990	2011208	lung	NS	NS	NS	carcinoid-endocrine_tumour	atypical	NS	NS	n	COSV56343621	COSM3724540	165633911	c.98_105del	p.D33Afs*81	Deletion - Frameshift	null	null	38	11:64810006-64810013	-	n	-	null	null	Variant of unknown origin	24276465	null	surgery fresh/frozen	metastasis	null	ENSP00000337088.1:p.Asp33AlafsTer81	ENST00000337652.5:c.98_105del	11:g.64810006_64810013del
2141991	NC_000011.11:g.64808072G>T	Sample293	MEN1	ENST00000337652.5	1848	7010	2141991	2141991	2011209	lung	NS	NS	NS	carcinoid-endocrine_tumour	atypical	NS	NS	n	COSV53641453	COSM3724539	165638544	c.488C>A	p.A163D	Substitution - Missense	hom	null	38	11:64808072-64808072	-	n	-	PATHOGENIC	0.99179	Variant of unknown origin	24276465	null	surgery fresh/frozen	primary	null	ENSP00000337088.1:p.Ala163Asp	ENST00000337652.5:c.488C>A	11:g.64808072G>T
2141992	NC_000011.11:g.64805163_64805164del	Sample294	MEN1	ENST00000337652.5	1848	7010	2141992	2141992	2011210	lung	NS	NS	NS	carcinoma	small_cell_carcinoma	NS	NS	n	COSV53642308	COSM3724542	165640282	c.1235_1236del	p.P412Rfs*41	Deletion - Frameshift	hom	null	38	11:64805163-64805164	-	n	-	null	null	Variant of unknown origin	24276465	null	surgery fresh/frozen	primary	null	ENSP00000337088.1:p.Pro412ArgfsTer41	ENST00000337652.5:c.1235_1236del	11:g.64805163_64805164del
2293775	NC_000011.11:g.64809802_64809809del	Sample295	MEN1	ENST00000337652.5	1848	7010	2293775	2293775	2159826	adrenal_gland	adrenal_gland	NS	NS	adrenal_cortical_carcinoma	functioning	NS	NS	y	COSV56341525	COSM4609662	95377665	c.304_311del	p.D102Pfs*12	Deletion - Frameshift	null	null	38	11:64809802-64809809	-	n	-	null	null	Confirmed somatic variant	24747642	null	surgery-fixed	NS	26.5	ENSP00000337088.1:p.Asp102ProfsTer12	ENST00000337652.5:c.304_311del	11:g.64809802_64809809del
2293776	NC_000011.11:g.64805042C>A	Sample296	MEN1	ENST00000337652.5	1848	7010	2293776	2293776	2159827	adrenal_gland	adrenal_gland	NS	NS	adrenal_cortical_carcinoma	functioning	NS	NS	y	COSV53639963	COSM4607519	165636890	c.1357G>T	p.E453*	Substitution - Nonsense	null	null	38	11:64805042-64805042	-	n	-	PATHOGENIC	0.9725	Confirmed somatic variant	24747642	null	surgery-fixed	NS	48.4	ENSP00000337088.1:p.Glu453Ter	ENST00000337652.5:c.1357G>T	11:g.64805042C>A
2293779	NC_000011.11:g.64804373_64804374del	Sample297	MEN1	ENST00000337652.5	1848	7010	2293779	2293779	2159830	adrenal_gland	adrenal_gland	NS	NS	adrenal_cortical_carcinoma	functioning	NS	NS	y	COSV53649565	COSM4609661	95378494	c.1810_1811del	p.T604Sfs*79	Deletion - Frameshift	null	null	38	11:64804373-64804374	-	n	-	null	null	Confirmed somatic variant	24747642	null	surgery-fixed	NS	54.3	ENSP00000337088.1:p.Thr604SerfsTer79	ENST00000337652.5:c.1810_1811del	11:g.64804373_64804374del
2293795	NC_000011.11:g.64807191C>G	Sample298	MEN1	ENST00000337652.5	1848	7010	2293795	2293795	2159846	adrenal_gland	adrenal_gland	NS	NS	adrenal_cortical_carcinoma	functioning	NS	NS	n	COSV53646845	COSM4445247	165638635	c.827G>C	p.G276A	Substitution - Missense	null	null	38	11:64807191-64807191	-	n	-	PATHOGENIC	0.97863	Confirmed somatic variant	24747642	null	surgery-fixed	NS	79	ENSP00000337088.1:p.Gly276Ala	ENST00000337652.5:c.827G>C	11:g.64807191C>G
2293800	NC_000011.11:g.64809985C>T	Sample299	MEN1	ENST00000337652.5	1848	7010	2293800	2293800	2159851	adrenal_gland	adrenal_gland	NS	NS	adrenal_cortical_carcinoma	non_functioning	NS	NS	n	COSV56345340	COSM1561683	95378878	c.125G>A	p.G42D	Substitution - Missense	null	null	38	11:64809985-64809985	-	n	-	PATHOGENIC	0.75339	Confirmed somatic variant	24747642	null	surgery-fixed	NS	42	ENSP00000337088.1:p.Gly42Asp	ENST00000337652.5:c.125G>A	11:g.64809985C>T
2293804	NC_000011.11:g.64805688C>A	Sample300	MEN1	ENST00000337652.5	1848	7010	2293804	2293804	2159855	adrenal_gland	adrenal_gland	NS	NS	adrenal_cortical_carcinoma	functioning	NS	NS	n	COSV53643120	COSM4445248	165634442	c.1147G>T	p.E383*	Substitution - Nonsense	null	null	38	11:64805688-64805688	-	n	-	PATHOGENIC	0.98717	Confirmed somatic variant	24747642	null	surgery-fixed	NS	66	ENSP00000337088.1:p.Glu383Ter	ENST00000337652.5:c.1147G>T	11:g.64805688C>A
2293807	NC_000011.11:g.64806292C>T	Sample301	MEN1	ENST00000337652.5	1848	7010	2293807	2293807	2159858	adrenal_gland	adrenal_gland	NS	NS	adrenal_cortical_carcinoma	non_functioning	NS	NS	n	COSV53640123	COSM1355797	165633458	c.1004G>A	p.R335H	Substitution - Missense	null	null	38	11:64806292-64806292	-	y	-	PATHOGENIC	0.98583	Confirmed somatic variant	24747642	null	surgery-fixed	NS	60	ENSP00000337088.1:p.Arg335His	ENST00000337652.5:c.1004G>A	11:g.64806292C>T
2293807	NC_000011.11:g.64805048G>A	Sample302	MEN1	ENST00000337652.5	1848	7010	2293807	2293807	2159858	adrenal_gland	adrenal_gland	NS	NS	adrenal_cortical_carcinoma	non_functioning	NS	NS	n	COSV53640117	COSM4445250	95376603	c.1351C>T	p.R451C	Substitution - Missense	null	null	38	11:64805048-64805048	-	n	-	PATHOGENIC	0.92929	Confirmed somatic variant	24747642	null	surgery-fixed	NS	60	ENSP00000337088.1:p.Arg451Cys	ENST00000337652.5:c.1351C>T	11:g.64805048G>A
2293832	NC_000011.11:g.64807195G>T	Sample303	MEN1	ENST00000337652.5	1848	7010	2293832	2293832	2159883	adrenal_gland	adrenal_gland	NS	NS	adrenal_cortical_carcinoma	functioning	NS	NS	n	COSV53649479	COSM4445249	95377245	c.823C>A	p.L275M	Substitution - Missense	null	null	38	11:64807195-64807195	-	n	-	PATHOGENIC	0.94286	Confirmed somatic variant	24747642	null	surgery-fixed	NS	48	ENSP00000337088.1:p.Leu275Met	ENST00000337652.5:c.823C>A	11:g.64807195G>T
2328682	NC_000011.11:g.64804408del	Sample304	MEN1	ENST00000337652.5	1848	7010	2328682	2328682	2193660	thyroid	NS	NS	NS	carcinoma	Hurthle_cell_carcinoma	NS	NS	y	COSV53642342	COSM4972245	165639138	c.1774del	p.M592*	Deletion - Frameshift	null	null	38	11:64804408-64804408	-	n	-	null	null	Confirmed somatic variant	25625803	null	surgery fresh/frozen	primary	58	ENSP00000337088.1:p.Met592Ter	ENST00000337652.5:c.1774del	11:g.64804408del
2328683	NC_000011.11:g.64804627del	Sample305	MEN1	ENST00000337652.5	1848	7010	2328683	2328683	2193661	thyroid	NS	NS	NS	carcinoma	Hurthle_cell_carcinoma	NS	NS	y	COSV53640005	COSM1355794	95376935	c.1561del	p.R521Gfs*43	Deletion - Frameshift	null	null	38	11:64804627-64804627	-	n	-	null	null	Confirmed somatic variant	25625803	null	surgery fresh/frozen	metastasis	55	ENSP00000337088.1:p.Arg521GlyfsTer43	ENST00000337652.5:c.1561del	11:g.64804627del
2328690	NC_000011.11:g.64807917_64807920del	Sample306	MEN1	ENST00000337652.5	1848	7010	2328690	2328690	2193668	thyroid	NS	NS	NS	carcinoma	Hurthle_cell_carcinoma	NS	NS	n	COSV53645019	COSM255131	95377072	c.643_646del	p.T215Sfs*13	Deletion - Frameshift	null	null	38	11:64807917-64807920	-	n	-	null	null	Reported in another cancer sample as somatic	25625803	null	surgery-fixed	NS	59	ENSP00000337088.1:p.Thr215SerfsTer13	ENST00000337652.5:c.643_646del	11:g.64807917_64807920del
2367109	NC_000011.11:g.64808024T>G	Sample307	MEN1	ENST00000337652.5	1848	7010	2367109	2367109	2229967	pituitary	NS	NS	NS	adenoma	ACTH	NS	NS	y	COSV53643749	COSM4997235	165639763	c.536A>C	p.H179P	Substitution - Missense	null	null	38	11:64808024-64808024	-	n	-	PATHOGENIC	0.9684	Confirmed somatic variant	25485838	null	surgery - NOS	NS	47	ENSP00000337088.1:p.His179Pro	ENST00000337652.5:c.536A>C	11:g.64808024T>G
2443925	NC_000011.11:g.64804758G>A	Sample308	MEN1	ENST00000337652.5	1848	7010	2443925	2443925	2306764	prostate	NS	NS	NS	carcinoma	adenocarcinoma	NS	NS	n	COSV53648857	COSM5413593	95377538	c.1424C>T	p.P475L	Substitution - Missense	null	null	38	11:64804758-64804758	-	n	-	null	0.53471	Reported in another cancer sample as somatic	25586381	null	surgery-fixed	NS	67	ENSP00000337088.1:p.Pro475Leu	ENST00000337652.5:c.1424C>T	11:g.64804758G>A
2492700	NC_000011.11:g.64807026G>A	Sample309	MEN1	ENST00000337652.5	1848	7010	2492700	2492700	2355315	skin	face	NS	NS	malignant_melanoma	NS	NS	NS	y	COSV53641192	COSM5716562	95377175	c.912C>T	p.L304=	Substitution - coding silent	null	null	38	11:64807026-64807026	-	n	-	PATHOGENIC	0.84451	Confirmed somatic variant	26286987	null	surgery fresh/frozen	primary	null	ENSP00000337088.1:p.Leu304=	ENST00000337652.5:c.912C>T	11:g.64807026G>A
2492701	NC_000011.11:g.64807026G>A	Sample310	MEN1	ENST00000337652.5	1848	7010	2492701	2492701	2355316	skin	NS	NS	NS	malignant_melanoma	NS	NS	NS	y	COSV53641192	COSM5716562	95377175	c.912C>T	p.L304=	Substitution - coding silent	null	null	38	11:64807026-64807026	-	n	-	PATHOGENIC	0.84451	Confirmed somatic variant	26286987	null	surgery fresh/frozen	metastasis	null	ENSP00000337088.1:p.Leu304=	ENST00000337652.5:c.912C>T	11:g.64807026G>A
2492702	NC_000011.11:g.64807026G>A	Sample311	MEN1	ENST00000337652.5	1848	7010	2492702	2492702	2355317	skin	NS	NS	NS	malignant_melanoma	NS	NS	NS	y	COSV53641192	COSM5716562	95377175	c.912C>T	p.L304=	Substitution - coding silent	null	null	38	11:64807026-64807026	-	n	-	PATHOGENIC	0.84451	Confirmed somatic variant	26286987	null	surgery fresh/frozen	metastasis	null	ENSP00000337088.1:p.Leu304=	ENST00000337652.5:c.912C>T	11:g.64807026G>A
2492703	NC_000011.11:g.64807026G>A	Sample312	MEN1	ENST00000337652.5	1848	7010	2492703	2492703	2355318	skin	NS	NS	NS	malignant_melanoma	NS	NS	NS	y	COSV53641192	COSM5716562	95377175	c.912C>T	p.L304=	Substitution - coding silent	null	null	38	11:64807026-64807026	-	n	-	PATHOGENIC	0.84451	Confirmed somatic variant	26286987	null	surgery fresh/frozen	metastasis	null	ENSP00000337088.1:p.Leu304=	ENST00000337652.5:c.912C>T	11:g.64807026G>A
2552316	NC_000011.11:g.64810077_64810078insT	Sample313	MEN1	ENST00000337652.5	1848	7010	2552316	2552316	2413757	salivary_gland	NS	NS	NS	carcinoma	adenocarcinoma	NS	NS	n	COSV56340854	COSM5967213	165639467	c.32_33insA	p.F11Lfs*106	Insertion - Frameshift	null	null	38	11:64810077-64810078	-	n	-	null	null	Variant of unknown origin	27334835	null	surgery-fixed	NS	null	ENSP00000337088.1:p.Phe11LeufsTer106	ENST00000337652.5:c.32_33insA	11:g.64810077_64810078insT
2635464	NC_000011.11:g.64804661del	Sample314	MEN1	ENST00000337652.5	1848	7010	2635464	2635464	2495857	kidney	NS	NS	NS	carcinoma	clear_cell_renal_cell_carcinoma	NS	NS	n	COSV53648233	COSM6201643	95376637	c.1523del	p.G508Afs*56	Deletion - Frameshift	null	null	38	11:64804661-64804661	-	n	-	null	null	Variant of unknown origin	26895810	null	surgery-fixed	primary	63	ENSP00000337088.1:p.Gly508AlafsTer56	ENST00000337652.5:c.1523del	11:g.64804661del
2639577	NC_000011.11:g.64807650G>A	Sample315	MEN1	ENST00000337652.5	1848	7010	2639577	2639577	2499885	adrenal_gland	NS	NS	NS	pheochromocytoma	NS	NS	NS	n	COSV53641942	COSM6444493	165637775	c.700C>T	p.R234C	Substitution - Missense	null	null	38	11:64807650-64807650	-	n	-	PATHOGENIC	0.94411	Confirmed somatic variant	27986441	null	surgery fresh/frozen	NS	58	ENSP00000337088.1:p.Arg234Cys	ENST00000337652.5:c.700C>T	11:g.64807650G>A
2653734	NC_000011.11:g.64808033C>T	Sample316	MEN1	ENST00000337652.5	1848	7010	2653734	2653734	2513853	pancreas	NS	NS	NS	carcinoid-endocrine_tumour	non_functioning	NS	NS	n	COSV53640053	COSM23054	165633546	c.527G>A	p.R176Q	Substitution - Missense	null	null	38	11:64808033-64808033	-	n	-	PATHOGENIC	0.74854	Reported in another cancer sample as somatic	27994516	null	surgery-fixed	primary	30	ENSP00000337088.1:p.Arg176Gln	ENST00000337652.5:c.527G>A	11:g.64808033C>T
2653741	NC_000011.11:g.64805086del	Sample317	MEN1	ENST00000337652.5	1848	7010	2653741	2653741	2513860	pancreas	NS	NS	NS	carcinoid-endocrine_tumour	non_functioning	NS	NS	n	COSV53643889	COSM6503465	165634172	c.1313del	p.H438Lfs*12	Deletion - Frameshift	null	null	38	11:64805086-64805086	-	n	-	null	null	Variant of unknown origin	27994516	null	surgery-fixed	primary	55	ENSP00000337088.1:p.His438LeufsTer12	ENST00000337652.5:c.1313del	11:g.64805086del
2653742	NC_000011.11:g.64810072A>T	Sample318	MEN1	ENST00000337652.5	1848	7010	2653742	2653742	2513861	pancreas	NS	NS	NS	carcinoid-endocrine_tumour	non_functioning	NS	NS	n	COSV56341175	COSM6503466	165634533	c.38T>A	p.L13Q	Substitution - Missense	null	null	38	11:64810072-64810072	-	n	-	PATHOGENIC	0.93383	Variant of unknown origin	27994516	null	surgery-fixed	primary	46	ENSP00000337088.1:p.Leu13Gln	ENST00000337652.5:c.38T>A	11:g.64810072A>T
2653748	NC_000011.11:g.64805176del	Sample319	MEN1	ENST00000337652.5	1848	7010	2653748	2653748	2513867	pancreas	NS	NS	NS	carcinoid-endocrine_tumour	NS	NS	NS	n	COSV53643890	COSM6503467	165634209	c.1225del	p.L409Sfs*41	Deletion - Frameshift	null	null	38	11:64805176-64805176	-	n	-	null	null	Variant of unknown origin	27994516	null	surgery-fixed	primary	52	ENSP00000337088.1:p.Leu409SerfsTer41	ENST00000337652.5:c.1225del	11:g.64805176del
2653749	NC_000011.11:g.64804502_64804505del	Sample320	MEN1	ENST00000337652.5	1848	7010	2653749	2653749	2513868	pancreas	NS	NS	NS	carcinoid-endocrine_tumour	NS	NS	NS	n	COSV53645824	COSM6503468	165633918	c.1680_1683del	p.S560Rfs*3	Deletion - Frameshift	null	null	38	11:64804502-64804505	-	n	-	null	null	Variant of unknown origin	27994516	null	surgery-fixed	primary	19	ENSP00000337088.1:p.Ser560ArgfsTer3	ENST00000337652.5:c.1680_1683del	11:g.64804502_64804505del
2653751	NC_000011.11:g.64807072G>A	Sample321	MEN1	ENST00000337652.5	1848	7010	2653751	2653751	2513870	pancreas	NS	NS	NS	carcinoid-endocrine_tumour	non_functioning	NS	NS	n	COSV53648525	COSM6503469	165635719	c.866C>T	p.A289V	Substitution - Missense	null	null	38	11:64807072-64807072	-	n	-	PATHOGENIC	0.98281	Variant of unknown origin	27994516	null	surgery-fixed	primary	68	ENSP00000337088.1:p.Ala289Val	ENST00000337652.5:c.866C>T	11:g.64807072G>A
2653755	NC_000011.11:g.64810024C>T	Sample322	MEN1	ENST00000337652.5	1848	7010	2653755	2653755	2513874	pancreas	NS	NS	NS	carcinoid-endocrine_tumour	non_functioning	NS	NS	n	COSV56339790	COSM6503496	165636929	c.86G>A	p.R29Q	Substitution - Missense	null	null	38	11:64810024-64810024	-	n	-	NEUTRAL	0.43834	Variant of unknown origin	27994516	null	surgery-fixed	primary	60	ENSP00000337088.1:p.Arg29Gln	ENST00000337652.5:c.86G>A	11:g.64810024C>T
2653760	NC_000011.11:g.64807569G>A	Sample323	MEN1	ENST00000337652.5	1848	7010	2653760	2653760	2513879	pancreas	NS	NS	NS	carcinoid-endocrine_tumour	NS	NS	NS	n	COSV53647685	COSM6503470	165639552	c.781C>T	p.L261F	Substitution - Missense	null	null	38	11:64807569-64807569	-	n	-	PATHOGENIC	0.92735	Variant of unknown origin	27994516	null	surgery-fixed	primary	56	ENSP00000337088.1:p.Leu261Phe	ENST00000337652.5:c.781C>T	11:g.64807569G>A
2653768	NC_000011.11:g.64806318G>T	Sample324	MEN1	ENST00000337652.5	1848	7010	2653768	2653768	2513887	pancreas	NS	NS	NS	carcinoid-endocrine_tumour	NS	NS	NS	n	COSV53643661	COSM6503471	165633265	c.978C>A	p.Y326*	Substitution - Nonsense	null	null	38	11:64806318-64806318	-	n	-	PATHOGENIC	0.96455	Variant of unknown origin	27994516	null	surgery-fixed	primary	19	ENSP00000337088.1:p.Tyr326Ter	ENST00000337652.5:c.978C>A	11:g.64806318G>T
2653770	NC_000011.11:g.64809992C>T	Sample325	MEN1	ENST00000337652.5	1848	7010	2653770	2653770	2513889	pancreas	NS	NS	NS	carcinoid-endocrine_tumour	non_functioning	NS	NS	n	COSV56343405	COSM6503472	165637981	c.118G>A	p.V40M	Substitution - Missense	null	null	38	11:64809992-64809992	-	n	-	PATHOGENIC	0.75037	Variant of unknown origin	27994516	null	surgery-fixed	primary	58	ENSP00000337088.1:p.Val40Met	ENST00000337652.5:c.118G>A	11:g.64809992C>T
2653773	NC_000011.11:g.64804627dup	Sample326	MEN1	ENST00000337652.5	1848	7010	2653773	2653773	2513892	pancreas	NS	NS	NS	carcinoid-endocrine_tumour	non_functioning	NS	NS	n	COSV53643805	COSM22575	95376591	c.1561dup	p.R521Pfs*15	Insertion - Frameshift	null	null	38	11:64804627-64804628	-	n	-	null	null	Reported in another cancer sample as somatic	27994516	null	surgery-fixed	primary	24	ENSP00000337088.1:p.Arg521ProfsTer15	ENST00000337652.5:c.1561dup	11:g.64804627dup
2687042	NC_000011.11:g.64808049G>A	Sample327	MEN1	ENST00000337652.5	1848	7010	2687042	2687042	2546024	breast	NS	NS	NS	carcinoma	ductal_carcinoma	NS	NS	n	COSV53640162	COSM1659156	165632313	c.511C>T	p.Q171*	Substitution - Nonsense	null	null	38	11:64808049-64808049	-	n	-	PATHOGENIC	0.98275	Reported in another cancer sample as somatic	27284958	null	surgery-fixed	NS	60	ENSP00000337088.1:p.Gln171Ter	ENST00000337652.5:c.511C>T	11:g.64808049G>A
2687161	NC_000011.11:g.64806369C>T	Sample328	MEN1	ENST00000337652.5	1848	7010	2687161	2687161	2546143	breast	NS	NS	NS	carcinoma	NS	NS	NS	n	COSV53643036	COSM6904213	95377285	c.928-1G>A	p.?	Unknown	null	null	38	11:64806369-64806369	-	n	-	PATHOGENIC	0.99212	Variant of unknown origin	27284958	null	surgery-fixed	metastasis	71	null	ENST00000337652.5:c.928-1G>A	11:g.64806369C>T
2687161	NC_000011.11:g.64805192G>A	Sample329	MEN1	ENST00000337652.5	1848	7010	2687161	2687161	2546143	breast	NS	NS	NS	carcinoma	NS	NS	NS	n	COSV53643031	COSM6904214	95377274	c.1207C>T	p.Q403*	Substitution - Nonsense	null	null	38	11:64805192-64805192	-	n	-	PATHOGENIC	0.92927	Variant of unknown origin	27284958	null	surgery-fixed	metastasis	71	ENSP00000337088.1:p.Gln403Ter	ENST00000337652.5:c.1207C>T	11:g.64805192G>A
2748743	NC_000011.11:g.64805757G>A	Sample330	MEN1	ENST00000337652.5	1848	7010	2748743	2748743	2607446	biliary_tract	bile_duct	NS	NS	carcinoma	adenocarcinoma	NS	NS	y	COSV53648863	COSM6952494	95377842	c.1078C>T	p.R360W	Substitution - Missense	null	null	38	11:64805757-64805757	-	n	-	PATHOGENIC	0.98568	Confirmed somatic variant	29360550	null	surgery fresh/frozen	NS	50	ENSP00000337088.1:p.Arg360Trp	ENST00000337652.5:c.1078C>T	11:g.64805757G>A
2770441	NC_000011.11:g.64804447_64804458del	Sample331	MEN1	ENST00000337652.5	1848	7010	2770441	2770441	2628642	pancreas	NS	NS	NS	carcinoid-endocrine_tumour	NS	NS	NS	n	COSV99036883	COSM7343432	165635090	c.1724_1735del	p.I575_A579delinsT	Deletion - In frame	null	null	38	11:64804447-64804458	-	n	-	null	null	Variant of unknown origin	28179320	null	surgery fresh/frozen	primary	40	ENSP00000337088.1:p.Ile575_Ala579delinsThr	ENST00000337652.5:c.1724_1735del	11:g.64804447_64804458del
2770442	NC_000011.11:g.64804696C>A	Sample332	MEN1	ENST00000337652.5	1848	7010	2770442	2770442	2628643	pancreas	NS	NS	NS	carcinoid-endocrine_tumour	NS	NS	NS	n	COSV99036885	COSM7343433	165639595	c.1486G>T	p.E496*	Substitution - Nonsense	het	null	38	11:64804696-64804696	-	n	-	PATHOGENIC	0.95247	Variant of unknown origin	28179320	null	surgery fresh/frozen	metastasis	40	ENSP00000337088.1:p.Glu496Ter	ENST00000337652.5:c.1486G>T	11:g.64804696C>A
2770443	NC_000011.11:g.64805646C>A	Sample333	MEN1	ENST00000337652.5	1848	7010	2770443	2770443	2628644	pancreas	NS	NS	NS	carcinoid-endocrine_tumour	NS	NS	NS	n	COSV99036887	COSM7343434	165633099	c.1189G>T	p.E397*	Substitution - Nonsense	null	null	38	11:64805646-64805646	-	n	-	PATHOGENIC	0.95347	Variant of unknown origin	28179320	null	surgery fresh/frozen	metastasis	43	ENSP00000337088.1:p.Glu397Ter	ENST00000337652.5:c.1189G>T	11:g.64805646C>A
2800174	NC_000011.11:g.64809858_64809859insTC	Sample334	MEN1	ENST00000337652.5	1848	7010	2800174	2800174	2656990	thymus	NS	NS	NS	thymic_carcinoma	NS	NS	NS	n	COSV100198332	COSM9167870	165640711	c.251_252insGA	p.I86Sfs*34	Insertion - Frameshift	null	null	38	11:64809858-64809859	-	n	-	null	null	Confirmed somatic variant	25482724	null	surgery-fixed	primary	69	ENSP00000337088.1:p.Ile86SerfsTer34	ENST00000337652.5:c.251_252insGA	11:g.64809858_64809859insTC
2121122	NC_000011.11:g.64807072G>T	Sample335	MEN1	ENST00000337652.5	1848	7010	8036078	2121122	1995358	pancreas	NS	NS	NS	carcinoma	ductal_carcinoma	NS	NS	y	COSV53641059	COSM3383714	95378461	c.866C>A	p.A289E	Substitution - Missense	null	null	38	11:64807072-64807072	-	n	-	PATHOGENIC	0.98542	Confirmed somatic variant	null	328	NS	NS	null	ENSP00000337088.1:p.Ala289Glu	ENST00000337652.5:c.866C>A	11:g.64807072G>T
2197377	NC_000011.11:g.64809788G>A	Sample336	MEN1	ENST00000337652.5	1848	7010	8051707	2197377	2065655	pancreas	NS	NS	NS	carcinoid-endocrine_tumour	NS	NS	NS	y	COSV56341148	COSM22646	165634498	c.322C>T	p.R108*	Substitution - Nonsense	null	null	38	11:64809788-64809788	-	n	-	PATHOGENIC	0.87474	Confirmed somatic variant	null	586	NS	NS	null	ENSP00000337088.1:p.Arg108Ter	ENST00000337652.5:c.322C>T	11:g.64809788G>A
2197386	NC_000011.11:g.64808009T>C	Sample337	MEN1	ENST00000337652.5	1848	7010	8051715	2197386	2065664	pancreas	NS	NS	NS	carcinoid-endocrine_tumour	NS	NS	NS	y	COSV53647085	COSM4135695	95378010	c.551A>G	p.E184G	Substitution - Missense	null	null	38	11:64808009-64808009	-	n	-	PATHOGENIC	0.962	Confirmed somatic variant	null	586	NS	NS	null	ENSP00000337088.1:p.Glu184Gly	ENST00000337652.5:c.551A>G	11:g.64808009T>C
2197317	NC_000011.11:g.64805060G>A	Sample338	MEN1	ENST00000337652.5	1848	7010	8051716	2197317	2065595	pancreas	NS	NS	NS	carcinoid-endocrine_tumour	NS	NS	NS	y	COSV53640108	COSM23020	165635047	c.1339C>T	p.Q447*	Substitution - Nonsense	null	null	38	11:64805060-64805060	-	n	-	PATHOGENIC	0.98936	Confirmed somatic variant	null	586	NS	NS	null	ENSP00000337088.1:p.Gln447Ter	ENST00000337652.5:c.1339C>T	11:g.64805060G>A
2197374	NC_000011.11:g.64806231C>G	Sample339	MEN1	ENST00000337652.5	1848	7010	8051718	2197374	2065652	pancreas	NS	NS	NS	carcinoid-endocrine_tumour	NS	NS	NS	y	COSV53649563	COSM4135694	95378469	c.1064+1G>C	p.?	Unknown	null	null	38	11:64806231-64806231	-	n	-	PATHOGENIC	0.99367	Confirmed somatic variant	null	586	NS	NS	null	null	ENST00000337652.5:c.1064+1G>C	11:g.64806231C>G
2197318	NC_000011.11:g.64809975C>G	Sample340	MEN1	ENST00000337652.5	1848	7010	8051725	2197318	2065596	pancreas	NS	NS	NS	carcinoid-endocrine_tumour	NS	NS	NS	y	COSV56341024	COSM4135697	165637214	c.135G>C	p.E45D	Substitution - Missense	null	null	38	11:64809975-64809975	-	n	-	PATHOGENIC	0.85525	Confirmed somatic variant	null	586	NS	NS	null	ENSP00000337088.1:p.Glu45Asp	ENST00000337652.5:c.135G>C	11:g.64809975C>G
2197375	NC_000011.11:g.64805117A>G	Sample341	MEN1	ENST00000337652.5	1848	7010	8068585	2197375	2065653	pancreas	NS	NS	NS	carcinoid-endocrine_tumour	NS	NS	NS	y	COSV53644725	COSM4135692	165635902	c.1282T>C	p.W428R	Substitution - Missense	null	null	38	11:64805117-64805117	-	n	-	PATHOGENIC	0.98805	Confirmed somatic variant	null	586	NS	NS	null	ENSP00000337088.1:p.Trp428Arg	ENST00000337652.5:c.1282T>C	11:g.64805117A>G
2197370	NC_000011.11:g.64808054G>A	Sample342	MEN1	ENST00000337652.5	1848	7010	8068595	2197370	2065648	pancreas	NS	NS	NS	carcinoid-endocrine_tumour	NS	NS	NS	y	COSV53639998	COSM85853	165633981	c.506C>T	p.A169V	Substitution - Missense	null	null	38	11:64808054-64808054	-	n	-	PATHOGENIC	0.9903	Confirmed somatic variant	null	586	NS	NS	null	ENSP00000337088.1:p.Ala169Val	ENST00000337652.5:c.506C>T	11:g.64808054G>A
2197381	NC_000011.11:g.64808040C>A	Sample343	MEN1	ENST00000337652.5	1848	7010	8068608	2197381	2065659	pancreas	NS	NS	NS	carcinoid-endocrine_tumour	NS	NS	NS	y	COSV53649209	COSM4135696	95378144	c.520G>T	p.G174C	Substitution - Missense	null	null	38	11:64808040-64808040	-	n	-	PATHOGENIC	0.97656	Confirmed somatic variant	null	586	NS	NS	null	ENSP00000337088.1:p.Gly174Cys	ENST00000337652.5:c.520G>T	11:g.64808040C>A
2197371	NC_000011.11:g.64805143A>G	Sample344	MEN1	ENST00000337652.5	1848	7010	8069314	2197371	2065649	pancreas	NS	NS	NS	carcinoid-endocrine_tumour	NS	NS	NS	y	COSV53644491	COSM4135693	95377484	c.1256T>C	p.L419P	Substitution - Missense	null	null	38	11:64805143-64805143	-	n	-	PATHOGENIC	0.99193	Confirmed somatic variant	null	586	NS	NS	null	ENSP00000337088.1:p.Leu419Pro	ENST00000337652.5:c.1256T>C	11:g.64805143A>G
2635010	NC_000011.11:g.64807921G>A	Sample345	MEN1	ENST00000337652.5	1848	7010	0142_CRUK_PC_0142_T1_DNA	2635010	2495406	prostate	NS	NS	NS	carcinoma	adenocarcinoma	NS	NS	y	COSV53644392	COSM6220124	95378044	c.639C>T	p.G213=	Substitution - coding silent	null	null	38	11:64807921-64807921	-	n	-	null	0.58525	Confirmed somatic variant	null	538	NS	primary	50	ENSP00000337088.1:p.Gly213=	ENST00000337652.5:c.639C>T	11:g.64807921G>A
2635010	NC_000011.11:g.64807922C>G	Sample346	MEN1	ENST00000337652.5	1848	7010	0142_CRUK_PC_0142_T1_DNA	2635010	2495406	prostate	NS	NS	NS	carcinoma	adenocarcinoma	NS	NS	y	COSV53644401	COSM6220108	95378058	c.638G>C	p.G213A	Substitution - Missense	null	null	38	11:64807922-64807922	-	n	-	PATHOGENIC	0.98432	Confirmed somatic variant	null	538	NS	primary	50	ENSP00000337088.1:p.Gly213Ala	ENST00000337652.5:c.638G>C	11:g.64807922C>G
2634958	NC_000011.11:g.64809678G>A	Sample347	MEN1	ENST00000337652.5	1848	7010	0154_CRUK_PC_0154_T1_DNA	2634958	2495354	prostate	NS	NS	NS	carcinoma	adenocarcinoma	NS	NS	y	COSV56343905	COSM4832084	165639524	c.432C>T	p.F144=	Substitution - coding silent	null	null	38	11:64809678-64809678	-	n	-	PATHOGENIC	0.81079	Confirmed somatic variant	null	538	NS	primary	73	ENSP00000337088.1:p.Phe144=	ENST00000337652.5:c.432C>T	11:g.64809678G>A
2575200	NC_000011.11:g.64804548G>C	Sample348	MEN1	ENST00000337652.5	1848	7010	02-065N1	2575200	2436537	prostate	NS	NS	NS	carcinoma	adenocarcinoma	NS	NS	y	COSV53645741	COSM5999732	165638954	c.1634C>G	p.P545R	Substitution - Missense	null	null	38	11:64804548-64804548	-	n	-	PATHOGENIC	0.94802	Confirmed somatic variant	26928463	null	autopsy - NOS	metastasis	70	ENSP00000337088.1:p.Pro545Arg	ENST00000337652.5:c.1634C>G	11:g.64804548G>C
2575199	NC_000011.11:g.64804548G>C	Sample349	MEN1	ENST00000337652.5	1848	7010	02-065W2	2575199	2436536	prostate	NS	NS	NS	carcinoma	adenocarcinoma	NS	NS	y	COSV53645741	COSM5999732	165638954	c.1634C>G	p.P545R	Substitution - Missense	null	null	38	11:64804548-64804548	-	n	-	PATHOGENIC	0.94802	Confirmed somatic variant	26928463	null	autopsy - NOS	metastasis	70	ENSP00000337088.1:p.Pro545Arg	ENST00000337652.5:c.1634C>G	11:g.64804548G>C
1890601	NC_000011.11:g.64805136G>C	Sample350	MEN1	ENST00000337652.5	1848	7010	102T	1890601	1779970	thyroid	NS	NS	NS	carcinoma	medullary_carcinoma	NS	NS	y	COSV53645792	COSM1237837	165633895	c.1263C>G	p.F421L	Substitution - Missense	null	null	38	11:64805136-64805136	-	n	-	PATHOGENIC	0.94751	Confirmed somatic variant	23264394	null	NS	NS	null	ENSP00000337088.1:p.Phe421Leu	ENST00000337652.5:c.1263C>G	11:g.64805136G>C
1960455	NC_000011.11:g.64808061C>A	Sample351	MEN1	ENST00000337652.5	1848	7010	10-332	1960455	1847015	large_intestine	NS	NS	NS	carcinoma	adenocarcinoma	NS	NS	n	COSV53642987	COSM1645281	95378449	c.499G>T	p.V167F	Substitution - Missense	het	null	38	11:64808061-64808061	-	n	-	PATHOGENIC	0.98788	Confirmed somatic variant	23700467	null	fresh/frozen - NOS	primary	null	ENSP00000337088.1:p.Val167Phe	ENST00000337652.5:c.499G>T	11:g.64808061C>A
2507105	NC_000011.11:g.64808049G>A	Sample352	MEN1	ENST00000337652.5	1848	7010	1286T	2507105	2369441	pancreas	NS	NS	NS	carcinoid-endocrine_tumour	NS	NS	NS	y	COSV53640162	COSM1659156	165632313	c.511C>T	p.Q171*	Substitution - Nonsense	null	null	38	11:64808049-64808049	-	n	-	PATHOGENIC	0.98275	Confirmed somatic variant	null	586	NS	primary	71	ENSP00000337088.1:p.Gln171Ter	ENST00000337652.5:c.511C>T	11:g.64808049G>A
2507106	NC_000011.11:g.64806268A>G	Sample353	MEN1	ENST00000337652.5	1848	7010	1288T	2507106	2369442	pancreas	NS	NS	NS	carcinoid-endocrine_tumour	NS	NS	NS	y	COSV53643997	COSM5762503	165634865	c.1028T>C	p.L343P	Substitution - Missense	null	null	38	11:64806268-64806268	-	n	-	PATHOGENIC	0.88756	Confirmed somatic variant	null	586	NS	primary	64	ENSP00000337088.1:p.Leu343Pro	ENST00000337652.5:c.1028T>C	11:g.64806268A>G
2507113	NC_000011.11:g.64808021A>G	Sample354	MEN1	ENST00000337652.5	1848	7010	1314T	2507113	2369449	pancreas	NS	NS	NS	carcinoid-endocrine_tumour	NS	NS	NS	y	COSV53647312	COSM5762487	165637491	c.539T>C	p.L180P	Substitution - Missense	null	null	38	11:64808021-64808021	-	n	-	PATHOGENIC	0.97594	Confirmed somatic variant	null	586	NS	primary	34	ENSP00000337088.1:p.Leu180Pro	ENST00000337652.5:c.539T>C	11:g.64808021A>G
1030018	NC_000011.11:g.64810014_64810074del	Sample355	MEN1	ENST00000337652.5	1848	7010	14T	1030018	946810	pancreas	NS	NS	NS	carcinoid-endocrine_tumour	gastrinoma	NS	NS	n	COSV56344880	COSM22613	165636162	c.37_97del	p.L13Tfs*86	Deletion - Frameshift	hom	null	38	11:64810014-64810074	-	n	-	null	null	Confirmed somatic variant	9766672	null	surgery fresh/frozen	NS	null	ENSP00000337088.1:p.Leu13ThrfsTer86	ENST00000337652.5:c.37_97del	11:g.64810014_64810074del
1030026	NC_000011.11:g.64806292C>G	Sample356	MEN1	ENST00000337652.5	1848	7010	152T	1030026	946818	pancreas	NS	NS	NS	carcinoid-endocrine_tumour	gastrinoma	NS	NS	n	COSV53648580	COSM22620	165632560	c.1004G>C	p.R335P	Substitution - Missense	hom	null	38	11:64806292-64806292	-	n	-	PATHOGENIC	0.98857	Confirmed somatic variant	9766672	null	surgery fresh/frozen	NS	null	ENSP00000337088.1:p.Arg335Pro	ENST00000337652.5:c.1004G>C	11:g.64806292C>G
1030015	NC_000011.11:g.64809885_64809900del	Sample357	MEN1	ENST00000337652.5	1848	7010	1T	1030015	946807	pancreas	NS	NS	NS	carcinoid-endocrine_tumour	gastrinoma	NS	NS	n	COSV56343732	COSM22610	165634611	c.210_225del	p.D70Efs*44	Deletion - Frameshift	null	null	38	11:64809885-64809900	-	n	-	null	null	Confirmed somatic variant	9766672	null	surgery fresh/frozen	NS	null	ENSP00000337088.1:p.Asp70GlufsTer44	ENST00000337652.5:c.210_225del	11:g.64809885_64809900del
2744884	NC_000011.11:g.64804883G>T	Sample358	MEN1	ENST00000337652.5	1848	7010	2014_Lung_sq_13_T	2744884	2603587	lung	NS	NS	NS	carcinoma	NS	NS	NS	y	COSV53643471	COSN28759929	165637908	c.1366-67C>A	p.?	Unknown	null	null	38	11:64804883-64804883	-	n	-	NEUTRAL	0.13987	Confirmed somatic variant	null	583	NS	primary	77	null	ENST00000337652.5:c.1366-67C>A	11:g.64804883G>T
2744904	NC_000011.11:g.64805130G>A	Sample359	MEN1	ENST00000337652.5	1848	7010	2014_Lung_sq_33_T	2744904	2603607	lung	NS	NS	NS	carcinoma	NS	NS	NS	y	COSV53640840	COSM3752612	165633259	c.1269C>T	p.D423=	Substitution - coding silent	null	null	38	11:64805130-64805130	-	y	-	NEUTRAL	0.17467	Confirmed somatic variant	null	583	NS	primary	69	ENSP00000337088.1:p.Asp423=	ENST00000337652.5:c.1269C>T	11:g.64805130G>A
2744912	NC_000011.11:g.64806756G>T	Sample360	MEN1	ENST00000337652.5	1848	7010	2014_Lung_sq_41_T	2744912	2603615	lung	NS	NS	NS	carcinoma	NS	NS	NS	y	COSV53642639	COSN28768700	165637272	c.927+255C>A	p.?	Unknown	null	null	38	11:64806756-64806756	-	n	-	NEUTRAL	0.13894	Confirmed somatic variant	null	583	NS	primary	63	null	ENST00000337652.5:c.927+255C>A	11:g.64806756G>T
2744913	NC_000011.11:g.64805130G>A	Sample361	MEN1	ENST00000337652.5	1848	7010	2014_Lung_sq_42_T	2744913	2603616	lung	NS	NS	NS	carcinoma	NS	NS	NS	y	COSV53640840	COSM3752612	165633259	c.1269C>T	p.D423=	Substitution - coding silent	null	null	38	11:64805130-64805130	-	y	-	NEUTRAL	0.17467	Confirmed somatic variant	null	583	NS	primary	72	ENSP00000337088.1:p.Asp423=	ENST00000337652.5:c.1269C>T	11:g.64805130G>A
2744927	NC_000011.11:g.64805130G>A	Sample362	MEN1	ENST00000337652.5	1848	7010	2014_Lung_sq_56_T	2744927	2603630	lung	NS	NS	NS	carcinoma	NS	NS	NS	y	COSV53640840	COSM3752612	165633259	c.1269C>T	p.D423=	Substitution - coding silent	null	null	38	11:64805130-64805130	-	y	-	NEUTRAL	0.17467	Confirmed somatic variant	null	583	NS	primary	67	ENSP00000337088.1:p.Asp423=	ENST00000337652.5:c.1269C>T	11:g.64805130G>A
2744855	NC_000011.11:g.64809482C>T	Sample363	MEN1	ENST00000337652.5	1848	7010	2014_Lung_sq_88_T	2744855	2603558	lung	NS	NS	NS	carcinoma	NS	NS	NS	y	COSV56347038	COSN28791297	165638110	c.460+168G>A	p.?	Unknown	null	null	38	11:64809482-64809482	-	y	-	NEUTRAL	0.02418	Confirmed somatic variant	null	583	NS	primary	54	null	ENST00000337652.5:c.460+168G>A	11:g.64809482C>T
1689707	NC_000011.11:g.64807577G>A	Sample364	MEN1	ENST00000337652.5	1848	7010	22RV1	1689707	1597984	prostate	NS	NS	NS	carcinoma	adenocarcinoma	NS	NS	y	COSV53641504	COSM22594	95378648	c.773C>T	p.S258L	Substitution - Missense	null	null	38	11:64807577-64807577	-	n	-	PATHOGENIC	0.9419	Confirmed somatic variant	22722839	null	cell-line	NS	null	ENSP00000337088.1:p.Ser258Leu	ENST00000337652.5:c.773C>T	11:g.64807577G>A
1030019	NC_000011.11:g.64805661del	Sample365	MEN1	ENST00000337652.5	1848	7010	25T	1030019	946811	pancreas	NS	NS	NS	carcinoid-endocrine_tumour	gastrinoma	NS	NS	n	COSV53645182	COSM22614	95377773	c.1174del	p.E392Rfs*58	Deletion - Frameshift	hom	null	38	11:64805661-64805661	-	n	-	null	null	Confirmed somatic variant	9766672	null	surgery fresh/frozen	NS	null	ENSP00000337088.1:p.Glu392ArgfsTer58	ENST00000337652.5:c.1174del	11:g.64805661del
1030016	NC_000011.11:g.64809688T>C	Sample366	MEN1	ENST00000337652.5	1848	7010	2T	1030016	946808	pancreas	NS	NS	NS	carcinoid-endocrine_tumour	gastrinoma	NS	NS	n	COSV56343190	COSM22611	95377716	c.422A>G	p.Q141R	Substitution - Missense	null	null	38	11:64809688-64809688	-	n	-	PATHOGENIC	0.89219	Confirmed somatic variant	9766672	null	surgery fresh/frozen	NS	null	ENSP00000337088.1:p.Gln141Arg	ENST00000337652.5:c.422A>G	11:g.64809688T>C
2762869	NC_000011.11:g.64808010C>T	Sample367	MEN1	ENST00000337652.5	1848	7010	3F92WJ	2762869	2621128	thyroid	NS	NS	NS	carcinoma	papillary_carcinoma	NS	NS	n	COSV53649997	COSM7340095	95376722	c.550G>A	p.E184K	Substitution - Missense	null	null	38	11:64808010-64808010	-	n	-	PATHOGENIC	0.96396	Reported in another cancer sample as somatic	29615459	null	NS	metastasis	61	ENSP00000337088.1:p.Glu184Lys	ENST00000337652.5:c.550G>A	11:g.64808010C>T
2363586	NC_000011.11:g.64807612A>G	Sample368	MEN1	ENST00000337652.5	1848	7010	3N08-VS-3T08	2363586	2226513	oesophagus	NS	NS	NS	carcinoma	squamous_cell_carcinoma	NS	NS	y	COSV53640034	COSM4978984	165634309	c.738T>C	p.C246=	Substitution - coding silent	null	null	38	11:64807612-64807612	-	n	-	NEUTRAL	0.40571	Confirmed somatic variant	25839328	null	NS	NS	67	ENSP00000337088.1:p.Cys246=	ENST00000337652.5:c.738T>C	11:g.64807612A>G
2582903	NC_000011.11:g.64807612A>G	Sample369	MEN1	ENST00000337652.5	1848	7010	3N08-VS-3T08	2582903	2444158	oesophagus	NS	NS	NS	carcinoma	squamous_cell_carcinoma	NS	NS	y	COSV53640034	COSM4978984	165634309	c.738T>C	p.C246=	Substitution - coding silent	null	null	38	11:64807612-64807612	-	n	-	NEUTRAL	0.40571	Confirmed somatic variant	26759717	null	surgery - NOS	NS	67	ENSP00000337088.1:p.Cys246=	ENST00000337652.5:c.738T>C	11:g.64807612A>G
2745714	NC_000011.11:g.64807612A>G	Sample370	MEN1	ENST00000337652.5	1848	7010	3T08	2745714	2604417	oesophagus	NS	NS	NS	carcinoma	NS	NS	NS	y	COSV53640034	COSM4978984	165634309	c.738T>C	p.C246=	Substitution - coding silent	null	null	38	11:64807612-64807612	-	n	-	NEUTRAL	0.40571	Confirmed somatic variant	null	582	NS	primary	67	ENSP00000337088.1:p.Cys246=	ENST00000337652.5:c.738T>C	11:g.64807612A>G
2139280	NC_000011.11:g.64806256G>A	Sample371	MEN1	ENST00000337652.5	1848	7010	42T	2139280	2008808	upper_aerodigestive_tract	mouth	gingiva	NS	carcinoma	squamous_cell_carcinoma	NS	NS	y	COSV53640650	COSM3718424	165636042	c.1040C>T	p.A347V	Substitution - Missense	null	null	38	11:64806256-64806256	-	y	-	PATHOGENIC	0.968	Confirmed somatic variant	24292195	null	NS	NS	null	ENSP00000337088.1:p.Ala347Val	ENST00000337652.5:c.1040C>T	11:g.64806256G>A
2763006	NC_000011.11:g.64804620del	Sample372	MEN1	ENST00000337652.5	1848	7010	43A1P6	2763006	2621265	thyroid	NS	NS	NS	carcinoma	follicular_carcinoma	NS	NS	n	COSV53640719	COSM7340658	165639341	c.1563del	p.K522Sfs*42	Deletion - Frameshift	null	null	38	11:64804620-64804620	-	n	-	null	null	Variant of unknown origin	29615459	null	NS	metastasis	65	ENSP00000337088.1:p.Lys522SerfsTer42	ENST00000337652.5:c.1563del	11:g.64804620del
1030020	NC_000011.11:g.64809700del	Sample373	MEN1	ENST00000337652.5	1848	7010	43T	1030020	946812	pancreas	NS	NS	NS	carcinoid-endocrine_tumour	vipoma	NS	NS	n	COSV56343736	COSM22615	165634615	c.412del	p.A138Pfs*16	Deletion - Frameshift	hom	null	38	11:64809700-64809700	-	n	-	null	null	Confirmed somatic variant	9766672	null	surgery fresh/frozen	NS	null	ENSP00000337088.1:p.Ala138ProfsTer16	ENST00000337652.5:c.412del	11:g.64809700del
2762640	NC_000011.11:g.64809920G>A	Sample374	MEN1	ENST00000337652.5	1848	7010	4GRQ0T	2762640	2620899	thyroid	NS	NS	NS	carcinoma	anaplastic_carcinoma	NS	NS	n	COSV56343373	COSM6921970	95378721	c.190C>T	p.Q64*	Substitution - Nonsense	null	null	38	11:64809920-64809920	-	n	-	PATHOGENIC	0.85845	Reported in another cancer sample as somatic	29615459	null	NS	primary	70	ENSP00000337088.1:p.Gln64Ter	ENST00000337652.5:c.190C>T	11:g.64809920G>A
2665541	NC_000011.11:g.64807178C>A	Sample375	MEN1	ENST00000337652.5	1848	7010	5405T	2665541	2525250	pancreas	NS	NS	NS	carcinoid-endocrine_tumour	insulinoma	NS	NS	y	COSV53644559	COSM1577237	95377188	c.839+1G>T	p.?	Unknown	null	null	38	11:64807178-64807178	-	n	-	PATHOGENIC	0.99363	Confirmed somatic variant	28974674	null	surgery - NOS	primary	59	null	ENST00000337652.5:c.839+1G>T	11:g.64807178C>A
2762746	NC_000011.11:g.64806241A>T	Sample376	MEN1	ENST00000337652.5	1848	7010	5SHA75	2762746	2621005	thyroid	NS	NS	NS	carcinoma	papillary_carcinoma	NS	NS	n	COSV53642561	COSM7340395	95378752	c.1055T>A	p.V352D	Substitution - Missense	null	null	38	11:64806241-64806241	-	n	-	PATHOGENIC	0.99508	Variant of unknown origin	29615459	null	NS	NS	85	ENSP00000337088.1:p.Val352Asp	ENST00000337652.5:c.1055T>A	11:g.64806241A>T
1030021	NC_000011.11:g.64807667_64807675del	Sample377	MEN1	ENST00000337652.5	1848	7010	66T	1030021	946813	pancreas	NS	NS	NS	carcinoid-endocrine_tumour	gastrinoma	NS	NS	n	COSV53640452	COSM22616	165639994	c.676_684del	p.L226_L228del	Deletion - In frame	null	null	38	11:64807667-64807675	-	n	-	null	null	Confirmed somatic variant	9766672	null	surgery fresh/frozen	NS	null	ENSP00000337088.1:p.Leu226_Leu228del	ENST00000337652.5:c.676_684del	11:g.64807667_64807675del
1030022	NC_000011.11:g.64808060_64808061delinsCA	Sample378	MEN1	ENST00000337652.5	1848	7010	67T	1030022	946814	pancreas	NS	NS	NS	carcinoid-endocrine_tumour	gastrinoma	NS	NS	n	COSV53643071	COSM22617	165639181	c.499_500delinsTG	p.V167C	Substitution - Missense	hom	null	38	11:64808060-64808061	-	n	-	null	null	Confirmed somatic variant	9766672	null	surgery fresh/frozen	NS	null	ENSP00000337088.1:p.Val167Cys	ENST00000337652.5:c.499_500delinsTG	11:g.64808060_64808061delinsCA
2762297	NC_000011.11:g.64805120del	Sample379	MEN1	ENST00000337652.5	1848	7010	69B6AT	2762297	2620556	thyroid	NS	NS	NS	carcinoma	anaplastic_carcinoma	NS	NS	n	COSV53648573	COSM7340606	165639663	c.1281del	p.K427Nfs*23	Deletion - Frameshift	null	null	38	11:64805120-64805120	-	n	-	null	null	Variant of unknown origin	29615459	null	NS	primary	63	ENSP00000337088.1:p.Lys427AsnfsTer23	ENST00000337652.5:c.1281del	11:g.64805120del
2507134	NC_000011.11:g.64807010C>A	Sample380	MEN1	ENST00000337652.5	1848	7010	700T	2507134	2369470	pancreas	NS	NS	NS	carcinoid-endocrine_tumour	NS	NS	NS	y	COSV53640573	COSM4963751	95378603	c.927+1G>T	p.?	Unknown	null	null	38	11:64807010-64807010	-	n	-	PATHOGENIC	0.99079	Confirmed somatic variant	null	661	NS	primary	62	null	ENST00000337652.5:c.927+1G>T	11:g.64807010C>A
1030023	NC_000011.11:g.64809675G>C	Sample381	MEN1	ENST00000337652.5	1848	7010	83T	1030023	946815	pancreas	NS	NS	NS	carcinoid-endocrine_tumour	non_functioning	NS	NS	n	COSV56345622	COSM22618	165638972	c.435C>G	p.S145R	Substitution - Missense	hom	null	38	11:64809675-64809675	-	n	-	PATHOGENIC	0.83901	Confirmed somatic variant	9766672	null	surgery fresh/frozen	NS	null	ENSP00000337088.1:p.Ser145Arg	ENST00000337652.5:c.435C>G	11:g.64809675G>C
1030017	NC_000011.11:g.64809882_64809892del	Sample382	MEN1	ENST00000337652.5	1848	7010	8T	1030017	946809	pancreas	NS	NS	NS	carcinoid-endocrine_tumour	gastrinoma	NS	NS	n	COSV56341224	COSM22621	95376911	c.218_228del	p.G73Vfs*40	Deletion - Frameshift	hom	null	38	11:64809882-64809892	-	n	-	null	null	Confirmed somatic variant	9766672	null	surgery fresh/frozen	NS	null	ENSP00000337088.1:p.Gly73ValfsTer40	ENST00000337652.5:c.218_228del	11:g.64809882_64809892del
1030017	NC_000011.11:g.64809671_64809673del	Sample383	MEN1	ENST00000337652.5	1848	7010	8T	1030017	946809	pancreas	NS	NS	NS	carcinoid-endocrine_tumour	gastrinoma	NS	NS	n	COSV56341219	COSM22612	95376905	c.440_442del	p.I147del	Deletion - In frame	hom	null	38	11:64809671-64809673	-	n	-	null	null	Confirmed somatic variant	9766672	null	surgery fresh/frozen	NS	null	ENSP00000337088.1:p.Ile147del	ENST00000337652.5:c.440_442del	11:g.64809671_64809673del
2507140	NC_000011.11:g.64805771C>T	Sample384	MEN1	ENST00000337652.5	1848	7010	900T	2507140	2369476	pancreas	NS	NS	NS	carcinoid-endocrine_tumour	NS	NS	NS	y	COSV53645795	COSM4963776	165634648	c.1065-1G>A	p.?	Unknown	null	null	38	11:64805771-64805771	-	n	-	PATHOGENIC	0.98547	Confirmed somatic variant	null	661	NS	primary	66	null	ENST00000337652.5:c.1065-1G>A	11:g.64805771C>T
1030024	NC_000011.11:g.64809860_64809863del	Sample385	MEN1	ENST00000337652.5	1848	7010	93T	1030024	946816	pancreas	NS	NS	NS	carcinoid-endocrine_tumour	gastrinoma	NS	NS	n	COSV56340534	COSM22577	95376686	c.249_252del	p.I85Sfs*33	Deletion - Frameshift	null	null	38	11:64809860-64809863	-	n	-	null	null	Confirmed somatic variant	9766672	null	surgery fresh/frozen	NS	null	ENSP00000337088.1:p.Ile85SerfsTer33	ENST00000337652.5:c.249_252del	11:g.64809860_64809863del
1030025	NC_000011.11:g.64806292C>G	Sample386	MEN1	ENST00000337652.5	1848	7010	94T	1030025	946817	pancreas	NS	NS	NS	carcinoid-endocrine_tumour	gastrinoma	NS	NS	n	COSV53648580	COSM22620	165632560	c.1004G>C	p.R335P	Substitution - Missense	hom	null	38	11:64806292-64806292	-	n	-	PATHOGENIC	0.98857	Confirmed somatic variant	9766672	null	surgery fresh/frozen	NS	null	ENSP00000337088.1:p.Arg335Pro	ENST00000337652.5:c.1004G>C	11:g.64806292C>G
2746130	NC_000011.11:g.64804732G>A	Sample387	MEN1	ENST00000337652.5	1848	7010	A12-2A	2746130	2604833	large_intestine	NS	NS	NS	carcinoma	adenocarcinoma	NS	NS	y	COSV53641313	COSM6870265	95377531	c.1450C>T	p.R484W	Substitution - Missense	null	null	38	11:64804732-64804732	-	n	-	PATHOGENIC	0.93248	Confirmed somatic variant	null	646	NS	primary	38	ENSP00000337088.1:p.Arg484Trp	ENST00000337652.5:c.1450C>T	11:g.64804732G>A
2746130	NC_000011.11:g.64804758G>A	Sample388	MEN1	ENST00000337652.5	1848	7010	A12-2A	2746130	2604833	large_intestine	NS	NS	NS	carcinoma	adenocarcinoma	NS	NS	y	COSV53648857	COSM5413593	95377538	c.1424C>T	p.P475L	Substitution - Missense	null	null	38	11:64804758-64804758	-	n	-	null	0.53471	Confirmed somatic variant	null	646	NS	primary	38	ENSP00000337088.1:p.Pro475Leu	ENST00000337652.5:c.1424C>T	11:g.64804758G>A
2068115	NC_000011.11:g.64809862del	Sample389	MEN1	ENST00000337652.5	1848	7010	ACINAR04	2068115	1947908	pancreas	NS	NS	NS	carcinoma	NS	NS	NS	y	COSV56340704	COSM1735135	165640262	c.248del	p.L83Rfs*36	Deletion - Frameshift	null	null	38	11:64809862-64809862	-	n	-	null	null	Confirmed somatic variant	24293293	null	surgery fresh/frozen	primary	73	ENSP00000337088.1:p.Leu83ArgfsTer36	ENST00000337652.5:c.248del	11:g.64809862del
2549540	NC_000011.11:g.64808949C>T	Sample390	MEN1	ENST00000337652.5	1848	7010	AML_14y_07_DX	2549540	2410995	haematopoietic_and_lymphoid_tissue	NS	NS	NS	haematopoietic_neoplasm	acute_myeloid_leukaemia	NS	NS	y	COSV56343471	COSN23936534	95377895	c.460+701G>A	p.?	Unknown	null	null	38	11:64808949-64808949	-	n	-	NEUTRAL	0.00037	Confirmed somatic variant	null	544	blood-bone marrow	primary	21	null	ENST00000337652.5:c.460+701G>A	11:g.64808949C>T
2549540	NC_000011.11:g.64808933C>G	Sample391	MEN1	ENST00000337652.5	1848	7010	AML_14y_07_DX	2549540	2410995	haematopoietic_and_lymphoid_tissue	NS	NS	NS	haematopoietic_neoplasm	acute_myeloid_leukaemia	NS	NS	y	COSV56341461	COSN23412042	95377805	c.460+717G>C	p.?	Unknown	null	null	38	11:64808933-64808933	-	n	-	NEUTRAL	0.00299	Confirmed somatic variant	null	544	blood-bone marrow	primary	21	null	ENST00000337652.5:c.460+717G>C	11:g.64808933C>G
2196280	NC_000011.11:g.64806297G>A	Sample392	MEN1	ENST00000337652.5	1848	7010	AOCS-124-1-X	2196280	2064558	ovary	NS	NS	NS	carcinoma	mixed_adenosquamous_carcinoma	NS	NS	y	COSV53643754	COSM3980533	165634828	c.999C>T	p.H333=	Substitution - coding silent	null	null	38	11:64806297-64806297	-	n	-	PATHOGENIC	0.86969	Confirmed somatic variant	null	585	NS	NS	null	ENSP00000337088.1:p.His333=	ENST00000337652.5:c.999C>T	11:g.64806297G>A
2196238	NC_000011.11:g.64811110G>C	Sample393	MEN1	ENST00000337652.5	1848	7010	AOCS-158-1-6	2196238	2064516	ovary	NS	NS	NS	carcinoma	mixed_adenosquamous_carcinoma	NS	NS	y	COSV56343691	COSN8687759	165633012	c.-320C>G	p.?	Unknown	null	null	38	11:64811110-64811110	-	n	-	NEUTRAL	0.02006	Confirmed somatic variant	null	585	NS	NS	null	null	ENST00000337652.5:c.-320C>G	11:g.64811110G>C
2762839	NC_000011.11:g.64809778_64809794del	Sample394	MEN1	ENST00000337652.5	1848	7010	AWKWJ6	2762839	2621098	thyroid	NS	NS	NS	carcinoma	follicular_carcinoma	NS	NS	n	COSV56343955	COSM7340697	95378853	c.317_333del	p.Y106Cfs*5	Deletion - Frameshift	null	null	38	11:64809778-64809794	-	n	-	null	null	Variant of unknown origin	29615459	null	NS	metastasis	51	ENSP00000337088.1:p.Tyr106CysfsTer5	ENST00000337652.5:c.317_333del	11:g.64809778_64809794del
2668082	NC_000011.11:g.64804593G>A	Sample395	MEN1	ENST00000337652.5	1848	7010	BC17-tumour	2668082	2527724	breast	NS	NS	NS	carcinoma	NS	NS	NS	y	COSV53644207	COSM6843777	165638208	c.1589C>T	p.T530I	Substitution - Missense	het	null	38	11:64804593-64804593	-	n	-	NEUTRAL	0.14325	Confirmed somatic variant	27535334	null	surgery fresh/frozen	metastasis	null	ENSP00000337088.1:p.Thr530Ile	ENST00000337652.5:c.1589C>T	11:g.64804593G>A
2459752	NC_000011.11:g.64807691del	Sample396	MEN1	ENST00000337652.5	1848	7010	BD124T	2459752	2322589	biliary_tract	bile_duct	NS	NS	carcinoma	NS	NS	NS	y	COSV53646309	COSM5025104	95378626	c.670-5del	p.?	Unknown	null	null	38	11:64807691-64807691	-	n	-	null	null	Confirmed somatic variant	null	658	NS	primary	60	null	ENST00000337652.5:c.670-5del	11:g.64807691del
2459901	NC_000011.11:g.64807723C>T	Sample397	MEN1	ENST00000337652.5	1848	7010	BD41T	2459901	2322738	biliary_tract	bile_duct	NS	NS	carcinoma	NS	NS	NS	y	COSV53648303	COSN20045682	165639062	c.670-43G>A	p.?	Unknown	null	null	38	11:64807723-64807723	-	n	-	NEUTRAL	0.02889	Confirmed somatic variant	null	658	NS	primary	73	null	ENST00000337652.5:c.670-43G>A	11:g.64807723C>T
2778724	NC_000011.11:g.64804609_64804610insG	Sample398	MEN1	ENST00000337652.5	1848	7010	BD57	2778724	2636778	biliary_tract	bile_duct	NS	NS	carcinoma	adenocarcinoma	NS	NS	n	COSV99580765	COSM7412642	165636288	c.1572_1573insC	p.G525Rfs*11	Insertion - Frameshift	null	null	38	11:64804609-64804610	-	n	-	null	null	Variant of unknown origin	26500333	null	surgery-fixed	primary	80	ENSP00000337088.1:p.Gly525ArgfsTer11	ENST00000337652.5:c.1572_1573insC	11:g.64804609_64804610insG
1919145	NC_000011.11:g.64804627del	Sample399	MEN1	ENST00000337652.5	1848	7010	BN24T	1919145	1806466	liver	NS	NS	NS	carcinoma	NS	NS	NS	y	COSV53640005	COSM1355794	95376935	c.1561del	p.R521Gfs*43	Deletion - Frameshift	het	null	38	11:64804627-64804627	-	n	-	null	null	Reported in another cancer sample as somatic	null	323	fresh/frozen - NOS	primary	null	ENSP00000337088.1:p.Arg521GlyfsTer43	ENST00000337652.5:c.1561del	11:g.64804627del
1919149	NC_000011.11:g.64804445_64804450del	Sample400	MEN1	ENST00000337652.5	1848	7010	BN31T	1919149	1806470	liver	NS	NS	NS	carcinoma	NS	NS	NS	y	COSV53647387	COSM1604978	165635194	c.1733_1738del	p.S578_A579del	Deletion - In frame	het	null	38	11:64804445-64804450	-	n	-	null	null	Variant of unknown origin	null	323	fresh/frozen - NOS	primary	null	ENSP00000337088.1:p.Ser578_Ala579del	ENST00000337652.5:c.1733_1738del	11:g.64804445_64804450del
1312984	NC_000011.11:g.64807014G>A	Sample401	MEN1	ENST00000337652.5	1848	7010	Br27P	1312984	1223893	central_nervous_system	brain	NS	NS	glioma	astrocytoma_Grade_IV	glioblastoma_multiforme	NS	n	COSV53645974	COSM40313	165634623	c.924C>T	p.H308=	Substitution - coding silent	het	null	38	11:64807014-64807014	-	n	-	PATHOGENIC	0.77336	Confirmed somatic variant	18772396	null	surgery - NOS	secondary	32	ENSP00000337088.1:p.His308=	ENST00000337652.5:c.924C>T	11:g.64807014G>A
2762282	NC_000011.11:g.64807178C>T	Sample402	MEN1	ENST00000337652.5	1848	7010	BUHLPH	2762282	2620541	thyroid	NS	NS	NS	carcinoma	papillary_carcinoma	NS	NS	n	COSV53647034	COSM22651	165633087	c.839+1G>A	p.?	Unknown	null	null	38	11:64807178-64807178	-	n	-	PATHOGENIC	0.99305	Reported in another cancer sample as somatic	29615459	null	NS	primary	55	null	ENST00000337652.5:c.839+1G>A	11:g.64807178C>T
2197771	NC_000011.11:g.64811207G>A	Sample403	MEN1	ENST00000337652.5	1848	7010	C0021T	2197771	2066049	kidney	NS	NS	NS	NS	NS	NS	NS	y	COSV56347002	COSN10090573	165638081	c.-417C>T	p.?	Unknown	null	null	38	11:64811207-64811207	-	n	-	NEUTRAL	0.02347	Confirmed somatic variant	null	588	NS	NS	null	null	ENST00000337652.5:c.-417C>T	11:g.64811207G>A
2197752	NC_000011.11:g.64807858G>A	Sample404	MEN1	ENST00000337652.5	1848	7010	C0035T	2197752	2066030	kidney	NS	NS	NS	NS	NS	NS	NS	y	COSV53646998	COSN10090572	165636413	c.669+33C>T	p.?	Unknown	null	null	38	11:64807858-64807858	-	n	-	NEUTRAL	0.05699	Confirmed somatic variant	null	588	NS	NS	null	null	ENST00000337652.5:c.669+33C>T	11:g.64807858G>A
2766421	NC_000011.11:g.64804484C>T	Sample405	MEN1	ENST00000337652.5	1848	7010	CC27	2766421	2624640	large_intestine	colon	descending	NS	carcinoma	adenocarcinoma	NS	NS	n	COSV99036881	COSM7342456	165633346	c.1698G>A	p.M566I	Substitution - Missense	null	null	38	11:64804484-64804484	-	n	-	PATHOGENIC	0.95366	Variant of unknown origin	29844865	null	surgery fresh/frozen	NS	62	ENSP00000337088.1:p.Met566Ile	ENST00000337652.5:c.1698G>A	11:g.64804484C>T
2340812	NC_000011.11:g.64808069A>G	Sample406	MEN1	ENST00000337652.5	1848	7010	CHC1604T	2340812	2205795	liver	NS	NS	NS	carcinoma	hepatocellular_carcinoma	NS	NS	y	COSV53649798	COSM4787851	165638099	c.491T>C	p.F164S	Substitution - Missense	null	null	38	11:64808069-64808069	-	n	-	PATHOGENIC	0.9907	Confirmed somatic variant	null	381	NS	primary	57	ENSP00000337088.1:p.Phe164Ser	ENST00000337652.5:c.491T>C	11:g.64808069A>G
1652971	NC_000011.11:g.64805130G>A	Sample407	MEN1	ENST00000337652.5	1848	7010	CHC205T	1652971	1567758	liver	NS	NS	NS	carcinoma	hepatocellular_carcinoma	NS	NS	y	COSV53640840	COSM3752612	165633259	c.1269C>T	p.D423=	Substitution - coding silent	null	null	38	11:64805130-64805130	-	y	-	NEUTRAL	0.17467	Confirmed somatic variant	null	381	fresh/frozen - NOS	primary	null	ENSP00000337088.1:p.Asp423=	ENST00000337652.5:c.1269C>T	11:g.64805130G>A
2340813	NC_000011.11:g.64810088T>A	Sample408	MEN1	ENST00000337652.5	1848	7010	CHC2216T	2340813	2205796	liver	NS	NS	NS	carcinoma	hepatocellular_carcinoma	NS	NS	y	COSV56342970	COSM4806006	165637636	c.22A>T	p.K8*	Substitution - Nonsense	null	null	38	11:64810088-64810088	-	n	-	PATHOGENIC	0.87477	Confirmed somatic variant	null	381	NS	primary	62	ENSP00000337088.1:p.Lys8Ter	ENST00000337652.5:c.22A>T	11:g.64810088T>A
2340813	NC_000011.11:g.64806258C>T	Sample409	MEN1	ENST00000337652.5	1848	7010	CHC2216T	2340813	2205796	liver	NS	NS	NS	carcinoma	hepatocellular_carcinoma	NS	NS	y	COSV53644610	COSM4805895	165637629	c.1038G>A	p.W346*	Substitution - Nonsense	null	null	38	11:64806258-64806258	-	n	-	PATHOGENIC	0.9825	Confirmed somatic variant	null	381	NS	primary	62	ENSP00000337088.1:p.Trp346Ter	ENST00000337652.5:c.1038G>A	11:g.64806258C>T
2634371	NC_000011.11:g.64808967A>T	Sample410	MEN1	ENST00000337652.5	1848	7010	CHC2448T	2634371	2494767	liver	NS	NS	NS	other	neoplasm	NS	NS	y	COSV56345556	COSN24897353	95378204	c.460+683T>A	p.?	Unknown	null	null	38	11:64808967-64808967	-	n	-	NEUTRAL	0.01303	Confirmed somatic variant	null	381	NS	primary	81	null	ENST00000337652.5:c.460+683T>A	11:g.64808967A>T
1652981	NC_000011.11:g.64810641T>A	Sample411	MEN1	ENST00000337652.5	1848	7010	CHC433T	1652981	1567768	liver	NS	NS	NS	carcinoma	hepatocellular_carcinoma	NS	NS	y	COSV56345275	COSN6610844	165632103	c.-24+173A>T	p.?	Unknown	null	null	38	11:64810641-64810641	-	y	-	NEUTRAL	0.12979	Confirmed somatic variant	null	381	fresh/frozen - NOS	primary	null	null	ENST00000337652.5:c.-24+173A>T	11:g.64810641T>A
2779628	NC_000011.11:g.64805717G>A	Sample412	MEN1	ENST00000337652.5	1848	7010	CHCOSK005	2779628	2637648	biliary_tract	bile_duct	NS	NS	carcinoma	NS	NS	NS	y	COSV99580318	COSM9108510	165634003	c.1118C>T	p.A373V	Substitution - Missense	null	null	38	11:64805717-64805717	-	n	-	PATHOGENIC	0.96878	Confirmed somatic variant	27267998	null	surgery-fixed	NS	34	ENSP00000337088.1:p.Ala373Val	ENST00000337652.5:c.1118C>T	11:g.64805717G>A
2294524	NC_000011.11:g.64807055C>G	Sample413	MEN1	ENST00000337652.5	1848	7010	CHEWS011	2294524	2160551	bone	NS	NS	NS	Ewings_sarcoma-peripheral_primitive_neuroectodermal_tumour	NS	NS	NS	y	COSV53646201	COSM4574633	165634646	c.883G>C	p.E295Q	Substitution - Missense	null	null	38	11:64807055-64807055	-	n	-	PATHOGENIC	0.97981	Variant of unknown origin	25186949	null	NS	NS	7	ENSP00000337088.1:p.Glu295Gln	ENST00000337652.5:c.883G>C	11:g.64807055C>G
2634314	NC_000011.11:g.64807606G>T	Sample414	MEN1	ENST00000337652.5	1848	7010	CHG-13-12016T	2634314	2494710	liver	NS	NS	NS	other	neoplasm	NS	NS	y	COSV53648008	COSM6243581	165639097	c.744C>A	p.I248=	Substitution - coding silent	null	null	38	11:64807606-64807606	-	n	-	PATHOGENIC	0.9409	Confirmed somatic variant	null	660	NS	primary	77	ENSP00000337088.1:p.Ile248=	ENST00000337652.5:c.744C>A	11:g.64807606G>T
2634325	NC_000011.11:g.64804551G>T	Sample415	MEN1	ENST00000337652.5	1848	7010	CHG-13-29153T	2634325	2494721	liver	NS	NS	NS	other	neoplasm	NS	NS	y	COSV53646799	COSM6317047	165638764	c.1631C>A	p.A544E	Substitution - Missense	null	null	38	11:64804551-64804551	-	n	-	PATHOGENIC	0.81985	Confirmed somatic variant	null	660	NS	primary	49	ENSP00000337088.1:p.Ala544Glu	ENST00000337652.5:c.1631C>A	11:g.64804551G>T
2634332	NC_000011.11:g.64805127G>T	Sample416	MEN1	ENST00000337652.5	1848	7010	CHG-14-15016T	2634332	2494728	liver	NS	NS	NS	other	neoplasm	NS	NS	y	COSV53646697	COSM6275769	165638665	c.1272C>A	p.G424=	Substitution - coding silent	null	null	38	11:64805127-64805127	-	n	-	PATHOGENIC	0.8508	Confirmed somatic variant	null	660	NS	primary	70	ENSP00000337088.1:p.Gly424=	ENST00000337652.5:c.1272C>A	11:g.64805127G>T
2634350	NC_000011.11:g.64807927G>T	Sample417	MEN1	ENST00000337652.5	1848	7010	CHG-2009-20710T	2634350	2494746	liver	NS	NS	NS	other	neoplasm	NS	NS	y	COSV53646877	COSM6328046	165638249	c.633C>A	p.R211=	Substitution - coding silent	null	null	38	11:64807927-64807927	-	n	-	PATHOGENIC	0.70193	Confirmed somatic variant	null	660	NS	primary	44	ENSP00000337088.1:p.Arg211=	ENST00000337652.5:c.633C>A	11:g.64807927G>T
2634354	NC_000011.11:g.64806297G>A	Sample418	MEN1	ENST00000337652.5	1848	7010	CHG-2011-508T	2634354	2494750	liver	NS	NS	NS	other	neoplasm	NS	NS	y	COSV53643754	COSM3980533	165634828	c.999C>T	p.H333=	Substitution - coding silent	null	null	38	11:64806297-64806297	-	n	-	PATHOGENIC	0.86969	Confirmed somatic variant	null	660	NS	primary	70	ENSP00000337088.1:p.His333=	ENST00000337652.5:c.999C>T	11:g.64806297G>A
2634361	NC_000011.11:g.64805757G>A	Sample419	MEN1	ENST00000337652.5	1848	7010	CHG-2014-22138T	2634361	2494757	liver	NS	NS	NS	other	neoplasm	NS	NS	y	COSV53648863	COSM6952494	95377842	c.1078C>T	p.R360W	Substitution - Missense	null	null	38	11:64805757-64805757	-	n	-	PATHOGENIC	0.98568	Confirmed somatic variant	null	660	NS	primary	53	ENSP00000337088.1:p.Arg360Trp	ENST00000337652.5:c.1078C>T	11:g.64805757G>A
2634270	NC_000011.11:g.64804251G>T	Sample420	MEN1	ENST00000337652.5	1848	7010	CHG-88T	2634270	2494666	liver	NS	NS	NS	other	neoplasm	NS	NS	y	COSV53640165	COSN26602536	165632318	c.*83C>A	p.?	Unknown	null	null	38	11:64804251-64804251	-	n	-	NEUTRAL	0.09913	Confirmed somatic variant	null	660	NS	primary	86	null	ENST00000337652.5:c.*83C>A	11:g.64804251G>T
2634278	NC_000011.11:g.64807907G>T	Sample421	MEN1	ENST00000337652.5	1848	7010	CHG-96T	2634278	2494674	liver	NS	NS	NS	other	neoplasm	NS	NS	y	COSV53643180	COSM6341246	165639296	c.653C>A	p.A218D	Substitution - Missense	null	null	38	11:64807907-64807907	-	n	-	PATHOGENIC	0.96151	Confirmed somatic variant	null	660	NS	primary	46	ENSP00000337088.1:p.Ala218Asp	ENST00000337652.5:c.653C>A	11:g.64807907G>T
2340935	NC_000011.11:g.64805841C>T	Sample422	MEN1	ENST00000337652.5	1848	7010	CN-AML-CR-45-Dx	2340935	2205918	haematopoietic_and_lymphoid_tissue	NS	NS	NS	haematopoietic_neoplasm	acute_myeloid_leukaemia	NS	NS	y	COSV53643886	COSN214727	165634167	c.1065-71G>A	p.?	Unknown	null	null	38	11:64805841-64805841	-	n	-	NEUTRAL	0.0025	Confirmed somatic variant	null	544	blood-bone marrow	primary	60	null	ENST00000337652.5:c.1065-71G>A	11:g.64805841C>T
2745818	NC_000011.11:g.64809930C>T	Sample423	MEN1	ENST00000337652.5	1848	7010	COCA-CN-B-CcaA	2745818	2604521	large_intestine	NS	NS	NS	carcinoma	adenocarcinoma	NS	NS	y	COSV56341552	COSM7276945	95378746	c.180G>A	p.E60=	Substitution - coding silent	null	null	38	11:64809930-64809930	-	n	-	PATHOGENIC	0.72253	Confirmed somatic variant	null	646	NS	primary	71	ENSP00000337088.1:p.Glu60=	ENST00000337652.5:c.180G>A	11:g.64809930C>T
2121433	NC_000011.11:g.64808033C>T	Sample424	MEN1	ENST00000337652.5	1848	7010	CPCG0183-P2	2121433	1995669	prostate	NS	NS	NS	carcinoma	adenocarcinoma	NS	NS	y	COSV53640053	COSM23054	165633546	c.527G>A	p.R176Q	Substitution - Missense	null	null	38	11:64808033-64808033	-	n	-	PATHOGENIC	0.74854	Confirmed somatic variant	null	537	NS	NS	null	ENSP00000337088.1:p.Arg176Gln	ENST00000337652.5:c.527G>A	11:g.64808033C>T
2121436	NC_000011.11:g.64808033C>T	Sample425	MEN1	ENST00000337652.5	1848	7010	CPCG0184-P1	2121436	1995672	prostate	NS	NS	NS	carcinoma	adenocarcinoma	NS	NS	y	COSV53640053	COSM23054	165633546	c.527G>A	p.R176Q	Substitution - Missense	null	null	38	11:64808033-64808033	-	n	-	PATHOGENIC	0.74854	Confirmed somatic variant	null	537	NS	NS	null	ENSP00000337088.1:p.Arg176Gln	ENST00000337652.5:c.527G>A	11:g.64808033C>T
2351719	NC_000011.11:g.64809860_64809863del	Sample426	MEN1	ENST00000337652.5	1848	7010	CS05	2351719	2216010	bone	humerus	NS	NS	chondrosarcoma	central	NS	NS	y	COSV56340534	COSM22577	95376686	c.249_252del	p.I85Sfs*33	Deletion - Frameshift	null	null	38	11:64809860-64809863	-	n	-	null	null	Confirmed somatic variant	25024164	null	surgery fresh/frozen	primary	62	ENSP00000337088.1:p.Ile85SerfsTer33	ENST00000337652.5:c.249_252del	11:g.64809860_64809863del
2292462	NC_000011.11:g.64808047C>T	Sample427	MEN1	ENST00000337652.5	1848	7010	CSCC-11-T	2292462	2158526	skin	head_neck	NS	NS	carcinoma	squamous_cell_carcinoma	NS	NS	y	COSV53644496	COSM4550924	95377375	c.513G>A	p.Q171=	Substitution - coding silent	het	null	38	11:64808047-64808047	-	n	-	PATHOGENIC	0.90807	Confirmed somatic variant	25303977	null	surgery fresh/frozen	primary	52	ENSP00000337088.1:p.Gln171=	ENST00000337652.5:c.513G>A	11:g.64808047C>T
2292464	NC_000011.11:g.64807572C>T	Sample428	MEN1	ENST00000337652.5	1848	7010	CSCC-16-T	2292464	2158528	skin	head_neck	NS	NS	carcinoma	squamous_cell_carcinoma	NS	NS	y	COSV53643113	COSM4558735	165634781	c.778G>A	p.E260K	Substitution - Missense	het	null	38	11:64807572-64807572	-	n	-	PATHOGENIC	0.98057	Confirmed somatic variant	25303977	null	surgery fresh/frozen	primary	77	ENSP00000337088.1:p.Glu260Lys	ENST00000337652.5:c.778G>A	11:g.64807572C>T
2292469	NC_000011.11:g.64808035G>A	Sample429	MEN1	ENST00000337652.5	1848	7010	CSCC-27-T	2292469	2158533	skin	head_neck	NS	NS	carcinoma	squamous_cell_carcinoma	NS	NS	y	COSV53643435	COSM4199425	165637881	c.525C>T	p.L175=	Substitution - coding silent	het	null	38	11:64808035-64808035	-	n	-	PATHOGENIC	0.74368	Confirmed somatic variant	25303977	null	surgery fresh/frozen	primary	72	ENSP00000337088.1:p.Leu175=	ENST00000337652.5:c.525C>T	11:g.64808035G>A
2292472	NC_000011.11:g.64808072G>A	Sample430	MEN1	ENST00000337652.5	1848	7010	CSCC-31-T	2292472	2158536	skin	head_neck	NS	NS	carcinoma	squamous_cell_carcinoma	NS	NS	y	COSV53648518	COSM4497019	165639630	c.488C>T	p.A163V	Substitution - Missense	het	null	38	11:64808072-64808072	-	n	-	PATHOGENIC	0.9903	Confirmed somatic variant	25303977	null	surgery fresh/frozen	primary	59	ENSP00000337088.1:p.Ala163Val	ENST00000337652.5:c.488C>T	11:g.64808072G>A
2292484	NC_000011.11:g.64807960C>T	Sample431	MEN1	ENST00000337652.5	1848	7010	CSCC-49-T	2292484	2158548	skin	head_neck	NS	NS	carcinoma	squamous_cell_carcinoma	NS	NS	y	COSV53643116	COSM4553769	165634404	c.600G>A	p.E200=	Substitution - coding silent	het	null	38	11:64807960-64807960	-	n	-	NEUTRAL	0.41978	Confirmed somatic variant	25303977	null	surgery fresh/frozen	primary	67	ENSP00000337088.1:p.Glu200=	ENST00000337652.5:c.600G>A	11:g.64807960C>T
1689706	NC_000011.11:g.64807577G>A	Sample432	MEN1	ENST00000337652.5	1848	7010	CWR22	1689706	1597983	prostate	NS	NS	NS	carcinoma	adenocarcinoma	NS	NS	y	COSV53641504	COSM22594	95378648	c.773C>T	p.S258L	Substitution - Missense	null	null	38	11:64807577-64807577	-	n	-	PATHOGENIC	0.9419	Confirmed somatic variant	22722839	null	cell-line	primary	null	ENSP00000337088.1:p.Ser258Leu	ENST00000337652.5:c.773C>T	11:g.64807577G>A
2465280	NC_000011.11:g.64809819G>A	Sample433	MEN1	ENST00000337652.5	1848	7010	D28	2465280	2328113	NS	NS	NS	NS	malignant_melanoma	NS	NS	NS	y	COSV56340257	COSM5545285	95376870	c.291C>T	p.I97=	Substitution - coding silent	null	null	38	11:64809819-64809819	-	n	-	PATHOGENIC	0.80141	Confirmed somatic variant	23890154	null	cell-line	metastasis	null	ENSP00000337088.1:p.Ile97=	ENST00000337652.5:c.291C>T	11:g.64809819G>A
2465280	NC_000011.11:g.64809818G>A	Sample434	MEN1	ENST00000337652.5	1848	7010	D28	2465280	2328113	NS	NS	NS	NS	malignant_melanoma	NS	NS	NS	y	COSV56340246	COSM22608	95376861	c.292C>T	p.R98*	Substitution - Nonsense	null	null	38	11:64809818-64809818	-	n	-	PATHOGENIC	0.97391	Confirmed somatic variant	23890154	null	cell-line	metastasis	null	ENSP00000337088.1:p.Arg98Ter	ENST00000337652.5:c.292C>T	11:g.64809818G>A
2465280	NC_000011.11:g.64809689G>A	Sample435	MEN1	ENST00000337652.5	1848	7010	D28	2465280	2328113	NS	NS	NS	NS	malignant_melanoma	NS	NS	NS	y	COSV56340236	COSM5545284	95376849	c.421C>T	p.Q141*	Substitution - Nonsense	null	null	38	11:64809689-64809689	-	n	-	PATHOGENIC	0.9175	Confirmed somatic variant	23890154	null	cell-line	metastasis	null	ENSP00000337088.1:p.Gln141Ter	ENST00000337652.5:c.421C>T	11:g.64809689G>A
2634932	NC_000011.11:g.64811072A>C	Sample436	MEN1	ENST00000337652.5	1848	7010	DA12003	2634932	2495328	prostate	NS	NS	NS	carcinoma	adenocarcinoma	NS	NS	y	COSV56342653	COSN26835036	165638200	c.-282T>G	p.?	Unknown	null	null	38	11:64811072-64811072	-	n	-	NEUTRAL	0.12026	Confirmed somatic variant	null	675	NS	primary	66	null	ENST00000337652.5:c.-282T>G	11:g.64811072A>C
2466862	NC_000011.11:g.64804361G>A	Sample437	MEN1	ENST00000337652.5	1848	7010	DM26	2466862	2329693	skin	scalp	NS	NS	malignant_melanoma	desmoplastic	NS	NS	n	COSV53645738	COSM5609363	165638949	c.1821C>T	p.F607=	Substitution - coding silent	null	null	38	11:64804361-64804361	-	n	-	PATHOGENIC	0.81995	Variant of unknown origin	26343386	null	surgery-fixed	NS	79	ENSP00000337088.1:p.Phe607=	ENST00000337652.5:c.1821C>T	11:g.64804361G>A
2466869	NC_000011.11:g.64805756C>A	Sample438	MEN1	ENST00000337652.5	1848	7010	DM4	2466869	2329700	skin	scalp	NS	NS	malignant_melanoma	desmoplastic	NS	NS	n	COSV53646236	COSM544448	165634668	c.1079G>T	p.R360L	Substitution - Missense	null	null	38	11:64805756-64805756	-	n	-	PATHOGENIC	0.95669	Variant of unknown origin	26343386	null	surgery-fixed	NS	93	ENSP00000337088.1:p.Arg360Leu	ENST00000337652.5:c.1079G>T	11:g.64805756C>A
2666508	NC_000011.11:g.64804693del	Sample439	MEN1	ENST00000337652.5	1848	7010	DMP0261	2666508	2526200	thyroid	NS	NS	NS	carcinoma	anaplastic_carcinoma	NS	NS	n	COSV53640063	COSM6909674	165636438	c.1493del	p.P498Rfs*66	Deletion - Frameshift	null	null	38	11:64804693-64804693	-	n	-	null	null	Confirmed somatic variant	26878173	null	surgery-fixed	primary	65	ENSP00000337088.1:p.Pro498ArgfsTer66	ENST00000337652.5:c.1493del	11:g.64804693del
2666427	NC_000011.11:g.64809719_64809734del	Sample440	MEN1	ENST00000337652.5	1848	7010	DMP0381	2666427	2526119	thyroid	NS	NS	NS	carcinoma	anaplastic_carcinoma	NS	NS	n	COSV56344249	COSM6910291	165633709	c.376_391del	p.W126Afs*23	Deletion - Frameshift	null	null	38	11:64809719-64809734	-	n	-	null	null	Confirmed somatic variant	26878173	null	surgery-fixed	metastasis	62	ENSP00000337088.1:p.Trp126AlafsTer23	ENST00000337652.5:c.376_391del	11:g.64809719_64809734del
2588403	NC_000011.11:g.64809732C>T	Sample441	MEN1	ENST00000337652.5	1848	7010	DN11004	2588403	2449539	breast	NS	NS	NS	carcinoma	HER-positive_carcinoma	NS	NS	y	COSV56340673	COSM23055	95376755	c.378G>A	p.W126*	Substitution - Nonsense	null	null	38	11:64809732-64809732	-	n	-	PATHOGENIC	0.89761	Confirmed somatic variant	27406316	null	surgery fresh/frozen	primary	43	ENSP00000337088.1:p.Trp126Ter	ENST00000337652.5:c.378G>A	11:g.64809732C>T
2549228	NC_000011.11:g.64807203A>C	Sample442	MEN1	ENST00000337652.5	1848	7010	DN11006	2549228	2410683	breast	NS	NS	NS	carcinoma	HER-positive_carcinoma	NS	NS	y	COSV53640962	COSM5795354	95376578	c.815T>G	p.L272R	Substitution - Missense	null	null	38	11:64807203-64807203	-	n	-	PATHOGENIC	0.98898	Confirmed somatic variant	null	668	NS	primary	40	ENSP00000337088.1:p.Leu272Arg	ENST00000337652.5:c.815T>G	11:g.64807203A>C
2588396	NC_000011.11:g.64807203A>C	Sample443	MEN1	ENST00000337652.5	1848	7010	DN111AC	2588396	2449532	breast	NS	NS	NS	carcinoma	HER-positive_carcinoma	NS	NS	y	COSV53640962	COSM5795354	95376578	c.815T>G	p.L272R	Substitution - Missense	null	null	38	11:64807203-64807203	-	n	-	PATHOGENIC	0.98898	Confirmed somatic variant	27406316	null	surgery fresh/frozen	primary	38	ENSP00000337088.1:p.Leu272Arg	ENST00000337652.5:c.815T>G	11:g.64807203A>C
2549264	NC_000011.11:g.64809752T>A	Sample444	MEN1	ENST00000337652.5	1848	7010	DN12035	2549264	2410719	breast	NS	NS	NS	carcinoma	HER-positive_carcinoma	NS	NS	y	COSV56340566	COSM5961975	95376963	c.358A>T	p.K120*	Substitution - Nonsense	null	null	38	11:64809752-64809752	-	n	-	PATHOGENIC	0.90172	Confirmed somatic variant	27406316	null	NS	primary	31	ENSP00000337088.1:p.Lys120Ter	ENST00000337652.5:c.358A>T	11:g.64809752T>A
2549257	NC_000011.11:g.64809732C>T	Sample445	MEN1	ENST00000337652.5	1848	7010	DN1205A	2549257	2410712	breast	NS	NS	NS	carcinoma	HER-positive_carcinoma	NS	NS	y	COSV56340673	COSM23055	95376755	c.378G>A	p.W126*	Substitution - Nonsense	null	null	38	11:64809732-64809732	-	n	-	PATHOGENIC	0.89761	Confirmed somatic variant	null	668	NS	primary	52	ENSP00000337088.1:p.Trp126Ter	ENST00000337652.5:c.378G>A	11:g.64809732C>T
2549322	NC_000011.11:g.64809752T>A	Sample446	MEN1	ENST00000337652.5	1848	7010	DN1401D	2549322	2410777	breast	NS	NS	NS	carcinoma	HER-positive_carcinoma	NS	NS	y	COSV56340566	COSM5961975	95376963	c.358A>T	p.K120*	Substitution - Nonsense	null	null	38	11:64809752-64809752	-	n	-	PATHOGENIC	0.90172	Confirmed somatic variant	null	668	NS	primary	57	ENSP00000337088.1:p.Lys120Ter	ENST00000337652.5:c.358A>T	11:g.64809752T>A
2549311	NC_000011.11:g.64804093T>G	Sample447	MEN1	ENST00000337652.5	1848	7010	DN14042	2549311	2410766	breast	NS	NS	NS	carcinoma	HER-positive_carcinoma	NS	NS	y	COSV53648691	COSN24157640	165638659	c.*241A>C	p.?	Unknown	null	null	38	11:64804093-64804093	-	n	-	NEUTRAL	0.07441	Confirmed somatic variant	null	668	NS	primary	58	null	ENST00000337652.5:c.*241A>C	11:g.64804093T>G
2404157	NC_000011.11:g.64804627dup	Sample448	MEN1	ENST00000337652.5	1848	7010	EGC15	2404157	2267009	stomach	NS	NS	NS	carcinoma	intestinal_adenocarcinoma	NS	NS	y	COSV53643805	COSM22575	95376591	c.1561dup	p.R521Pfs*15	Insertion - Frameshift	null	null	38	11:64804627-64804628	-	n	-	null	null	Confirmed somatic variant	25042771	null	surgery fresh/frozen	primary	79	ENSP00000337088.1:p.Arg521ProfsTer15	ENST00000337652.5:c.1561dup	11:g.64804627dup
2404157	NC_000011.11:g.64806270G>A	Sample449	MEN1	ENST00000337652.5	1848	7010	EGC15	2404157	2267009	stomach	NS	NS	NS	carcinoma	intestinal_adenocarcinoma	NS	NS	y	COSV53648153	COSM5051003	165638482	c.1026C>T	p.A342=	Substitution - coding silent	null	null	38	11:64806270-64806270	-	n	-	null	0.63216	Confirmed somatic variant	25042771	null	surgery fresh/frozen	primary	79	ENSP00000337088.1:p.Ala342=	ENST00000337652.5:c.1026C>T	11:g.64806270G>A
2404166	NC_000011.11:g.64807554G>A	Sample450	MEN1	ENST00000337652.5	1848	7010	EGC23	2404166	2267018	stomach	NS	NS	NS	carcinoma	intestinal_adenocarcinoma	NS	NS	y	COSV53642420	COSM4035256	165636417	c.796C>T	p.Q266*	Substitution - Nonsense	null	null	38	11:64807554-64807554	-	n	-	PATHOGENIC	0.98808	Confirmed somatic variant	25042771	null	surgery fresh/frozen	primary	74	ENSP00000337088.1:p.Gln266Ter	ENST00000337652.5:c.796C>T	11:g.64807554G>A
2404166	NC_000011.11:g.64807577G>A	Sample451	MEN1	ENST00000337652.5	1848	7010	EGC23	2404166	2267018	stomach	NS	NS	NS	carcinoma	intestinal_adenocarcinoma	NS	NS	y	COSV53641504	COSM22594	95378648	c.773C>T	p.S258L	Substitution - Missense	null	null	38	11:64807577-64807577	-	n	-	PATHOGENIC	0.9419	Confirmed somatic variant	25042771	null	surgery fresh/frozen	primary	74	ENSP00000337088.1:p.Ser258Leu	ENST00000337652.5:c.773C>T	11:g.64807577G>A
2633802	NC_000011.11:g.64808933C>G	Sample452	MEN1	ENST00000337652.5	1848	7010	EOPC-046_tumor_01	2633802	2494198	prostate	NS	NS	NS	carcinoma	NS	NS	NS	y	COSV56341461	COSN23412042	95377805	c.460+717G>C	p.?	Unknown	null	null	38	11:64808933-64808933	-	n	-	NEUTRAL	0.00299	Confirmed somatic variant	null	534	NS	primary	49	null	ENST00000337652.5:c.460+717G>C	11:g.64808933C>G
2633745	NC_000011.11:g.64805098G>A	Sample453	MEN1	ENST00000337652.5	1848	7010	EOPC-164_tumor_01	2633745	2494141	prostate	NS	NS	NS	carcinoma	NS	NS	NS	y	COSV53643026	COSM6215310	95377262	c.1301C>T	p.T434M	Substitution - Missense	null	null	38	11:64805098-64805098	-	n	-	PATHOGENIC	0.9947	Confirmed somatic variant	null	534	NS	primary	62	ENSP00000337088.1:p.Thr434Met	ENST00000337652.5:c.1301C>T	11:g.64805098G>A
2633752	NC_000011.11:g.64808987T>G	Sample454	MEN1	ENST00000337652.5	1848	7010	EOPC-171_tumor_01	2633752	2494148	prostate	NS	NS	NS	carcinoma	NS	NS	NS	y	COSV56345205	COSN25726982	165639938	c.460+663A>C	p.?	Unknown	null	null	38	11:64808987-64808987	-	n	-	NEUTRAL	0.00331	Confirmed somatic variant	null	534	NS	primary	50	null	ENST00000337652.5:c.460+663A>C	11:g.64808987T>G
2633767	NC_000011.11:g.64808933C>G	Sample455	MEN1	ENST00000337652.5	1848	7010	EOPC-186_tumor_01	2633767	2494163	prostate	NS	NS	NS	carcinoma	NS	NS	NS	y	COSV56341461	COSN23412042	95377805	c.460+717G>C	p.?	Unknown	null	null	38	11:64808933-64808933	-	n	-	NEUTRAL	0.00299	Confirmed somatic variant	null	534	NS	primary	52	null	ENST00000337652.5:c.460+717G>C	11:g.64808933C>G
2549442	NC_000011.11:g.64808933C>G	Sample456	MEN1	ENST00000337652.5	1848	7010	EOPC-194_tumor_01	2549442	2410897	prostate	NS	NS	NS	carcinoma	NS	NS	NS	y	COSV56341461	COSN23412042	95377805	c.460+717G>C	p.?	Unknown	null	null	38	11:64808933-64808933	-	n	-	NEUTRAL	0.00299	Confirmed somatic variant	null	534	NS	primary	52	null	ENST00000337652.5:c.460+717G>C	11:g.64808933C>G
2633775	NC_000011.11:g.64808933C>G	Sample457	MEN1	ENST00000337652.5	1848	7010	EOPC-196_tumor_01	2633775	2494171	prostate	NS	NS	NS	carcinoma	NS	NS	NS	y	COSV56341461	COSN23412042	95377805	c.460+717G>C	p.?	Unknown	null	null	38	11:64808933-64808933	-	n	-	NEUTRAL	0.00299	Confirmed somatic variant	null	534	NS	primary	52	null	ENST00000337652.5:c.460+717G>C	11:g.64808933C>G
2727938	NC_000011.11:g.64804369G>A	Sample458	MEN1	ENST00000337652.5	1848	7010	ESCC_191	2727938	2586752	oesophagus	lower_third	NS	NS	carcinoma	squamous_cell_carcinoma	NS	NS	y	COSV53649848	COSM6993669	165634259	c.1813C>T	p.L605=	Substitution - coding silent	null	null	38	11:64804369-64804369	-	n	-	PATHOGENIC	0.78973	Confirmed somatic variant	28548104	null	surgery - NOS	primary	48	ENSP00000337088.1:p.Leu605=	ENST00000337652.5:c.1813C>T	11:g.64804369G>A
1890920	NC_000011.11:g.64807052G>A	Sample459	MEN1	ENST00000337652.5	1848	7010	ESO-1670	1890920	1780289	stomach	gastroesophageal_junction	NS	NS	carcinoma	adenocarcinoma	NS	NS	y	COSV53645886	COSM1257619	165636741	c.886C>T	p.P296S	Substitution - Missense	null	null	38	11:64807052-64807052	-	n	-	PATHOGENIC	0.94792	Variant of unknown origin	23525077	null	surgery fresh/frozen	primary	72	ENSP00000337088.1:p.Pro296Ser	ENST00000337652.5:c.886C>T	11:g.64807052G>A
1890940	NC_000011.11:g.64807582G>A	Sample460	MEN1	ENST00000337652.5	1848	7010	ESO-2536	1890940	1780309	stomach	gastroesophageal_junction	NS	NS	carcinoma	adenocarcinoma	NS	NS	y	COSV53648851	COSM1257620	165632985	c.768C>T	p.T256=	Substitution - coding silent	null	null	38	11:64807582-64807582	-	n	-	NEUTRAL	0.01176	Variant of unknown origin	23525077	null	surgery fresh/frozen	primary	57	ENSP00000337088.1:p.Thr256=	ENST00000337652.5:c.768C>T	11:g.64807582G>A
2818011	NC_000011.11:g.64807192C>A	Sample461	MEN1	ENST00000337652.5	1848	7010	FFPE-16	2818011	2674310	pancreas	NS	NS	NS	carcinoma	acinar_carcinoma	NS	NS	y	COSV53640223	COSM6069916	165635007	c.826G>T	p.G276*	Substitution - Nonsense	het	null	38	11:64807192-64807192	-	n	-	PATHOGENIC	0.92067	Confirmed somatic variant	29109526	null	surgery-fixed	primary	null	ENSP00000337088.1:p.Gly276Ter	ENST00000337652.5:c.826G>T	11:g.64807192C>A
2813445	NC_000011.11:g.64804508G>A	Sample462	MEN1	ENST00000337652.5	1848	7010	GBM16-R1	2813445	2669837	central_nervous_system	brain	NS	NS	glioma	oligodendroglioma_Grade_III	anaplastic	NS	y	COSV99580031	COSM9184029	95378318	c.1674C>T	p.F558=	Substitution - coding silent	null	null	38	11:64804508-64804508	-	n	-	null	0.65642	Confirmed somatic variant	28263318	null	surgery fresh/frozen	recurrent	null	ENSP00000337088.1:p.Phe558=	ENST00000337652.5:c.1674C>T	11:g.64804508G>A
2813445	NC_000011.11:g.64809645C>T	Sample463	MEN1	ENST00000337652.5	1848	7010	GBM16-R1	2813445	2669837	central_nervous_system	brain	NS	NS	glioma	oligodendroglioma_Grade_III	anaplastic	NS	y	COSV100197722	COSM9184030	95378327	c.460+5G>A	p.?	Unknown	null	null	38	11:64809645-64809645	-	n	-	NEUTRAL	0.27836	Confirmed somatic variant	28263318	null	surgery fresh/frozen	recurrent	null	null	ENST00000337652.5:c.460+5G>A	11:g.64809645C>T
2813446	NC_000011.11:g.64804508G>A	Sample464	MEN1	ENST00000337652.5	1848	7010	GBM16-R2	2813446	2669838	central_nervous_system	brain	NS	NS	glioma	oligodendroglioma_Grade_III	anaplastic	NS	y	COSV99580031	COSM9184029	95378318	c.1674C>T	p.F558=	Substitution - coding silent	null	null	38	11:64804508-64804508	-	n	-	null	0.65642	Confirmed somatic variant	28263318	null	surgery fresh/frozen	recurrent	null	ENSP00000337088.1:p.Phe558=	ENST00000337652.5:c.1674C>T	11:g.64804508G>A
2813446	NC_000011.11:g.64809645C>T	Sample465	MEN1	ENST00000337652.5	1848	7010	GBM16-R2	2813446	2669838	central_nervous_system	brain	NS	NS	glioma	oligodendroglioma_Grade_III	anaplastic	NS	y	COSV100197722	COSM9184030	95378327	c.460+5G>A	p.?	Unknown	null	null	38	11:64809645-64809645	-	n	-	NEUTRAL	0.27836	Confirmed somatic variant	28263318	null	surgery fresh/frozen	recurrent	null	null	ENST00000337652.5:c.460+5G>A	11:g.64809645C>T
2813468	NC_000011.11:g.64809815C>T	Sample466	MEN1	ENST00000337652.5	1848	7010	GBM20-R1	2813468	2669860	central_nervous_system	brain	NS	NS	glioma	gliomatosis_cerebri	NS	NS	y	COSV100198079	COSM9207221	165635833	c.295G>A	p.G99S	Substitution - Missense	null	null	38	11:64809815-64809815	-	n	-	PATHOGENIC	0.96523	Confirmed somatic variant	28263318	null	surgery fresh/frozen	recurrent	null	ENSP00000337088.1:p.Gly99Ser	ENST00000337652.5:c.295G>A	11:g.64809815C>T
2813469	NC_000011.11:g.64809815C>T	Sample467	MEN1	ENST00000337652.5	1848	7010	GBM20-R2	2813469	2669861	central_nervous_system	brain	NS	NS	glioma	gliomatosis_cerebri	NS	NS	y	COSV100198079	COSM9207221	165635833	c.295G>A	p.G99S	Substitution - Missense	null	null	38	11:64809815-64809815	-	n	-	PATHOGENIC	0.96523	Confirmed somatic variant	28263318	null	surgery fresh/frozen	recurrent	null	ENSP00000337088.1:p.Gly99Ser	ENST00000337652.5:c.295G>A	11:g.64809815C>T
2813470	NC_000011.11:g.64809815C>T	Sample468	MEN1	ENST00000337652.5	1848	7010	GBM20-R3	2813470	2669862	central_nervous_system	brain	NS	NS	glioma	gliomatosis_cerebri	NS	NS	y	COSV100198079	COSM9207221	165635833	c.295G>A	p.G99S	Substitution - Missense	null	null	38	11:64809815-64809815	-	n	-	PATHOGENIC	0.96523	Confirmed somatic variant	28263318	null	surgery fresh/frozen	recurrent	null	ENSP00000337088.1:p.Gly99Ser	ENST00000337652.5:c.295G>A	11:g.64809815C>T
2324580	NC_000011.11:g.64804621G>A	Sample469	MEN1	ENST00000337652.5	1848	7010	GC_343T-GC_343N_a	2324580	2189689	stomach	NS	NS	NS	carcinoma	diffuse_adenocarcinoma	NS	NS	y	COSV53644931	COSM4772376	165637986	c.1561C>T	p.R521W	Substitution - Missense	null	null	38	11:64804621-64804621	-	n	-	NEUTRAL	0.46259	Confirmed somatic variant	24816255	null	surgery fresh/frozen	NS	null	ENSP00000337088.1:p.Arg521Trp	ENST00000337652.5:c.1561C>T	11:g.64804621G>A
2324595	NC_000011.11:g.64809880del	Sample470	MEN1	ENST00000337652.5	1848	7010	GC_351T-GC_351N	2324595	2189704	stomach	NS	NS	NS	carcinoma	diffuse_adenocarcinoma	NS	NS	y	COSV56340427	COSM255112	165632917	c.230del	p.Y77Sfs*42	Deletion - Frameshift	null	null	38	11:64809880-64809880	-	n	-	null	null	Confirmed somatic variant	24816255	null	surgery fresh/frozen	NS	null	ENSP00000337088.1:p.Tyr77SerfsTer42	ENST00000337652.5:c.230del	11:g.64809880del
2747509	NC_000011.11:g.64804648_64804676del	Sample471	MEN1	ENST00000337652.5	1848	7010	GCTK_11223_T	2747509	2606212	stomach	NS	NS	NS	carcinoma	NS	NS	NS	y	COSV99580274	COSM8570297	95376712	c.1511_1539del	p.A504Gfs*22	Deletion - Frameshift	null	null	38	11:64804648-64804676	-	n	-	null	null	Confirmed somatic variant	null	683	NS	primary	null	ENSP00000337088.1:p.Ala504GlyfsTer22	ENST00000337652.5:c.1511_1539del	11:g.64804648_64804676del
2747432	NC_000011.11:g.64804621G>A	Sample472	MEN1	ENST00000337652.5	1848	7010	GCTK_343_T	2747432	2606135	stomach	NS	NS	NS	carcinoma	NS	NS	NS	y	COSV53644931	COSM4772376	165637986	c.1561C>T	p.R521W	Substitution - Missense	null	null	38	11:64804621-64804621	-	n	-	NEUTRAL	0.46259	Confirmed somatic variant	null	683	NS	primary	null	ENSP00000337088.1:p.Arg521Trp	ENST00000337652.5:c.1561C>T	11:g.64804621G>A
2747537	NC_000011.11:g.64807691dup	Sample473	MEN1	ENST00000337652.5	1848	7010	GCTK_349_T	2747537	2606240	stomach	NS	NS	NS	carcinoma	NS	NS	NS	y	COSV99581608	COSM8561603	165639174	c.670-5dup	p.?	Unknown	null	null	38	11:64807691-64807692	-	n	-	null	null	Confirmed somatic variant	null	683	NS	primary	null	null	ENST00000337652.5:c.670-5dup	11:g.64807691dup
2747436	NC_000011.11:g.64809880del	Sample474	MEN1	ENST00000337652.5	1848	7010	GCTK_351_T	2747436	2606139	stomach	NS	NS	NS	carcinoma	NS	NS	NS	y	COSV56340427	COSM255112	165632917	c.230del	p.Y77Sfs*42	Deletion - Frameshift	null	null	38	11:64809880-64809880	-	n	-	null	null	Confirmed somatic variant	null	683	NS	primary	null	ENSP00000337088.1:p.Tyr77SerfsTer42	ENST00000337652.5:c.230del	11:g.64809880del
2747548	NC_000011.11:g.64804627del	Sample475	MEN1	ENST00000337652.5	1848	7010	GCTK_394_T	2747548	2606251	stomach	NS	NS	NS	carcinoma	NS	NS	NS	y	COSV53640005	COSM1355794	95376935	c.1561del	p.R521Gfs*43	Deletion - Frameshift	null	null	38	11:64804627-64804627	-	n	-	null	null	Confirmed somatic variant	null	683	NS	primary	null	ENSP00000337088.1:p.Arg521GlyfsTer43	ENST00000337652.5:c.1561del	11:g.64804627del
2747628	NC_000011.11:g.64809806C>T	Sample476	MEN1	ENST00000337652.5	1848	7010	GCYC_003_T	2747628	2606331	stomach	NS	NS	NS	carcinoma	NS	NS	NS	y	COSV100197847	COSM8622941	95376554	c.304G>A	p.D102N	Substitution - Missense	null	null	38	11:64809806-64809806	-	n	-	PATHOGENIC	0.96501	Confirmed somatic variant	null	683	NS	primary	null	ENSP00000337088.1:p.Asp102Asn	ENST00000337652.5:c.304G>A	11:g.64809806C>T
2747628	NC_000011.11:g.64809619dup	Sample477	MEN1	ENST00000337652.5	1848	7010	GCYC_003_T	2747628	2606331	stomach	NS	NS	NS	carcinoma	NS	NS	NS	y	COSV100197844	COSN30756461	95376550	c.460+34dup	p.?	Unknown	null	null	38	11:64809619-64809620	-	n	-	null	null	Confirmed somatic variant	null	683	NS	primary	null	null	ENST00000337652.5:c.460+34dup	11:g.64809619dup
2747570	NC_000011.11:g.64809779C>T	Sample478	MEN1	ENST00000337652.5	1848	7010	GCYC_012_T	2747570	2606273	stomach	NS	NS	NS	carcinoma	NS	NS	NS	y	COSV100198267	COSM8508183	165637668	c.331G>A	p.G111S	Substitution - Missense	null	null	38	11:64809779-64809779	-	n	-	PATHOGENIC	0.90353	Confirmed somatic variant	null	683	NS	primary	null	ENSP00000337088.1:p.Gly111Ser	ENST00000337652.5:c.331G>A	11:g.64809779C>T
2747596	NC_000011.11:g.64804627del	Sample479	MEN1	ENST00000337652.5	1848	7010	GCYC_023_T	2747596	2606299	stomach	NS	NS	NS	carcinoma	NS	NS	NS	y	COSV53640005	COSM1355794	95376935	c.1561del	p.R521Gfs*43	Deletion - Frameshift	null	null	38	11:64804627-64804627	-	n	-	null	null	Confirmed somatic variant	null	683	NS	primary	null	ENSP00000337088.1:p.Arg521GlyfsTer43	ENST00000337652.5:c.1561del	11:g.64804627del
2747574	NC_000011.11:g.64807691del	Sample480	MEN1	ENST00000337652.5	1848	7010	GCYC_146_T	2747574	2606277	stomach	NS	NS	NS	carcinoma	NS	NS	NS	y	COSV53646309	COSM5025104	95378626	c.670-5del	p.?	Unknown	null	null	38	11:64807691-64807691	-	n	-	null	null	Confirmed somatic variant	null	683	NS	primary	null	null	ENST00000337652.5:c.670-5del	11:g.64807691del
2747576	NC_000011.11:g.64804627del	Sample481	MEN1	ENST00000337652.5	1848	7010	GCYC_157_T	2747576	2606279	stomach	NS	NS	NS	carcinoma	NS	NS	NS	y	COSV53640005	COSM1355794	95376935	c.1561del	p.R521Gfs*43	Deletion - Frameshift	null	null	38	11:64804627-64804627	-	n	-	null	null	Confirmed somatic variant	null	683	NS	primary	null	ENSP00000337088.1:p.Arg521GlyfsTer43	ENST00000337652.5:c.1561del	11:g.64804627del
2747630	NC_000011.11:g.64804980C>T	Sample482	MEN1	ENST00000337652.5	1848	7010	GCYC_406_T	2747630	2606333	stomach	NS	NS	NS	carcinoma	NS	NS	NS	y	COSV99581959	COSN30581040	95378734	c.1365+54G>A	p.?	Unknown	null	null	38	11:64804980-64804980	-	n	-	NEUTRAL	0.00365	Confirmed somatic variant	null	683	NS	primary	null	null	ENST00000337652.5:c.1365+54G>A	11:g.64804980C>T
2748677	NC_000011.11:g.64809860_64809863del	Sample483	MEN1	ENST00000337652.5	1848	7010	GIST320	2748677	2607380	soft_tissue	fibrous_tissue_and_uncertain_origin	small_intestine	NS	gastrointestinal_stromal_tumour	NS	NS	NS	y	COSV56340534	COSM22577	95376686	c.249_252del	p.I85Sfs*33	Deletion - Frameshift	null	null	38	11:64809860-64809863	-	n	-	null	null	Confirmed somatic variant	28130400	null	surgery-fixed	primary	73	ENSP00000337088.1:p.Ile85SerfsTer33	ENST00000337652.5:c.249_252del	11:g.64809860_64809863del
2762393	NC_000011.11:g.64805643G>A	Sample484	MEN1	ENST00000337652.5	1848	7010	GPSPWU	2762393	2620652	thyroid	NS	NS	NS	carcinoma	papillary_carcinoma	NS	NS	n	COSV53647568	COSM22604	165634274	c.1192C>T	p.Q398*	Substitution - Nonsense	null	null	38	11:64805643-64805643	-	n	-	PATHOGENIC	0.78177	Reported in another cancer sample as somatic	29615459	null	NS	metastasis	71	ENSP00000337088.1:p.Gln398Ter	ENST00000337652.5:c.1192C>T	11:g.64805643G>A
2771332	NC_000011.11:g.64808049G>A	Sample485	MEN1	ENST00000337652.5	1848	7010	GYWU_1154	2771332	2629524	adrenal_gland	adrenal_gland	NS	NS	adrenal_cortical_carcinoma	NS	NS	NS	n	COSV53640162	COSM1659156	165632313	c.511C>T	p.Q171*	Substitution - Nonsense	null	null	38	11:64808049-64808049	-	n	-	PATHOGENIC	0.98275	Confirmed somatic variant	30113656	null	surgery-fixed	NS	null	ENSP00000337088.1:p.Gln171Ter	ENST00000337652.5:c.511C>T	11:g.64808049G>A
2771302	NC_000011.11:g.64805637G>A	Sample486	MEN1	ENST00000337652.5	1848	7010	GYWU_1460	2771302	2629496	adrenal_gland	adrenal_gland	NS	NS	adrenal_cortical_carcinoma	NS	NS	NS	n	COSV99580725	COSM7410238	165636137	c.1198C>T	p.Q400*	Substitution - Nonsense	null	null	38	11:64805637-64805637	-	n	-	PATHOGENIC	0.90418	Confirmed somatic variant	30113656	null	surgery-fixed	NS	null	ENSP00000337088.1:p.Gln400Ter	ENST00000337652.5:c.1198C>T	11:g.64805637G>A
2771316	NC_000011.11:g.64805033C>A	Sample487	MEN1	ENST00000337652.5	1848	7010	GYWU_1553	2771316	2629509	adrenal_gland	adrenal_gland	NS	NS	adrenal_cortical_carcinoma	NS	NS	NS	n	COSV99581200	COSM7410241	165637915	c.1365+1G>T	p.?	Unknown	null	null	38	11:64805033-64805033	-	n	-	PATHOGENIC	0.98512	Confirmed somatic variant	30113656	null	surgery-fixed	NS	null	null	ENST00000337652.5:c.1365+1G>T	11:g.64805033C>A
2771342	NC_000011.11:g.64807188T>C	Sample488	MEN1	ENST00000337652.5	1848	7010	GYWU_459	2771342	2629534	adrenal_gland	adrenal_gland	NS	NS	adrenal_cortical_carcinoma	NS	NS	NS	n	COSV99580616	COSM7410253	165635347	c.830A>G	p.H277R	Substitution - Missense	null	null	38	11:64807188-64807188	-	n	-	PATHOGENIC	0.99301	Confirmed somatic variant	30113656	null	surgery-fixed	NS	null	ENSP00000337088.1:p.His277Arg	ENST00000337652.5:c.830A>G	11:g.64807188T>C
2771313	NC_000011.11:g.64805141G>A	Sample489	MEN1	ENST00000337652.5	1848	7010	GYWU_659	2771313	2629506	adrenal_gland	adrenal_gland	NS	NS	adrenal_cortical_carcinoma	NS	NS	NS	n	COSV53641032	COSM4387145	165634512	c.1258C>T	p.R420*	Substitution - Nonsense	null	null	38	11:64805141-64805141	-	n	-	PATHOGENIC	0.91163	Confirmed somatic variant	30113656	null	surgery-fixed	NS	null	ENSP00000337088.1:p.Arg420Ter	ENST00000337652.5:c.1258C>T	11:g.64805141G>A
2771267	NC_000011.11:g.64805662G>A	Sample490	MEN1	ENST00000337652.5	1848	7010	GYWU_725	2771267	2629463	adrenal_gland	adrenal_gland	NS	NS	adrenal_cortical_carcinoma	NS	NS	NS	n	COSV99580953	COSM7410220	165636956	c.1173C>T	p.G391=	Substitution - coding silent	null	null	38	11:64805662-64805662	-	n	-	NEUTRAL	0.10658	Confirmed somatic variant	30113656	null	surgery-fixed	NS	null	ENSP00000337088.1:p.Gly391=	ENST00000337652.5:c.1173C>T	11:g.64805662G>A
2771304	NC_000011.11:g.64809985C>T	Sample491	MEN1	ENST00000337652.5	1848	7010	GYWU_810	2771304	2629498	adrenal_gland	adrenal_gland	NS	NS	adrenal_cortical_carcinoma	NS	NS	NS	n	COSV56345340	COSM1561683	95378878	c.125G>A	p.G42D	Substitution - Missense	null	null	38	11:64809985-64809985	-	n	-	PATHOGENIC	0.75339	Confirmed somatic variant	30113656	null	surgery-fixed	NS	null	ENSP00000337088.1:p.Gly42Asp	ENST00000337652.5:c.125G>A	11:g.64809985C>T
2771305	NC_000011.11:g.64809985C>T	Sample492	MEN1	ENST00000337652.5	1848	7010	GYWU_810_2	2771305	2629498	adrenal_gland	adrenal_gland	NS	NS	adrenal_cortical_carcinoma	NS	NS	NS	n	COSV56345340	COSM1561683	95378878	c.125G>A	p.G42D	Substitution - Missense	null	null	38	11:64809985-64809985	-	n	-	PATHOGENIC	0.75339	Confirmed somatic variant	30113656	null	surgery-fixed	NS	null	ENSP00000337088.1:p.Gly42Asp	ENST00000337652.5:c.125G>A	11:g.64809985C>T
2771306	NC_000011.11:g.64805114C>A	Sample493	MEN1	ENST00000337652.5	1848	7010	GYWU_831	2771306	2629499	adrenal_gland	adrenal_gland	NS	NS	adrenal_cortical_carcinoma	NS	NS	NS	n	COSV53640111	COSM3451581	165635053	c.1285G>T	p.E429*	Substitution - Nonsense	null	null	38	11:64805114-64805114	-	n	-	PATHOGENIC	0.99261	Confirmed somatic variant	30113656	null	surgery-fixed	NS	null	ENSP00000337088.1:p.Glu429Ter	ENST00000337652.5:c.1285G>T	11:g.64805114C>A
2776269	NC_000011.11:g.64809719G>A	Sample494	MEN1	ENST00000337652.5	1848	7010	H2342	2776269	2634405	lung	NS	NS	NS	carcinoma	adenocarcinoma	NS	NS	y	COSV56346195	COSM2164497	95378341	c.391C>T	p.R131C	Substitution - Missense	null	null	38	11:64809719-64809719	-	n	-	PATHOGENIC	0.93237	Variant of unknown origin	29681454	null	NS	NS	55	ENSP00000337088.1:p.Arg131Cys	ENST00000337652.5:c.391C>T	11:g.64809719G>A
2776278	NC_000011.11:g.64808055C>A	Sample495	MEN1	ENST00000337652.5	1848	7010	H324	2776278	2634414	lung	NS	NS	NS	carcinoma	adenocarcinoma	NS	NS	y	COSV99036906	COSM7376923	165636340	c.505G>T	p.A169S	Substitution - Missense	null	null	38	11:64808055-64808055	-	n	-	PATHOGENIC	0.98788	Variant of unknown origin	29681454	null	NS	NS	63	ENSP00000337088.1:p.Ala169Ser	ENST00000337652.5:c.505G>T	11:g.64808055C>A
2120747	NC_000011.11:g.64807657T>C	Sample496	MEN1	ENST00000337652.5	1848	7010	HCC143	2120747	1994983	liver	NS	NS	NS	carcinoma	NS	NS	NS	y	COSV53643511	COSM1604979	165636039	c.693A>G	p.S231=	Substitution - coding silent	null	null	38	11:64807657-64807657	-	n	-	NEUTRAL	0.02666	Confirmed somatic variant	null	323	NS	NS	null	ENSP00000337088.1:p.Ser231=	ENST00000337652.5:c.693A>G	11:g.64807657T>C
2120747	NC_000011.11:g.64807681C>T	Sample497	MEN1	ENST00000337652.5	1848	7010	HCC143	2120747	1994983	liver	NS	NS	NS	carcinoma	NS	NS	NS	y	COSV53643469	COSM1604980	165636040	c.670-1G>A	p.?	Unknown	null	null	38	11:64807681-64807681	-	n	-	PATHOGENIC	0.98571	Confirmed somatic variant	null	323	NS	NS	null	null	ENST00000337652.5:c.670-1G>A	11:g.64807681C>T
1919197	NC_000011.11:g.64807657T>C	Sample498	MEN1	ENST00000337652.5	1848	7010	HCC143T	1919197	1806518	liver	NS	NS	NS	carcinoma	NS	NS	NS	y	COSV53643511	COSM1604979	165636039	c.693A>G	p.S231=	Substitution - coding silent	het	null	38	11:64807657-64807657	-	n	-	NEUTRAL	0.02666	Reported in another cancer sample as somatic	null	323	fresh/frozen - NOS	primary	null	ENSP00000337088.1:p.Ser231=	ENST00000337652.5:c.693A>G	11:g.64807657T>C
1919197	NC_000011.11:g.64807681C>T	Sample499	MEN1	ENST00000337652.5	1848	7010	HCC143T	1919197	1806518	liver	NS	NS	NS	carcinoma	NS	NS	NS	y	COSV53643469	COSM1604980	165636040	c.670-1G>A	p.?	Unknown	het	null	38	11:64807681-64807681	-	n	-	PATHOGENIC	0.98571	Reported in another cancer sample as somatic	null	323	fresh/frozen - NOS	primary	null	null	ENST00000337652.5:c.670-1G>A	11:g.64807681C>T
2120799	NC_000011.11:g.64806260A>C	Sample500	MEN1	ENST00000337652.5	1848	7010	HCC168T	2120799	1995035	liver	NS	NS	NS	carcinoma	NS	NS	NS	y	COSV53649683	COSM3746251	95378668	c.1036T>G	p.W346G	Substitution - Missense	null	null	38	11:64806260-64806260	-	n	-	PATHOGENIC	0.98944	Confirmed somatic variant	null	323	NS	NS	null	ENSP00000337088.1:p.Trp346Gly	ENST00000337652.5:c.1036T>G	11:g.64806260A>C
1919242	NC_000011.11:g.64810459C>A	Sample501	MEN1	ENST00000337652.5	1848	7010	HCC85T	1919242	1806563	liver	NS	NS	NS	carcinoma	NS	NS	NS	y	COSV56344769	COSN1136191	165637444	c.-23-327G>T	p.?	Unknown	het	null	38	11:64810459-64810459	-	n	-	NEUTRAL	0.20694	Variant of unknown origin	null	323	fresh/frozen - NOS	primary	null	null	ENST00000337652.5:c.-23-327G>T	11:g.64810459C>A
2301978	NC_000011.11:g.64805084C>T	Sample502	MEN1	ENST00000337652.5	1848	7010	HCT116	2301978	2167261	large_intestine	NS	NS	NS	carcinoma	adenocarcinoma	NS	NS	y	COSV53643766	COSM4632006	95377066	c.1315G>A	p.V439M	Substitution - Missense	het	null	38	11:64805084-64805084	-	n	-	PATHOGENIC	0.98391	Reported in another cancer sample as somatic	24755471	null	cell-line	NS	null	ENSP00000337088.1:p.Val439Met	ENST00000337652.5:c.1315G>A	11:g.64805084C>T
2301980	NC_000011.11:g.64805101G>A	Sample503	MEN1	ENST00000337652.5	1848	7010	HCT8	2301980	2167263	large_intestine	NS	NS	NS	carcinoma	adenocarcinoma	NS	NS	y	COSV53649685	COSM4633387	95377502	c.1298C>T	p.P433L	Substitution - Missense	het	null	38	11:64805101-64805101	-	n	-	PATHOGENIC	0.97546	Variant of unknown origin	24755471	null	cell-line	NS	null	ENSP00000337088.1:p.Pro433Leu	ENST00000337652.5:c.1298C>T	11:g.64805101G>A
2640191	NC_000011.11:g.64805153C>T	Sample504	MEN1	ENST00000337652.5	1848	7010	HKNPC-098-Tumor-SM-7CKA4	2640191	2500492	upper_aerodigestive_tract	pharynx	nasopharynx	NS	carcinoma	nasopharyngeal_carcinoma	NS	NS	y	COSV53640400	COSM6456270	165635330	c.1246G>A	p.A416T	Substitution - Missense	null	null	38	11:64805153-64805153	-	n	-	PATHOGENIC	0.98747	Confirmed somatic variant	28098136	null	surgery-fixed	metastasis	null	ENSP00000337088.1:p.Ala416Thr	ENST00000337652.5:c.1246G>A	11:g.64805153C>T
2607139	NC_000011.11:g.64804452G>A	Sample505	MEN1	ENST00000337652.5	1848	7010	HUB-02-B2-113	2607139	2466851	large_intestine	NS	NS	NS	carcinoma	adenocarcinoma	NS	NS	y	COSV53640753	COSM2164463	95378196	c.1730C>T	p.S577L	Substitution - Missense	null	null	38	11:64804452-64804452	-	n	-	PATHOGENIC	0.92062	Confirmed somatic variant	null	670	organoid culture	NS	null	ENSP00000337088.1:p.Ser577Leu	ENST00000337652.5:c.1730C>T	11:g.64804452G>A
2607142	NC_000011.11:g.64806514C>T	Sample506	MEN1	ENST00000337652.5	1848	7010	HUB-02-C2-098	2607142	2466854	large_intestine	NS	NS	NS	carcinoma	adenocarcinoma	NS	NS	y	COSV53644171	COSN24381412	165638194	c.928-146G>A	p.?	Unknown	null	null	38	11:64806514-64806514	-	n	-	NEUTRAL	0.03052	Confirmed somatic variant	null	670	organoid culture	NS	null	null	ENST00000337652.5:c.928-146G>A	11:g.64806514C>T
2433479	NC_000011.11:g.64804627del	Sample507	MEN1	ENST00000337652.5	1848	7010	I2L-P19Ta-Tumor-Biopsy	2433479	2296360	large_intestine	colon	ascending	NS	carcinoma	adenocarcinoma	NS	NS	y	COSV53640005	COSM1355794	95376935	c.1561del	p.R521Gfs*43	Deletion - Frameshift	het	null	38	11:64804627-64804627	-	n	-	null	null	Confirmed somatic variant	25957691	null	NS	NS	82	ENSP00000337088.1:p.Arg521GlyfsTer43	ENST00000337652.5:c.1561del	11:g.64804627del
2433499	NC_000011.11:g.64804627del	Sample508	MEN1	ENST00000337652.5	1848	7010	I2L-P19Ta-Tumor-Organoid	2433499	2296380	large_intestine	colon	ascending	NS	carcinoma	adenocarcinoma	NS	NS	y	COSV53640005	COSM1355794	95376935	c.1561del	p.R521Gfs*43	Deletion - Frameshift	het	null	38	11:64804627-64804627	-	n	-	null	null	Confirmed somatic variant	25957691	null	NS	NS	82	ENSP00000337088.1:p.Arg521GlyfsTer43	ENST00000337652.5:c.1561del	11:g.64804627del
2433480	NC_000011.11:g.64807649C>T	Sample509	MEN1	ENST00000337652.5	1848	7010	I2L-P19Tb-Tumor-Biopsy	2433480	2296361	large_intestine	colon	ascending	NS	carcinoma	adenocarcinoma	NS	NS	y	COSV53640570	COSM2164488	95378596	c.701G>A	p.R234H	Substitution - Missense	het	null	38	11:64807649-64807649	-	n	-	PATHOGENIC	0.89588	Confirmed somatic variant	25957691	null	NS	NS	82	ENSP00000337088.1:p.Arg234His	ENST00000337652.5:c.701G>A	11:g.64807649C>T
2433500	NC_000011.11:g.64807649C>T	Sample510	MEN1	ENST00000337652.5	1848	7010	I2L-P19Tb-Tumor-Organoid	2433500	2296381	large_intestine	colon	ascending	NS	carcinoma	adenocarcinoma	NS	NS	y	COSV53640570	COSM2164488	95378596	c.701G>A	p.R234H	Substitution - Missense	het	null	38	11:64807649-64807649	-	n	-	PATHOGENIC	0.89588	Confirmed somatic variant	25957691	null	NS	NS	82	ENSP00000337088.1:p.Arg234His	ENST00000337652.5:c.701G>A	11:g.64807649C>T
2433490	NC_000011.11:g.64807691del	Sample511	MEN1	ENST00000337652.5	1848	7010	I2L-P7-Tumor-Organoid	2433490	2296371	large_intestine	colon	ascending	NS	carcinoma	adenocarcinoma	NS	NS	y	COSV53646309	COSM5025104	95378626	c.670-5del	p.?	Unknown	het	null	38	11:64807691-64807691	-	n	-	null	null	Confirmed somatic variant	25957691	null	NS	NS	81	null	ENST00000337652.5:c.670-5del	11:g.64807691del
2662280	NC_000011.11:g.64804716C>A	Sample512	MEN1	ENST00000337652.5	1848	7010	IGC-02-1183	2662280	2522404	lung	NS	NS	NS	carcinoma	adenocarcinoma	NS	NS	y	COSV53642404	COSM6519223	165638026	c.1466G>T	p.R489L	Substitution - Missense	null	null	38	11:64804716-64804716	-	n	-	PATHOGENIC	0.82326	Confirmed somatic variant	27923066	null	surgery fresh/frozen	primary	null	ENSP00000337088.1:p.Arg489Leu	ENST00000337652.5:c.1466G>T	11:g.64804716C>A
2662306	NC_000011.11:g.64809857T>C	Sample513	MEN1	ENST00000337652.5	1848	7010	IGC-04-1143	2662306	2522430	lung	NS	NS	NS	carcinoma	adenocarcinoma	NS	NS	y	COSV56343853	COSM94695	165639865	c.253A>G	p.I85V	Substitution - Missense	null	null	38	11:64809857-64809857	-	n	-	PATHOGENIC	0.79532	Confirmed somatic variant	27923066	null	surgery fresh/frozen	primary	null	ENSP00000337088.1:p.Ile85Val	ENST00000337652.5:c.253A>G	11:g.64809857T>C
2816783	NC_000011.11:g.64804627dup	Sample514	MEN1	ENST00000337652.5	1848	7010	ILMN23	2816783	2673134	large_intestine	colon	sigmoid	NS	carcinoma	adenocarcinoma	NS	NS	y	COSV53643805	COSM22575	95376591	c.1561dup	p.R521Pfs*15	Insertion - Frameshift	null	null	38	11:64804627-64804628	-	n	-	null	null	Confirmed somatic variant	29937994	null	surgery fresh/frozen	NS	32	ENSP00000337088.1:p.Arg521ProfsTer15	ENST00000337652.5:c.1561dup	11:g.64804627dup
2340908	NC_000011.11:g.64807010C>A	Sample515	MEN1	ENST00000337652.5	1848	7010	ITNET_0700_T	2340908	2205891	pancreas	NS	NS	NS	carcinoid-endocrine_tumour	NS	NS	NS	y	COSV53640573	COSM4963751	95378603	c.927+1G>T	p.?	Unknown	null	null	38	11:64807010-64807010	-	n	-	PATHOGENIC	0.99079	Confirmed somatic variant	null	650	NS	primary	62	null	ENST00000337652.5:c.927+1G>T	11:g.64807010C>A
2340216	NC_000011.11:g.64805771C>T	Sample516	MEN1	ENST00000337652.5	1848	7010	ITNET_0900_T	2340216	2205199	pancreas	NS	NS	NS	carcinoid-endocrine_tumour	NS	NS	NS	y	COSV53645795	COSM4963776	165634648	c.1065-1G>A	p.?	Unknown	null	null	38	11:64805771-64805771	-	n	-	PATHOGENIC	0.98547	Confirmed somatic variant	null	650	NS	primary	66	null	ENST00000337652.5:c.1065-1G>A	11:g.64805771C>T
2762925	NC_000011.11:g.64810034C>T	Sample517	MEN1	ENST00000337652.5	1848	7010	JBPS5K	2762925	2621184	thyroid	NS	NS	NS	carcinoma	follicular_carcinoma	NS	NS	n	COSV56343608	COSM22645	165632493	c.76G>A	p.E26K	Substitution - Missense	null	null	38	11:64810034-64810034	-	n	-	PATHOGENIC	0.95425	Reported in another cancer sample as somatic	29615459	null	NS	metastasis	37	ENSP00000337088.1:p.Glu26Lys	ENST00000337652.5:c.76G>A	11:g.64810034C>T
2633675	NC_000011.11:g.64804566G>A	Sample518	MEN1	ENST00000337652.5	1848	7010	JCQ-HMCaA	2633675	2494071	large_intestine	NS	NS	NS	carcinoma	adenocarcinoma	NS	NS	y	COSV53648695	COSM6224033	165638661	c.1616C>T	p.T539M	Substitution - Missense	null	null	38	11:64804566-64804566	-	n	-	NEUTRAL	0.20836	Confirmed somatic variant	null	646	NS	primary	45	ENSP00000337088.1:p.Thr539Met	ENST00000337652.5:c.1616C>T	11:g.64804566G>A
2762876	NC_000011.11:g.64809686A>G	Sample519	MEN1	ENST00000337652.5	1848	7010	JGRMLM	2762876	2621135	thyroid	NS	NS	NS	carcinoma	papillary_carcinoma	NS	NS	n	COSV56342155	COSM7340394	165637139	c.424T>C	p.S142P	Substitution - Missense	null	null	38	11:64809686-64809686	-	n	-	PATHOGENIC	0.92132	Variant of unknown origin	29615459	null	NS	metastasis	74	ENSP00000337088.1:p.Ser142Pro	ENST00000337652.5:c.424T>C	11:g.64809686A>G
2762876	NC_000011.11:g.64807042_64807048del	Sample520	MEN1	ENST00000337652.5	1848	7010	JGRMLM	2762876	2621135	thyroid	NS	NS	NS	carcinoma	papillary_carcinoma	NS	NS	n	COSV53643476	COSM7340698	165637137	c.892_898del	p.P298Gfs*73	Deletion - Frameshift	null	null	38	11:64807042-64807048	-	n	-	null	null	Variant of unknown origin	29615459	null	NS	metastasis	74	ENSP00000337088.1:p.Pro298GlyfsTer73	ENST00000337652.5:c.892_898del	11:g.64807042_64807048del
2633630	NC_000011.11:g.64805130G>A	Sample521	MEN1	ENST00000337652.5	1848	7010	KPOPBR-083-T	2633630	2494026	breast	NS	NS	NS	carcinoma	NS	NS	NS	y	COSV53640840	COSM3752612	165633259	c.1269C>T	p.D423=	Substitution - coding silent	null	null	38	11:64805130-64805130	-	y	-	NEUTRAL	0.17467	Confirmed somatic variant	null	669	NS	primary	34	ENSP00000337088.1:p.Asp423=	ENST00000337652.5:c.1269C>T	11:g.64805130G>A
1863687	NC_000011.11:g.64804659C>T	Sample522	MEN1	ENST00000337652.5	1848	7010	LC_C6	1863687	1754578	lung	NS	NS	NS	carcinoma	adenocarcinoma	NS	NS	y	COSV53649639	COSM1188290	95377456	c.1523G>A	p.G508D	Substitution - Missense	null	null	38	11:64804659-64804659	-	n	-	NEUTRAL	0.27519	Confirmed somatic variant	22975805	null	surgery fresh/frozen	primary	38	ENSP00000337088.1:p.Gly508Asp	ENST00000337652.5:c.1523G>A	11:g.64804659C>T
1652861	NC_000011.11:g.64807891C>A	Sample523	MEN1	ENST00000337652.5	1848	7010	LFS_MB2	1652861	1567648	central_nervous_system	brain	NS	NS	primitive_neuroectodermal_tumour-medulloblastoma	large_cell	NS	NS	y	COSV53644320	COSM307055	95377968	c.669G>T	p.R223=	Substitution - coding silent	null	null	38	11:64807891-64807891	-	n	-	PATHOGENIC	0.98081	Variant of unknown origin	22832583	379	fresh/frozen - NOS	primary	14	ENSP00000337088.1:p.Arg223=	ENST00000337652.5:c.669G>T	11:g.64807891C>A
2634208	NC_000011.11:g.64804464G>T	Sample524	MEN1	ENST00000337652.5	1848	7010	LICA-CN-HCC_WGS_001T	2634208	2494604	liver	NS	NS	NS	other	neoplasm	NS	NS	y	COSV53647012	COSM6299083	165636436	c.1718C>A	p.T573N	Substitution - Missense	null	null	38	11:64804464-64804464	-	n	-	PATHOGENIC	0.86603	Confirmed somatic variant	null	660	NS	primary	36	ENSP00000337088.1:p.Thr573Asn	ENST00000337652.5:c.1718C>A	11:g.64804464G>T
2634086	NC_000011.11:g.64809956G>C	Sample525	MEN1	ENST00000337652.5	1848	7010	LICA-CN-HCC039T	2634086	2494482	liver	NS	NS	NS	other	neoplasm	NS	NS	y	COSV56341690	COSM5809410	165635713	c.154C>G	p.R52G	Substitution - Missense	null	null	38	11:64809956-64809956	-	n	-	PATHOGENIC	0.81538	Confirmed somatic variant	null	660	NS	primary	62	ENSP00000337088.1:p.Arg52Gly	ENST00000337652.5:c.154C>G	11:g.64809956G>C
2634105	NC_000011.11:g.64808009T>A	Sample526	MEN1	ENST00000337652.5	1848	7010	LICA-CN-HCC058T	2634105	2494501	liver	NS	NS	NS	other	neoplasm	NS	NS	y	COSV53641778	COSM22662	95377905	c.551A>T	p.E184V	Substitution - Missense	null	null	38	11:64808009-64808009	-	n	-	PATHOGENIC	0.96663	Confirmed somatic variant	null	660	NS	primary	43	ENSP00000337088.1:p.Glu184Val	ENST00000337652.5:c.551A>T	11:g.64808009T>A
2301994	NC_000011.11:g.64804772G>A	Sample527	MEN1	ENST00000337652.5	1848	7010	LIM2405	2301994	2167277	large_intestine	colon	right	NS	carcinoma	adenocarcinoma	NS	NS	y	COSV53645936	COSM4641531	165635919	c.1410C>T	p.A470=	Substitution - coding silent	het	null	38	11:64804772-64804772	-	n	-	NEUTRAL	0.00726	Reported in another cancer sample as somatic	24755471	null	cell-line	NS	null	ENSP00000337088.1:p.Ala470=	ENST00000337652.5:c.1410C>T	11:g.64804772G>A
2621168	NC_000011.11:g.64806342A>T	Sample528	MEN1	ENST00000337652.5	1848	7010	LNCaP	2621168	2481629	prostate	NS	NS	NS	carcinoma	adenocarcinoma	NS	NS	n	COSV53641297	COSM2164481	165634023	c.954T>A	p.Y318*	Substitution - Nonsense	null	null	38	11:64806342-64806342	-	n	-	PATHOGENIC	0.92355	Variant of unknown origin	28413162	null	cell-line	metastasis	null	ENSP00000337088.1:p.Tyr318Ter	ENST00000337652.5:c.954T>A	11:g.64806342A>T
2580128	NC_000011.11:g.64806342A>T	Sample529	MEN1	ENST00000337652.5	1848	7010	LNCaP	2580128	2441465	prostate	NS	NS	NS	carcinoma	adenocarcinoma	NS	NS	n	COSV53641297	COSM2164481	165634023	c.954T>A	p.Y318*	Substitution - Nonsense	null	null	38	11:64806342-64806342	-	n	-	PATHOGENIC	0.92355	Variant of unknown origin	20579941	null	cell-line	NS	null	ENSP00000337088.1:p.Tyr318Ter	ENST00000337652.5:c.954T>A	11:g.64806342A>T
2580129	NC_000011.11:g.64806342A>T	Sample530	MEN1	ENST00000337652.5	1848	7010	LNCaP104S	2580129	2441466	prostate	NS	NS	NS	carcinoma	adenocarcinoma	NS	NS	n	COSV53641297	COSM2164481	165634023	c.954T>A	p.Y318*	Substitution - Nonsense	null	null	38	11:64806342-64806342	-	n	-	PATHOGENIC	0.92355	Variant of unknown origin	20579941	null	cell-line	NS	null	ENSP00000337088.1:p.Tyr318Ter	ENST00000337652.5:c.954T>A	11:g.64806342A>T
2580124	NC_000011.11:g.64806342A>T	Sample531	MEN1	ENST00000337652.5	1848	7010	LNM971	2580124	2441461	prostate	NS	NS	NS	carcinoma	adenocarcinoma	NS	NS	n	COSV53641297	COSM2164481	165634023	c.954T>A	p.Y318*	Substitution - Nonsense	null	null	38	11:64806342-64806342	-	n	-	PATHOGENIC	0.92355	Variant of unknown origin	20579941	null	xenograft	NS	null	ENSP00000337088.1:p.Tyr318Ter	ENST00000337652.5:c.954T>A	11:g.64806342A>T
2301996	NC_000011.11:g.64804728C>T	Sample532	MEN1	ENST00000337652.5	1848	7010	LOVO	2301996	2167279	large_intestine	NS	NS	NS	carcinoma	adenocarcinoma	NS	NS	y	COSV53646727	COSM4645064	165638733	c.1454G>A	p.R485Q	Substitution - Missense	het	null	38	11:64804728-64804728	-	n	-	PATHOGENIC	0.98628	Variant of unknown origin	24755471	null	cell-line	NS	null	ENSP00000337088.1:p.Arg485Gln	ENST00000337652.5:c.1454G>A	11:g.64804728C>T
2262934	NC_000011.11:g.64806287G>A	Sample533	MEN1	ENST00000337652.5	1848	7010	LP6005334-DNA_B02	2262934	2129918	oesophagus	NS	NS	NS	carcinoma	adenocarcinoma	NS	NS	y	COSV53642871	COSM5035339	165636294	c.1009C>T	p.R337C	Substitution - Missense	null	null	38	11:64806287-64806287	-	n	-	PATHOGENIC	0.90781	Confirmed somatic variant	null	535	NS	primary	null	ENSP00000337088.1:p.Arg337Cys	ENST00000337652.5:c.1009C>T	11:g.64806287G>A
2263073	NC_000011.11:g.64806583G>C	Sample534	MEN1	ENST00000337652.5	1848	7010	LP6005409-DNA_A02	2263073	2130057	oesophagus	NS	NS	NS	carcinoma	adenocarcinoma	NS	NS	y	COSV53647755	COSN15020221	165639936	c.928-215C>G	p.?	Unknown	null	null	38	11:64806583-64806583	-	n	-	NEUTRAL	0.04796	Confirmed somatic variant	null	535	NS	primary	null	null	ENST00000337652.5:c.928-215C>G	11:g.64806583G>C
2263258	NC_000011.11:g.64804508G>C	Sample535	MEN1	ENST00000337652.5	1848	7010	LP6005409-DNA_F03	2263258	2130242	oesophagus	NS	NS	NS	carcinoma	adenocarcinoma	NS	NS	y	COSV53646291	COSM4408901	165639881	c.1674C>G	p.F558L	Substitution - Missense	null	null	38	11:64804508-64804508	-	n	-	PATHOGENIC	0.72878	Confirmed somatic variant	null	535	NS	primary	null	ENSP00000337088.1:p.Phe558Leu	ENST00000337652.5:c.1674C>G	11:g.64804508G>C
2262738	NC_000011.11:g.64807538G>A	Sample536	MEN1	ENST00000337652.5	1848	7010	LP6005500-DNA_A01	2262738	2129722	oesophagus	NS	NS	NS	carcinoma	adenocarcinoma	NS	NS	y	COSV53643340	COSN15295725	165632673	c.798+14C>T	p.?	Unknown	null	null	38	11:64807538-64807538	-	n	-	NEUTRAL	0.03368	Confirmed somatic variant	null	535	NS	primary	null	null	ENST00000337652.5:c.798+14C>T	11:g.64807538G>A
2262738	NC_000011.11:g.64808683C>T	Sample537	MEN1	ENST00000337652.5	1848	7010	LP6005500-DNA_A01	2262738	2129722	oesophagus	NS	NS	NS	carcinoma	adenocarcinoma	NS	NS	y	COSV56342036	COSN15288948	165632677	c.461-584G>A	p.?	Unknown	null	null	38	11:64808683-64808683	-	n	-	NEUTRAL	0.00121	Confirmed somatic variant	null	535	NS	primary	null	null	ENST00000337652.5:c.461-584G>A	11:g.64808683C>T
2688191	NC_000011.11:g.64806909A>T	Sample538	MEN1	ENST00000337652.5	1848	7010	LP6008031-DNA_D03	2688191	2547173	oesophagus	NS	NS	NS	carcinoma	adenocarcinoma	NS	NS	y	COSV53647375	COSN28428098	165637507	c.927+102T>A	p.?	Unknown	null	null	38	11:64806909-64806909	-	n	-	NEUTRAL	0.04056	Confirmed somatic variant	null	535	NS	primary	61	null	ENST00000337652.5:c.927+102T>A	11:g.64806909A>T
2688191	NC_000011.11:g.64806910C>A	Sample539	MEN1	ENST00000337652.5	1848	7010	LP6008031-DNA_D03	2688191	2547173	oesophagus	NS	NS	NS	carcinoma	adenocarcinoma	NS	NS	y	COSV53647383	COSN28420892	165637509	c.927+101G>T	p.?	Unknown	null	null	38	11:64806910-64806910	-	n	-	NEUTRAL	0.02117	Confirmed somatic variant	null	535	NS	primary	61	null	ENST00000337652.5:c.927+101G>T	11:g.64806910C>A
2688177	NC_000011.11:g.64808684G>A	Sample540	MEN1	ENST00000337652.5	1848	7010	LP6008280-DNA_A02	2688177	2547159	oesophagus	NS	NS	NS	carcinoma	adenocarcinoma	NS	NS	y	COSV56345846	COSN27019658	165638916	c.461-585C>T	p.?	Unknown	null	null	38	11:64808684-64808684	-	n	-	NEUTRAL	0.0014	Confirmed somatic variant	null	535	NS	primary	43	null	ENST00000337652.5:c.461-585C>T	11:g.64808684G>A
2301997	NC_000011.11:g.64807649C>T	Sample541	MEN1	ENST00000337652.5	1848	7010	LS174T	2301997	2167280	large_intestine	NS	NS	NS	carcinoma	adenocarcinoma	NS	NS	y	COSV53640570	COSM2164488	95378596	c.701G>A	p.R234H	Substitution - Missense	het	null	38	11:64807649-64807649	-	n	-	PATHOGENIC	0.89588	Reported in another cancer sample as somatic	24755471	null	cell-line	NS	null	ENSP00000337088.1:p.Arg234His	ENST00000337652.5:c.701G>A	11:g.64807649C>T
2301998	NC_000011.11:g.64807649C>T	Sample542	MEN1	ENST00000337652.5	1848	7010	LS180	2301998	2167281	large_intestine	NS	NS	NS	carcinoma	adenocarcinoma	NS	NS	y	COSV53640570	COSM2164488	95378596	c.701G>A	p.R234H	Substitution - Missense	het	null	38	11:64807649-64807649	-	n	-	PATHOGENIC	0.89588	Reported in another cancer sample as somatic	24755471	null	cell-line	NS	null	ENSP00000337088.1:p.Arg234His	ENST00000337652.5:c.701G>A	11:g.64807649C>T
1765201	NC_000011.11:g.64809781C>G	Sample543	MEN1	ENST00000337652.5	1848	7010	LUAD_E01147	1765201	1669521	lung	NS	NS	NS	carcinoma	adenocarcinoma	NS	NS	y	COSV56341325	COSM390459	165639316	c.329G>C	p.G110A	Substitution - Missense	null	null	38	11:64809781-64809781	-	n	-	null	0.66891	Variant of unknown origin	22980975	null	surgery - NOS	primary	72	ENSP00000337088.1:p.Gly110Ala	ENST00000337652.5:c.329G>C	11:g.64809781C>G
1765104	NC_000011.11:g.64804354G>T	Sample544	MEN1	ENST00000337652.5	1848	7010	LUAD-5V8LT	1765104	1669424	lung	NS	NS	NS	carcinoma	adenocarcinoma	NS	NS	y	COSV53649771	COSM401231	165638057	c.1828C>A	p.R610=	Substitution - coding silent	null	null	38	11:64804354-64804354	-	n	-	NEUTRAL	0.33776	Variant of unknown origin	22980975	null	surgery - NOS	primary	52	ENSP00000337088.1:p.Arg610=	ENST00000337652.5:c.1828C>A	11:g.64804354G>T
1765234	NC_000011.11:g.64807895T>A	Sample545	MEN1	ENST00000337652.5	1848	7010	LUAD-E00443	1765234	1669554	lung	NS	NS	NS	carcinoma	adenocarcinoma	NS	NS	y	COSV53642424	COSM363656	95377639	c.665A>T	p.E222V	Substitution - Missense	null	null	38	11:64807895-64807895	-	n	-	PATHOGENIC	0.98766	Variant of unknown origin	22980975	null	surgery - NOS	primary	74	ENSP00000337088.1:p.Glu222Val	ENST00000337652.5:c.665A>T	11:g.64807895T>A
1765157	NC_000011.11:g.64804447C>A	Sample546	MEN1	ENST00000337652.5	1848	7010	LUAD-QJN9L	1765157	1669477	lung	NS	NS	NS	carcinoma	adenocarcinoma	NS	NS	y	COSV53649716	COSM342657	165633527	c.1735G>T	p.A579S	Substitution - Missense	null	null	38	11:64804447-64804447	-	n	-	PATHOGENIC	0.90619	Variant of unknown origin	22980975	null	surgery - NOS	primary	81	ENSP00000337088.1:p.Ala579Ser	ENST00000337652.5:c.1735G>T	11:g.64804447C>A
2662668	NC_000011.11:g.64804498_64804500del	Sample547	MEN1	ENST00000337652.5	1848	7010	MBC_168	2662668	2522792	breast	NS	NS	NS	carcinoma	HER-positive_carcinoma	NS	NS	y	COSV53649974	COSM6581772	95376647	c.1685_1687del	p.K562del	Deletion - In frame	null	null	38	11:64804498-64804500	-	n	-	null	null	Confirmed somatic variant	28027327	null	fresh/frozen - NOS	metastasis	null	ENSP00000337088.1:p.Lys562del	ENST00000337652.5:c.1685_1687del	11:g.64804498_64804500del
2662762	NC_000011.11:g.64809968_64809982del	Sample548	MEN1	ENST00000337652.5	1848	7010	MBC_58	2662762	2522886	breast	NS	NS	NS	carcinoma	ER-PR-positive_carcinoma	NS	NS	y	COSV56343813	COSM6569643	165634675	c.129_143del	p.F43_F47del	Deletion - In frame	null	null	38	11:64809968-64809982	-	n	-	null	null	Confirmed somatic variant	28027327	null	fresh/frozen - NOS	NS	null	ENSP00000337088.1:p.Phe43_Phe47del	ENST00000337652.5:c.129_143del	11:g.64809968_64809982del
2662800	NC_000011.11:g.64807962C>T	Sample549	MEN1	ENST00000337652.5	1848	7010	MBC_92	2662800	2522924	breast	NS	NS	NS	carcinoma	ER-PR-positive_carcinoma	NS	NS	y	COSV53644198	COSM6574898	165638205	c.598G>A	p.E200K	Substitution - Missense	null	null	38	11:64807962-64807962	-	n	-	PATHOGENIC	0.964	Confirmed somatic variant	28027327	null	fresh/frozen - NOS	metastasis	null	ENSP00000337088.1:p.Glu200Lys	ENST00000337652.5:c.598G>A	11:g.64807962C>T
2807209	NC_000011.11:g.64804473A>G	Sample550	MEN1	ENST00000337652.5	1848	7010	MBC023T	2807209	2663913	breast	NS	NS	NS	carcinoma	ductal_carcinoma	NS	NS	n	COSV99580450	COSM9123312	165634348	c.1709T>C	p.L570P	Substitution - Missense	null	null	38	11:64804473-64804473	-	n	-	PATHOGENIC	0.80676	Variant of unknown origin	31340200	null	surgery - NOS	NS	null	ENSP00000337088.1:p.Leu570Pro	ENST00000337652.5:c.1709T>C	11:g.64804473A>G
2807226	NC_000011.11:g.64804473A>G	Sample551	MEN1	ENST00000337652.5	1848	7010	MBC041T	2807226	2663930	breast	NS	NS	NS	carcinoma	ductal_carcinoma	NS	NS	n	COSV99580450	COSM9123312	165634348	c.1709T>C	p.L570P	Substitution - Missense	null	null	38	11:64804473-64804473	-	n	-	PATHOGENIC	0.80676	Variant of unknown origin	31340200	null	surgery - NOS	NS	null	ENSP00000337088.1:p.Leu570Pro	ENST00000337652.5:c.1709T>C	11:g.64804473A>G
2807262	NC_000011.11:g.64804463G>C	Sample552	MEN1	ENST00000337652.5	1848	7010	MBC099T	2807262	2663966	breast	NS	NS	NS	carcinoma	ductal_carcinoma	NS	NS	n	COSV99582076	COSM9123314	95378842	c.1719C>G	p.T573=	Substitution - coding silent	null	null	38	11:64804463-64804463	-	n	-	PATHOGENIC	0.72086	Variant of unknown origin	31340200	null	surgery - NOS	NS	null	ENSP00000337088.1:p.Thr573=	ENST00000337652.5:c.1719C>G	11:g.64804463G>C
2807293	NC_000011.11:g.64804473A>T	Sample553	MEN1	ENST00000337652.5	1848	7010	MBC513	2807293	2663997	breast	NS	NS	NS	carcinoma	ductal_carcinoma	NS	NS	n	COSV99580248	COSM9123313	165633662	c.1709T>A	p.L570Q	Substitution - Missense	null	null	38	11:64804473-64804473	-	n	-	PATHOGENIC	0.86291	Variant of unknown origin	31340200	null	surgery - NOS	NS	null	ENSP00000337088.1:p.Leu570Gln	ENST00000337652.5:c.1709T>A	11:g.64804473A>T
2385653	NC_000011.11:g.64805870A>G	Sample554	MEN1	ENST00000337652.5	1848	7010	ML_79_T_01	2385653	2248485	skin	NS	NS	NS	carcinoma	NS	NS	NS	y	COSV53644954	COSN18001620	165639159	c.1065-100T>C	p.?	Unknown	null	null	38	11:64805870-64805870	-	n	-	NEUTRAL	0.13414	Confirmed somatic variant	null	656	NS	primary	74	null	ENST00000337652.5:c.1065-100T>C	11:g.64805870A>G
2795168	NC_000011.11:g.64804419G>A	Sample555	MEN1	ENST00000337652.5	1848	7010	MOC62	2795168	2652014	ovary	NS	NS	NS	carcinoma	mucinous_carcinoma	NS	NS	n	COSV53650151	COSM6711452	95377606	c.1763C>T	p.S588L	Substitution - Missense	null	null	38	11:64804419-64804419	-	n	-	PATHOGENIC	0.91987	Confirmed somatic variant	29793804	null	surgery - NOS	primary	53	ENSP00000337088.1:p.Ser588Leu	ENST00000337652.5:c.1763C>T	11:g.64804419G>A
2795168	NC_000011.11:g.64807910T>G	Sample556	MEN1	ENST00000337652.5	1848	7010	MOC62	2795168	2652014	ovary	NS	NS	NS	carcinoma	mucinous_carcinoma	NS	NS	n	COSV99581187	COSM9101644	165637834	c.650A>C	p.N217T	Substitution - Missense	null	null	38	11:64807910-64807910	-	n	-	PATHOGENIC	0.77809	Confirmed somatic variant	29793804	null	surgery - NOS	primary	53	ENSP00000337088.1:p.Asn217Thr	ENST00000337652.5:c.650A>C	11:g.64807910T>G
1998461	NC_000011.11:g.64806367C>T	Sample557	MEN1	ENST00000337652.5	1848	7010	NCI-H23	1998461	1883533	lung	NS	NS	NS	carcinoma	non_small_cell_carcinoma	NS	NS	y	COSV53647259	COSM1676160	165637461	c.929G>A	p.G310D	Substitution - Missense	het	null	38	11:64806367-64806367	-	n	-	PATHOGENIC	0.9082	Confirmed somatic variant	23856246	null	cell-line	primary	null	ENSP00000337088.1:p.Gly310Asp	ENST00000337652.5:c.929G>A	11:g.64806367C>T
2121081	NC_000011.11:g.64806256G>A	Sample558	MEN1	ENST00000337652.5	1848	7010	OSCC-GB_00420111	2121081	1995317	upper_aerodigestive_tract	mouth	NS	NS	carcinoma	NS	NS	NS	y	COSV53640650	COSM3718424	165636042	c.1040C>T	p.A347V	Substitution - Missense	null	null	38	11:64806256-64806256	-	y	-	PATHOGENIC	0.968	Confirmed somatic variant	null	539	NS	NS	null	ENSP00000337088.1:p.Ala347Val	ENST00000337652.5:c.1040C>T	11:g.64806256G>A
2714803	NC_000011.11:g.64807681C>A	Sample559	MEN1	ENST00000337652.5	1848	7010	P-0000203-T01-IM3	2714803	2573624	thyroid	NS	NS	NS	carcinoma	anaplastic_carcinoma	NS	NS	n	COSV53643042	COSM6909194	95377292	c.670-1G>T	p.?	Unknown	het	null	38	11:64807681-64807681	-	n	-	PATHOGENIC	0.98827	Confirmed somatic variant	28481359	null	surgery-fixed	primary	null	null	ENST00000337652.5:c.670-1G>T	11:g.64807681C>A
2714966	NC_000011.11:g.64804693del	Sample560	MEN1	ENST00000337652.5	1848	7010	P-0000285-T01-IM3	2714966	2573787	thyroid	NS	NS	NS	carcinoma	anaplastic_carcinoma	NS	NS	n	COSV53640063	COSM6909674	165636438	c.1493del	p.P498Rfs*66	Deletion - Frameshift	het	null	38	11:64804693-64804693	-	n	-	null	null	Confirmed somatic variant	28481359	null	surgery-fixed	primary	null	ENSP00000337088.1:p.Pro498ArgfsTer66	ENST00000337652.5:c.1493del	11:g.64804693del
2715225	NC_000011.11:g.64804582G>C	Sample561	MEN1	ENST00000337652.5	1848	7010	P-0000409-T01-IM3	2715225	2574046	breast	NS	NS	NS	carcinoma	ductal_carcinoma	NS	NS	n	COSV53642155	COSM6910269	95378778	c.1600C>G	p.P534A	Substitution - Missense	het	null	38	11:64804582-64804582	-	n	-	PATHOGENIC	0.79713	Confirmed somatic variant	28481359	null	surgery-fixed	primary	null	ENSP00000337088.1:p.Pro534Ala	ENST00000337652.5:c.1600C>G	11:g.64804582G>C
2715239	NC_000011.11:g.64809719_64809734del	Sample562	MEN1	ENST00000337652.5	1848	7010	P-0000415-T01-IM3	2715239	2574060	thyroid	NS	NS	NS	carcinoma	papillary_carcinoma	NS	NS	n	COSV56344249	COSM6910291	165633709	c.376_391del	p.W126Afs*23	Deletion - Frameshift	het	null	38	11:64809719-64809734	-	n	-	null	null	Confirmed somatic variant	28481359	null	surgery-fixed	metastasis	null	ENSP00000337088.1:p.Trp126AlafsTer23	ENST00000337652.5:c.376_391del	11:g.64809719_64809734del
2715340	NC_000011.11:g.64804368dup	Sample563	MEN1	ENST00000337652.5	1848	7010	P-0000462-T01-IM3	2715340	2574161	breast	NS	NS	NS	carcinoma	ductal_carcinoma	NS	NS	n	COSV53641767	COSM6910564	165637231	c.1814dup	p.S606Vfs*78	Insertion - Frameshift	het	null	38	11:64804368-64804369	-	n	-	null	null	Confirmed somatic variant	28481359	null	surgery-fixed	primary	null	ENSP00000337088.1:p.Ser606ValfsTer78	ENST00000337652.5:c.1814dup	11:g.64804368dup
2715561	NC_000011.11:g.64807979_64807998del	Sample564	MEN1	ENST00000337652.5	1848	7010	P-0000581-T01-IM3	2715561	2574382	pleura	NS	NS	NS	mesothelioma	biphasic	NS	NS	n	COSV53648699	COSM6911427	165632853	c.566_585del	p.V189Gfs*5	Deletion - Frameshift	het	null	38	11:64807979-64807998	-	n	-	null	null	Confirmed somatic variant	28481359	null	surgery-fixed	primary	null	ENSP00000337088.1:p.Val189GlyfsTer5	ENST00000337652.5:c.566_585del	11:g.64807979_64807998del
2716139	NC_000011.11:g.64809754_64809756del	Sample565	MEN1	ENST00000337652.5	1848	7010	P-0000862-T01-IM3	2716139	2574960	large_intestine	caecum	NS	NS	carcinoma	adenocarcinoma	NS	NS	n	COSV56342246	COSM22640	165633271	c.358_360del	p.K120del	Deletion - In frame	het	null	38	11:64809754-64809756	-	n	-	null	null	Confirmed somatic variant	28481359	null	surgery-fixed	primary	null	ENSP00000337088.1:p.Lys120del	ENST00000337652.5:c.358_360del	11:g.64809754_64809756del
2716206	NC_000011.11:g.64804530G>A	Sample566	MEN1	ENST00000337652.5	1848	7010	P-0000894-T01-IM3	2716206	2575027	lung	NS	NS	NS	carcinoma	adenocarcinoma	NS	NS	n	COSV53648529	COSM6913323	165639644	c.1652C>T	p.P551L	Substitution - Missense	het	null	38	11:64804530-64804530	-	n	-	NEUTRAL	0.41058	Confirmed somatic variant	28481359	null	surgery-fixed	metastasis	null	ENSP00000337088.1:p.Pro551Leu	ENST00000337652.5:c.1652C>T	11:g.64804530G>A
2716426	NC_000011.11:g.64804748_64804766del	Sample567	MEN1	ENST00000337652.5	1848	7010	P-0001001-T01-IM3	2716426	2575247	biliary_tract	bile_duct	NS	NS	carcinoma	adenocarcinoma	NS	NS	n	COSV53645836	COSM6914032	165633949	c.1416_1434del	p.E473Kfs*85	Deletion - Frameshift	het	null	38	11:64804748-64804766	-	n	-	null	null	Confirmed somatic variant	28481359	null	surgery-fixed	primary	null	ENSP00000337088.1:p.Glu473LysfsTer85	ENST00000337652.5:c.1416_1434del	11:g.64804748_64804766del
2716511	NC_000011.11:g.64807649C>T	Sample568	MEN1	ENST00000337652.5	1848	7010	P-0001042-T01-IM3	2716511	2575332	skin	NS	NS	NS	carcinoma	squamous_cell_carcinoma	NS	NS	n	COSV53640570	COSM2164488	95378596	c.701G>A	p.R234H	Substitution - Missense	het	null	38	11:64807649-64807649	-	n	-	PATHOGENIC	0.89588	Confirmed somatic variant	28481359	null	surgery-fixed	metastasis	null	ENSP00000337088.1:p.Arg234His	ENST00000337652.5:c.701G>A	11:g.64807649C>T
2716579	NC_000011.11:g.64808037G>A	Sample569	MEN1	ENST00000337652.5	1848	7010	P-0001081-T01-IM3	2716579	2575400	skin	NS	NS	NS	malignant_melanoma	NS	NS	NS	n	COSV53648536	COSM6914667	165635735	c.523C>T	p.L175F	Substitution - Missense	het	null	38	11:64808037-64808037	-	n	-	PATHOGENIC	0.95812	Confirmed somatic variant	28481359	null	surgery-fixed	metastasis	null	ENSP00000337088.1:p.Leu175Phe	ENST00000337652.5:c.523C>T	11:g.64808037G>A
2716658	NC_000011.11:g.64809842A>G	Sample570	MEN1	ENST00000337652.5	1848	7010	P-0001115-T01-IM3	2716658	2575479	endometrium	NS	NS	NS	carcinoma	endometrioid_carcinoma	NS	NS	n	COSV56347388	COSM6914910	95377621	c.268T>C	p.Y90H	Substitution - Missense	het	null	38	11:64809842-64809842	-	n	-	PATHOGENIC	0.75753	Confirmed somatic variant	28481359	null	surgery-fixed	metastasis	null	ENSP00000337088.1:p.Tyr90His	ENST00000337652.5:c.268T>C	11:g.64809842A>G
2716777	NC_000011.11:g.64804493C>T	Sample571	MEN1	ENST00000337652.5	1848	7010	P-0001184-T01-IM3	2716777	2575598	breast	NS	NS	NS	carcinoma	ductal_carcinoma	NS	NS	n	COSV53645756	COSM6915258	165632760	c.1689G>A	p.M563I	Substitution - Missense	het	null	38	11:64804493-64804493	-	n	-	PATHOGENIC	0.95385	Confirmed somatic variant	28481359	null	surgery-fixed	metastasis	null	ENSP00000337088.1:p.Met563Ile	ENST00000337652.5:c.1689G>A	11:g.64804493C>T
2786877	NC_000011.11:g.64804493C>T	Sample572	MEN1	ENST00000337652.5	1848	7010	P-0001184-T01-IM3	2786877	2644300	breast	NS	NS	NS	carcinoma	ER-positive_carcinoma	NS	NS	n	COSV53645756	COSM6915258	165632760	c.1689G>A	p.M563I	Substitution - Missense	hom	null	38	11:64804493-64804493	-	n	-	PATHOGENIC	0.95385	Confirmed somatic variant	30537512	null	surgery-fixed	NS	null	ENSP00000337088.1:p.Met563Ile	ENST00000337652.5:c.1689G>A	11:g.64804493C>T
2719397	NC_000011.11:g.64804493C>T	Sample573	MEN1	ENST00000337652.5	1848	7010	P-0001184-T02-IM5	2719397	2578218	breast	NS	NS	NS	carcinoma	ductal_carcinoma	NS	NS	n	COSV53645756	COSM6915258	165632760	c.1689G>A	p.M563I	Substitution - Missense	het	null	38	11:64804493-64804493	-	n	-	PATHOGENIC	0.95385	Confirmed somatic variant	28481359	null	surgery-fixed	metastasis	null	ENSP00000337088.1:p.Met563Ile	ENST00000337652.5:c.1689G>A	11:g.64804493C>T
2716879	NC_000011.11:g.64808022G>A	Sample574	MEN1	ENST00000337652.5	1848	7010	P-0001229-T01-IM3	2716879	2575700	skin	NS	NS	NS	carcinoma	squamous_cell_carcinoma	NS	NS	n	COSV53643670	COSM6915844	165633284	c.538C>T	p.L180F	Substitution - Missense	het	null	38	11:64808022-64808022	-	n	-	PATHOGENIC	0.82367	Confirmed somatic variant	28481359	null	surgery-fixed	primary	null	ENSP00000337088.1:p.Leu180Phe	ENST00000337652.5:c.538C>T	11:g.64808022G>A
2716898	NC_000011.11:g.64804559C>A	Sample575	MEN1	ENST00000337652.5	1848	7010	P-0001237-T01-IM3	2716898	2575719	large_intestine	colon	transverse	NS	carcinoma	adenocarcinoma	NS	NS	n	COSV53650598	COSM6915928	95377199	c.1623G>T	p.Q541H	Substitution - Missense	het	null	38	11:64804559-64804559	-	n	-	NEUTRAL	0.08055	Confirmed somatic variant	28481359	null	surgery-fixed	primary	null	ENSP00000337088.1:p.Gln541His	ENST00000337652.5:c.1623G>T	11:g.64804559C>A
2717256	NC_000011.11:g.64809725G>A	Sample576	MEN1	ENST00000337652.5	1848	7010	P-0001420-T01-IM3	2717256	2576077	central_nervous_system	brain	NS	NS	glioma	oligodendroglioma_Grade_III	anaplastic	NS	n	COSV56339983	COSM6916876	165632324	c.385C>T	p.L129F	Substitution - Missense	het	null	38	11:64809725-64809725	-	n	-	PATHOGENIC	0.87848	Confirmed somatic variant	28481359	null	surgery-fixed	primary	null	ENSP00000337088.1:p.Leu129Phe	ENST00000337652.5:c.385C>T	11:g.64809725G>A
2719420	NC_000011.11:g.64809725G>A	Sample577	MEN1	ENST00000337652.5	1848	7010	P-0001420-T02-IM5	2719420	2578241	central_nervous_system	brain	NS	NS	glioma	oligodendroglioma_Grade_III	anaplastic	NS	n	COSV56339983	COSM6916876	165632324	c.385C>T	p.L129F	Substitution - Missense	het	null	38	11:64809725-64809725	-	n	-	PATHOGENIC	0.87848	Confirmed somatic variant	28481359	null	surgery - NOS	primary	null	ENSP00000337088.1:p.Leu129Phe	ENST00000337652.5:c.385C>T	11:g.64809725G>A
2717434	NC_000011.11:g.64807178C>A	Sample578	MEN1	ENST00000337652.5	1848	7010	P-0001509-T01-IM3	2717434	2576255	pancreas	NS	NS	NS	carcinoid-endocrine_tumour	NS	NS	NS	n	COSV53644559	COSM1577237	95377188	c.839+1G>T	p.?	Unknown	het	null	38	11:64807178-64807178	-	n	-	PATHOGENIC	0.99363	Confirmed somatic variant	28481359	null	surgery-fixed	primary	null	null	ENST00000337652.5:c.839+1G>T	11:g.64807178C>A
2717471	NC_000011.11:g.64807221T>C	Sample579	MEN1	ENST00000337652.5	1848	7010	P-0001526-T01-IM3	2717471	2576292	pancreas	NS	NS	NS	carcinoid-endocrine_tumour	NS	NS	NS	n	COSV53641537	COSM85855	95376653	c.799-2A>G	p.?	Unknown	het	null	38	11:64807221-64807221	-	n	-	PATHOGENIC	0.97326	Confirmed somatic variant	28481359	null	surgery-fixed	primary	null	null	ENST00000337652.5:c.799-2A>G	11:g.64807221T>C
2719431	NC_000011.11:g.64807221T>C	Sample580	MEN1	ENST00000337652.5	1848	7010	P-0001526-T02-IM5	2719431	2578252	pancreas	NS	NS	NS	carcinoid-endocrine_tumour	NS	NS	NS	n	COSV53641537	COSM85855	95376653	c.799-2A>G	p.?	Unknown	het	null	38	11:64807221-64807221	-	n	-	PATHOGENIC	0.97326	Confirmed somatic variant	28481359	null	surgery-fixed	metastasis	null	null	ENST00000337652.5:c.799-2A>G	11:g.64807221T>C
2719432	NC_000011.11:g.64807221T>C	Sample581	MEN1	ENST00000337652.5	1848	7010	P-0001526-T03-IM5	2719432	2578253	pancreas	NS	NS	NS	carcinoid-endocrine_tumour	NS	NS	NS	n	COSV53641537	COSM85855	95376653	c.799-2A>G	p.?	Unknown	het	null	38	11:64807221-64807221	-	n	-	PATHOGENIC	0.97326	Confirmed somatic variant	28481359	null	surgery-fixed	metastasis	null	null	ENST00000337652.5:c.799-2A>G	11:g.64807221T>C
2717480	NC_000011.11:g.64808049G>A	Sample582	MEN1	ENST00000337652.5	1848	7010	P-0001530-T01-IM3	2717480	2576301	skin	NS	NS	NS	malignant_melanoma	NS	NS	NS	n	COSV53640162	COSM1659156	165632313	c.511C>T	p.Q171*	Substitution - Nonsense	het	null	38	11:64808049-64808049	-	n	-	PATHOGENIC	0.98275	Confirmed somatic variant	28481359	null	surgery-fixed	metastasis	null	ENSP00000337088.1:p.Gln171Ter	ENST00000337652.5:c.511C>T	11:g.64808049G>A
2717788	NC_000011.11:g.64807652A>G	Sample583	MEN1	ENST00000337652.5	1848	7010	P-0001685-T01-IM3	2717788	2576609	large_intestine	rectum	NS	NS	carcinoma	adenocarcinoma	NS	NS	n	COSV53648883	COSM6918224	165636440	c.698T>C	p.M233T	Substitution - Missense	het	null	38	11:64807652-64807652	-	n	-	PATHOGENIC	0.99108	Confirmed somatic variant	28481359	null	surgery-fixed	primary	null	ENSP00000337088.1:p.Met233Thr	ENST00000337652.5:c.698T>C	11:g.64807652A>G
2717826	NC_000011.11:g.64805140C>T	Sample584	MEN1	ENST00000337652.5	1848	7010	P-0001703-T01-IM3	2717826	2576647	urinary_tract	upper_urinary_tract	NS	NS	carcinoma	transitional_cell_carcinoma	NS	NS	n	COSV53648704	COSM2164476	165632863	c.1259G>A	p.R420Q	Substitution - Missense	het	null	38	11:64805140-64805140	-	n	-	PATHOGENIC	0.9654	Confirmed somatic variant	28481359	null	surgery-fixed	primary	null	ENSP00000337088.1:p.Arg420Gln	ENST00000337652.5:c.1259G>A	11:g.64805140C>T
2718071	NC_000011.11:g.64805724del	Sample585	MEN1	ENST00000337652.5	1848	7010	P-0001827-T01-IM3	2718071	2576892	bone	pelvis	NS	NS	chondrosarcoma	NS	NS	NS	n	COSV53644899	COSM6919454	95376534	c.1111del	p.E371Kfs*2	Deletion - Frameshift	het	null	38	11:64805724-64805724	-	n	-	null	null	Confirmed somatic variant	28481359	null	surgery-fixed	primary	null	ENSP00000337088.1:p.Glu371LysfsTer2	ENST00000337652.5:c.1111del	11:g.64805724del
2718194	NC_000011.11:g.64809973T>G	Sample586	MEN1	ENST00000337652.5	1848	7010	P-0001886-T01-IM3	2718194	2577015	pancreas	NS	NS	NS	carcinoid-endocrine_tumour	NS	NS	NS	n	COSV56343522	COSM6919789	165636079	c.137A>C	p.H46P	Substitution - Missense	het	null	38	11:64809973-64809973	-	n	-	PATHOGENIC	0.79294	Confirmed somatic variant	28481359	null	surgery-fixed	primary	null	ENSP00000337088.1:p.His46Pro	ENST00000337652.5:c.137A>C	11:g.64809973T>G
2718220	NC_000011.11:g.64804497T>A	Sample587	MEN1	ENST00000337652.5	1848	7010	P-0001902-T01-IM3	2718220	2577041	breast	NS	NS	NS	carcinoma	lobular_carcinoma	NS	NS	n	COSV53649983	COSM6919862	95376664	c.1685A>T	p.K562M	Substitution - Missense	het	null	38	11:64804497-64804497	-	n	-	PATHOGENIC	0.90349	Confirmed somatic variant	28481359	null	surgery-fixed	metastasis	null	ENSP00000337088.1:p.Lys562Met	ENST00000337652.5:c.1685A>T	11:g.64804497T>A
2718300	NC_000011.11:g.64809920G>A	Sample588	MEN1	ENST00000337652.5	1848	7010	P-0001993-T01-IM3	2718300	2577121	pancreas	NS	NS	NS	carcinoid-endocrine_tumour	NS	NS	NS	n	COSV56343373	COSM6921970	95378721	c.190C>T	p.Q64*	Substitution - Nonsense	het	null	38	11:64809920-64809920	-	n	-	PATHOGENIC	0.85845	Confirmed somatic variant	28481359	null	surgery-fixed	metastasis	null	ENSP00000337088.1:p.Gln64Ter	ENST00000337652.5:c.190C>T	11:g.64809920G>A
2718462	NC_000011.11:g.64809799dup	Sample589	MEN1	ENST00000337652.5	1848	7010	P-0002167-T01-IM3	2718462	2577283	pancreas	NS	NS	NS	carcinoid-endocrine_tumour	NS	NS	NS	n	COSV56340752	COSM6921140	165638834	c.313dup	p.L105Pfs*12	Insertion - Frameshift	het	null	38	11:64809799-64809800	-	n	-	null	null	Confirmed somatic variant	28481359	null	surgery-fixed	primary	null	ENSP00000337088.1:p.Leu105ProfsTer12	ENST00000337652.5:c.313dup	11:g.64809799dup
2719484	NC_000011.11:g.64805071G>A	Sample590	MEN1	ENST00000337652.5	1848	7010	P-0002181-T02-IM5	2719484	2578305	central_nervous_system	brain	NS	NS	glioma	astrocytoma_Grade_IV	glioblastoma_multiforme	NS	n	COSV53648074	COSM6976420	165639115	c.1328C>T	p.T443I	Substitution - Missense	het	null	38	11:64805071-64805071	-	n	-	PATHOGENIC	0.98936	Confirmed somatic variant	28481359	null	surgery-fixed	primary	null	ENSP00000337088.1:p.Thr443Ile	ENST00000337652.5:c.1328C>T	11:g.64805071G>A
2718478	NC_000011.11:g.64805114C>T	Sample591	MEN1	ENST00000337652.5	1848	7010	P-0002186-T01-IM3	2718478	2577299	urinary_tract	bladder	NS	NS	carcinoma	transitional_cell_carcinoma	NS	NS	n	COSV53643457	COSM6921238	165637084	c.1285G>A	p.E429K	Substitution - Missense	het	null	38	11:64805114-64805114	-	n	-	PATHOGENIC	0.99173	Confirmed somatic variant	28481359	null	surgery-fixed	primary	null	ENSP00000337088.1:p.Glu429Lys	ENST00000337652.5:c.1285G>A	11:g.64805114C>T
2718489	NC_000011.11:g.64804561G>A	Sample592	MEN1	ENST00000337652.5	1848	7010	P-0002197-T01-IM3	2718489	2577310	pancreas	NS	NS	NS	carcinoma	acinar_carcinoma	NS	NS	n	COSV53647073	COSM22600	95378121	c.1621C>T	p.Q541*	Substitution - Nonsense	het	null	38	11:64804561-64804561	-	n	-	NEUTRAL	0.06211	Confirmed somatic variant	28481359	null	surgery-fixed	metastasis	null	ENSP00000337088.1:p.Gln541Ter	ENST00000337652.5:c.1621C>T	11:g.64804561G>A
2718493	NC_000011.11:g.64808054G>A	Sample593	MEN1	ENST00000337652.5	1848	7010	P-0002202-T01-IM3	2718493	2577314	pancreas	NS	NS	NS	carcinoid-endocrine_tumour	NS	NS	NS	n	COSV53639998	COSM85853	165633981	c.506C>T	p.A169V	Substitution - Missense	het	null	38	11:64808054-64808054	-	n	-	PATHOGENIC	0.9903	Confirmed somatic variant	28481359	null	surgery-fixed	metastasis	null	ENSP00000337088.1:p.Ala169Val	ENST00000337652.5:c.506C>T	11:g.64808054G>A
2718513	NC_000011.11:g.64807100T>A	Sample594	MEN1	ENST00000337652.5	1848	7010	P-0002221-T01-IM3	2718513	2577334	thyroid	NS	NS	NS	carcinoma	papillary_carcinoma	NS	NS	n	COSV53642267	COSM6921368	95376541	c.840-2A>T	p.?	Unknown	het	null	38	11:64807100-64807100	-	n	-	PATHOGENIC	0.9749	Confirmed somatic variant	28481359	null	surgery-fixed	primary	null	null	ENST00000337652.5:c.840-2A>T	11:g.64807100T>A
2719491	NC_000011.11:g.64807100T>A	Sample595	MEN1	ENST00000337652.5	1848	7010	P-0002221-T02-IM5	2719491	2578312	thyroid	NS	NS	NS	carcinoma	papillary_carcinoma	NS	NS	n	COSV53642267	COSM6921368	95376541	c.840-2A>T	p.?	Unknown	het	null	38	11:64807100-64807100	-	n	-	PATHOGENIC	0.9749	Confirmed somatic variant	28481359	null	surgery - NOS	metastasis	null	null	ENST00000337652.5:c.840-2A>T	11:g.64807100T>A
2718531	NC_000011.11:g.64804713C>T	Sample596	MEN1	ENST00000337652.5	1848	7010	P-0002239-T01-IM3	2718531	2577352	breast	NS	NS	NS	carcinoma	NS	NS	NS	n	COSV53640512	COSM5092756	95376783	c.1469G>A	p.R490Q	Substitution - Missense	het	null	38	11:64804713-64804713	-	n	-	PATHOGENIC	0.98456	Confirmed somatic variant	28481359	null	surgery-fixed	primary	null	ENSP00000337088.1:p.Arg490Gln	ENST00000337652.5:c.1469G>A	11:g.64804713C>T
2718536	NC_000011.11:g.64810025G>A	Sample597	MEN1	ENST00000337652.5	1848	7010	P-0002244-T01-IM3	2718536	2577357	breast	NS	NS	NS	carcinoma	ductal_carcinoma	NS	NS	n	COSV56347325	COSM6921464	95378797	c.85C>T	p.R29*	Substitution - Nonsense	het	null	38	11:64810025-64810025	-	n	-	null	0.56915	Confirmed somatic variant	28481359	null	surgery-fixed	primary	null	ENSP00000337088.1:p.Arg29Ter	ENST00000337652.5:c.85C>T	11:g.64810025G>A
2786899	NC_000011.11:g.64810025G>A	Sample598	MEN1	ENST00000337652.5	1848	7010	P-0002244-T01-IM3	2786899	2644322	breast	NS	NS	NS	carcinoma	ER-positive_carcinoma	NS	NS	n	COSV56347325	COSM6921464	95378797	c.85C>T	p.R29*	Substitution - Nonsense	null	null	38	11:64810025-64810025	-	n	-	null	0.56915	Confirmed somatic variant	30537512	null	surgery-fixed	NS	null	ENSP00000337088.1:p.Arg29Ter	ENST00000337652.5:c.85C>T	11:g.64810025G>A
2718544	NC_000011.11:g.64807986del	Sample599	MEN1	ENST00000337652.5	1848	7010	P-0002253-T01-IM3	2718544	2577365	pancreas	NS	NS	NS	carcinoid-endocrine_tumour	NS	NS	NS	n	COSV53642302	COSM85851	95378806	c.576del	p.N194Mfs*35	Deletion - Frameshift	het	null	38	11:64807986-64807986	-	n	-	null	null	Confirmed somatic variant	28481359	null	surgery-fixed	metastasis	null	ENSP00000337088.1:p.Asn194MetfsTer35	ENST00000337652.5:c.576del	11:g.64807986del
2719494	NC_000011.11:g.64807986del	Sample600	MEN1	ENST00000337652.5	1848	7010	P-0002253-T02-IM5	2719494	2578315	pancreas	NS	NS	NS	carcinoid-endocrine_tumour	NS	NS	NS	n	COSV53642302	COSM85851	95378806	c.576del	p.N194Mfs*35	Deletion - Frameshift	het	null	38	11:64807986-64807986	-	n	-	null	null	Confirmed somatic variant	28481359	null	surgery - NOS	metastasis	null	ENSP00000337088.1:p.Asn194MetfsTer35	ENST00000337652.5:c.576del	11:g.64807986del
2718632	NC_000011.11:g.64805177C>T	Sample601	MEN1	ENST00000337652.5	1848	7010	P-0002347-T01-IM3	2718632	2577453	central_nervous_system	brain	NS	NS	glioma	astrocytoma_Grade_IV	glioblastoma_multiforme	NS	n	COSV53647802	COSM6922917	165639954	c.1222G>A	p.A408T	Substitution - Missense	het	null	38	11:64805177-64805177	-	n	-	PATHOGENIC	0.94706	Confirmed somatic variant	28481359	null	surgery-fixed	primary	null	ENSP00000337088.1:p.Ala408Thr	ENST00000337652.5:c.1222G>A	11:g.64805177C>T
2718649	NC_000011.11:g.64809754_64809756del	Sample602	MEN1	ENST00000337652.5	1848	7010	P-0002369-T01-IM3	2718649	2577470	pancreas	NS	NS	NS	carcinoid-endocrine_tumour	NS	NS	NS	n	COSV56342246	COSM22640	165633271	c.358_360del	p.K120del	Deletion - In frame	het	null	38	11:64809754-64809756	-	n	-	null	null	Confirmed somatic variant	28481359	null	surgery-fixed	primary	null	ENSP00000337088.1:p.Lys120del	ENST00000337652.5:c.358_360del	11:g.64809754_64809756del
2718660	NC_000011.11:g.64810003A>T	Sample603	MEN1	ENST00000337652.5	1848	7010	P-0002383-T01-IM3	2718660	2577481	small_intestine	NS	NS	NS	carcinoid-endocrine_tumour	NS	NS	NS	n	COSV56343590	COSM6922029	165638962	c.107T>A	p.L36H	Substitution - Missense	het	null	38	11:64810003-64810003	-	n	-	PATHOGENIC	0.96803	Confirmed somatic variant	28481359	null	surgery-fixed	metastasis	null	ENSP00000337088.1:p.Leu36His	ENST00000337652.5:c.107T>A	11:g.64810003A>T
2718667	NC_000011.11:g.64807672del	Sample604	MEN1	ENST00000337652.5	1848	7010	P-0002391-T01-IM3	2718667	2577488	pancreas	NS	NS	NS	carcinoid-endocrine_tumour	NS	NS	NS	n	COSV53649839	COSM6922064	165634241	c.678del	p.Y227Tfs*2	Deletion - Frameshift	het	null	38	11:64807672-64807672	-	n	-	null	null	Confirmed somatic variant	28481359	null	fixed - NOS	metastasis	null	ENSP00000337088.1:p.Tyr227ThrfsTer2	ENST00000337652.5:c.678del	11:g.64807672del
2719525	NC_000011.11:g.64809788G>A	Sample605	MEN1	ENST00000337652.5	1848	7010	P-0002621-T02-IM5	2719525	2578346	lung	NS	NS	NS	carcinoma	small_cell_carcinoma	NS	NS	n	COSV56341148	COSM22646	165634498	c.322C>T	p.R108*	Substitution - Nonsense	het	null	38	11:64809788-64809788	-	n	-	PATHOGENIC	0.87474	Confirmed somatic variant	28481359	null	fixed - NOS	metastasis	null	ENSP00000337088.1:p.Arg108Ter	ENST00000337652.5:c.322C>T	11:g.64809788G>A
2719065	NC_000011.11:g.64804645G>A	Sample606	MEN1	ENST00000337652.5	1848	7010	P-0002839-T01-IM3	2719065	2577886	pancreas	NS	NS	NS	carcinoid-endocrine_tumour	NS	NS	NS	n	COSV53644993	COSM6924631	165633617	c.1537C>T	p.Q513*	Substitution - Nonsense	het	null	38	11:64804645-64804645	-	n	-	null	0.51134	Confirmed somatic variant	28481359	null	surgery-fixed	primary	null	ENSP00000337088.1:p.Gln513Ter	ENST00000337652.5:c.1537C>T	11:g.64804645G>A
2719133	NC_000011.11:g.64809858_64809859insAA	Sample607	MEN1	ENST00000337652.5	1848	7010	P-0002908-T01-IM3	2719133	2577954	pancreas	NS	NS	NS	carcinoid-endocrine_tumour	NS	NS	NS	n	COSV56340332	COSM6925021	165639489	c.252_253insTT	p.I85Lfs*35	Insertion - Frameshift	het	null	38	11:64809858-64809859	-	n	-	null	null	Confirmed somatic variant	28481359	null	surgery-fixed	metastasis	null	ENSP00000337088.1:p.Ile85LeufsTer35	ENST00000337652.5:c.252_253insTT	11:g.64809858_64809859insAA
2719137	NC_000011.11:g.64806358G>T	Sample608	MEN1	ENST00000337652.5	1848	7010	P-0002913-T01-IM3	2719137	2577958	lung	NS	NS	NS	carcinoma	small_cell_carcinoma	NS	NS	n	COSV53644033	COSM6925052	165634885	c.938C>A	p.S313*	Substitution - Nonsense	het	null	38	11:64806358-64806358	-	n	-	PATHOGENIC	0.98952	Confirmed somatic variant	28481359	null	surgery-fixed	metastasis	null	ENSP00000337088.1:p.Ser313Ter	ENST00000337652.5:c.938C>A	11:g.64806358G>T
2719166	NC_000011.11:g.64809724del	Sample609	MEN1	ENST00000337652.5	1848	7010	P-0002958-T01-IM3	2719166	2577987	breast	NS	NS	NS	carcinoma	ductal_carcinoma	NS	NS	n	COSV56341827	COSM6925247	95378500	c.386del	p.L129Pfs*25	Deletion - Frameshift	het	null	38	11:64809724-64809724	-	n	-	null	null	Confirmed somatic variant	28481359	null	surgery-fixed	primary	null	ENSP00000337088.1:p.Leu129ProfsTer25	ENST00000337652.5:c.386del	11:g.64809724del
2719184	NC_000011.11:g.64807219del	Sample610	MEN1	ENST00000337652.5	1848	7010	P-0002975-T01-IM3	2719184	2578005	breast	NS	NS	NS	carcinoma	ductal_carcinoma	NS	NS	n	COSV53648796	COSM6925422	95378312	c.800del	p.K267Sfs*19	Deletion - Frameshift	het	null	38	11:64807219-64807219	-	n	-	null	null	Confirmed somatic variant	28481359	null	surgery-fixed	primary	null	ENSP00000337088.1:p.Lys267SerfsTer19	ENST00000337652.5:c.800del	11:g.64807219del
2719554	NC_000011.11:g.64807219del	Sample611	MEN1	ENST00000337652.5	1848	7010	P-0002975-T02-IM5	2719554	2578375	breast	NS	NS	NS	carcinoma	ductal_carcinoma	NS	NS	n	COSV53648796	COSM6925422	95378312	c.800del	p.K267Sfs*19	Deletion - Frameshift	het	null	38	11:64807219-64807219	-	n	-	null	null	Confirmed somatic variant	28481359	null	surgery-fixed	metastasis	null	ENSP00000337088.1:p.Lys267SerfsTer19	ENST00000337652.5:c.800del	11:g.64807219del
2786908	NC_000011.11:g.64807219del	Sample612	MEN1	ENST00000337652.5	1848	7010	P-0002975-T02-IM5	2786908	2644331	breast	NS	NS	NS	carcinoma	ER-positive_carcinoma	NS	NS	n	COSV53648796	COSM6925422	95378312	c.800del	p.K267Sfs*19	Deletion - Frameshift	hom	null	38	11:64807219-64807219	-	n	-	null	null	Confirmed somatic variant	30537512	null	surgery-fixed	NS	null	ENSP00000337088.1:p.Lys267SerfsTer19	ENST00000337652.5:c.800del	11:g.64807219del
2719247	NC_000011.11:g.64807654G>C	Sample613	MEN1	ENST00000337652.5	1848	7010	P-0003051-T01-IM3	2719247	2578068	urinary_tract	bladder	NS	NS	carcinoma	transitional_cell_carcinoma	NS	NS	n	COSV53649900	COSM6925920	165634778	c.696C>G	p.Y232*	Substitution - Nonsense	het	null	38	11:64807654-64807654	-	n	-	PATHOGENIC	0.96275	Confirmed somatic variant	28481359	null	surgery-fixed	metastasis	null	ENSP00000337088.1:p.Tyr232Ter	ENST00000337652.5:c.696C>G	11:g.64807654G>C
2719655	NC_000011.11:g.64805076C>T	Sample614	MEN1	ENST00000337652.5	1848	7010	P-0003161-T01-IM5	2719655	2578476	skin	NS	NS	NS	carcinoma	squamous_cell_carcinoma	NS	NS	n	COSV53644988	COSM6926612	165639163	c.1323G>A	p.W441*	Substitution - Nonsense	het	null	38	11:64805076-64805076	-	n	-	PATHOGENIC	0.93599	Confirmed somatic variant	28481359	null	surgery-fixed	metastasis	null	ENSP00000337088.1:p.Trp441Ter	ENST00000337652.5:c.1323G>A	11:g.64805076C>T
2719702	NC_000011.11:g.64807970_64807974del	Sample615	MEN1	ENST00000337652.5	1848	7010	P-0003206-T01-IM5	2719702	2578523	lung	NS	NS	NS	carcinoma	adenocarcinoma	NS	NS	n	COSV53641644	COSM6926970	165639119	c.588_592del	p.E196Dfs*3	Deletion - Frameshift	het	null	38	11:64807970-64807974	-	n	-	null	null	Confirmed somatic variant	28481359	null	fixed - NOS	metastasis	null	ENSP00000337088.1:p.Glu196AspfsTer3	ENST00000337652.5:c.588_592del	11:g.64807970_64807974del
2719782	NC_000011.11:g.64804365G>T	Sample616	MEN1	ENST00000337652.5	1848	7010	P-0003286-T01-IM5	2719782	2578603	breast	NS	NS	NS	carcinoma	ductal_carcinoma	NS	NS	n	COSV53643461	COSM6927555	165637090	c.1817C>A	p.S606Y	Substitution - Missense	het	null	38	11:64804365-64804365	-	n	-	PATHOGENIC	0.93024	Confirmed somatic variant	28481359	null	surgery-fixed	metastasis	null	ENSP00000337088.1:p.Ser606Tyr	ENST00000337652.5:c.1817C>A	11:g.64804365G>T
2719913	NC_000011.11:g.64805121G>T	Sample617	MEN1	ENST00000337652.5	1848	7010	P-0003432-T01-IM5	2719913	2578734	oesophagus	NS	NS	NS	carcinoma	adenocarcinoma	NS	NS	n	COSV53642272	COSM6928481	165634324	c.1278C>A	p.C426*	Substitution - Nonsense	het	null	38	11:64805121-64805121	-	n	-	PATHOGENIC	0.95543	Confirmed somatic variant	28481359	null	fixed - NOS	metastasis	null	ENSP00000337088.1:p.Cys426Ter	ENST00000337652.5:c.1278C>A	11:g.64805121G>T
2719947	NC_000011.11:g.64809792_64809798del	Sample618	MEN1	ENST00000337652.5	1848	7010	P-0003469-T01-IM5	2719947	2578768	salivary_gland	minor	NS	NS	carcinoma	adenoid_cystic_carcinoma	NS	NS	n	COSV56347290	COSM6928614	165634458	c.316_322del	p.Y106Efs*11	Deletion - Frameshift	het	null	38	11:64809792-64809798	-	n	-	null	null	Confirmed somatic variant	28481359	null	surgery-fixed	metastasis	null	ENSP00000337088.1:p.Tyr106GlufsTer11	ENST00000337652.5:c.316_322del	11:g.64809792_64809798del
2719959	NC_000011.11:g.64809890_64809902del	Sample619	MEN1	ENST00000337652.5	1848	7010	P-0003481-T01-IM5	2719959	2578780	breast	NS	NS	NS	carcinoma	ductal_carcinoma	NS	NS	n	COSV56342257	COSM6928669	165633292	c.209_221del	p.D70Afs*45	Deletion - Frameshift	het	null	38	11:64809890-64809902	-	n	-	null	null	Confirmed somatic variant	28481359	null	surgery-fixed	primary	null	ENSP00000337088.1:p.Asp70AlafsTer45	ENST00000337652.5:c.209_221del	11:g.64809890_64809902del
2720054	NC_000011.11:g.64804368dup	Sample620	MEN1	ENST00000337652.5	1848	7010	P-0003569-T01-IM5	2720054	2578875	lung	NS	NS	NS	carcinoma	adenocarcinoma	NS	NS	n	COSV53641767	COSM6910564	165637231	c.1814dup	p.S606Vfs*78	Insertion - Frameshift	het	null	38	11:64804368-64804369	-	n	-	null	null	Confirmed somatic variant	28481359	null	surgery-fixed	primary	null	ENSP00000337088.1:p.Ser606ValfsTer78	ENST00000337652.5:c.1814dup	11:g.64804368dup
2720110	NC_000011.11:g.64807572C>T	Sample621	MEN1	ENST00000337652.5	1848	7010	P-0003620-T01-IM5	2720110	2578931	skin	NS	NS	NS	malignant_melanoma	NS	NS	NS	n	COSV53643113	COSM4558735	165634781	c.778G>A	p.E260K	Substitution - Missense	het	null	38	11:64807572-64807572	-	n	-	PATHOGENIC	0.98057	Confirmed somatic variant	28481359	null	surgery-fixed	metastasis	null	ENSP00000337088.1:p.Glu260Lys	ENST00000337652.5:c.778G>A	11:g.64807572C>T
2720111	NC_000011.11:g.64807572C>T	Sample622	MEN1	ENST00000337652.5	1848	7010	P-0003620-T02-IM5	2720111	2578932	skin	NS	NS	NS	malignant_melanoma	NS	NS	NS	n	COSV53643113	COSM4558735	165634781	c.778G>A	p.E260K	Substitution - Missense	het	null	38	11:64807572-64807572	-	n	-	PATHOGENIC	0.98057	Confirmed somatic variant	28481359	null	surgery - NOS	metastasis	null	ENSP00000337088.1:p.Glu260Lys	ENST00000337652.5:c.778G>A	11:g.64807572C>T
2720315	NC_000011.11:g.64809705_64809711del	Sample623	MEN1	ENST00000337652.5	1848	7010	P-0003824-T01-IM5	2720315	2579136	urinary_tract	bladder	NS	NS	carcinoma	transitional_cell_carcinoma	NS	NS	n	COSV56347616	COSM6930968	165637117	c.399_405del	p.Y133*	Deletion - Frameshift	het	null	38	11:64809705-64809711	-	n	-	null	null	Confirmed somatic variant	28481359	null	surgery-fixed	primary	null	ENSP00000337088.1:p.Tyr133Ter	ENST00000337652.5:c.399_405del	11:g.64809705_64809711del
2720393	NC_000011.11:g.64807950G>A	Sample624	MEN1	ENST00000337652.5	1848	7010	P-0003903-T02-IM5	2720393	2579214	breast	NS	NS	NS	carcinoma	ductal_carcinoma	NS	NS	n	COSV53641949	COSM6945752	95377297	c.610C>T	p.H204Y	Substitution - Missense	het	null	38	11:64807950-64807950	-	n	-	PATHOGENIC	0.97989	Confirmed somatic variant	28481359	null	surgery-fixed	metastasis	null	ENSP00000337088.1:p.His204Tyr	ENST00000337652.5:c.610C>T	11:g.64807950G>A
2720438	NC_000011.11:g.64809811dup	Sample625	MEN1	ENST00000337652.5	1848	7010	P-0004026-T01-IM5	2720438	2579259	pancreas	NS	NS	NS	carcinoid-endocrine_tumour	NS	NS	NS	n	COSV56339804	COSM6932709	165635595	c.300dup	p.V101Rfs*16	Insertion - Frameshift	het	null	38	11:64809811-64809812	-	n	-	null	null	Confirmed somatic variant	28481359	null	surgery-fixed	metastasis	null	ENSP00000337088.1:p.Val101ArgfsTer16	ENST00000337652.5:c.300dup	11:g.64809811dup
2720471	NC_000011.11:g.64807948G>T	Sample626	MEN1	ENST00000337652.5	1848	7010	P-0004069-T01-IM5	2720471	2579292	pancreas	NS	NS	NS	carcinoid-endocrine_tumour	NS	NS	NS	n	COSV53641542	COSM6933160	165639493	c.612C>A	p.H204Q	Substitution - Missense	het	null	38	11:64807948-64807948	-	n	-	NEUTRAL	0.24257	Confirmed somatic variant	28481359	null	surgery-fixed	primary	null	ENSP00000337088.1:p.His204Gln	ENST00000337652.5:c.612C>A	11:g.64807948G>T
2720478	NC_000011.11:g.64804717G>A	Sample627	MEN1	ENST00000337652.5	1848	7010	P-0004076-T01-IM5	2720478	2579299	oesophagus	NS	NS	NS	carcinoma	adenocarcinoma	NS	NS	n	COSV53646251	COSM6933117	165634681	c.1465C>T	p.R489W	Substitution - Missense	het	null	38	11:64804717-64804717	-	n	-	NEUTRAL	0.47166	Confirmed somatic variant	28481359	null	surgery-fixed	primary	null	ENSP00000337088.1:p.Arg489Trp	ENST00000337652.5:c.1465C>T	11:g.64804717G>A
2720540	NC_000011.11:g.64809761_64809768del	Sample628	MEN1	ENST00000337652.5	1848	7010	P-0004137-T01-IM5	2720540	2579361	urinary_tract	bladder	NS	NS	carcinoma	transitional_cell_carcinoma	NS	NS	n	COSV56343417	COSM6933519	165636369	c.342_349del	p.R115Gfs*67	Deletion - Frameshift	het	null	38	11:64809761-64809768	-	n	-	null	null	Confirmed somatic variant	28481359	null	surgery-fixed	primary	null	ENSP00000337088.1:p.Arg115GlyfsTer67	ENST00000337652.5:c.342_349del	11:g.64809761_64809768del
2720540	NC_000011.11:g.64810013C>A	Sample629	MEN1	ENST00000337652.5	1848	7010	P-0004137-T01-IM5	2720540	2579361	urinary_tract	bladder	NS	NS	carcinoma	transitional_cell_carcinoma	NS	NS	n	COSV56343422	COSM6933500	165636380	c.97G>T	p.D33Y	Substitution - Missense	het	null	38	11:64810013-64810013	-	n	-	PATHOGENIC	0.94699	Confirmed somatic variant	28481359	null	surgery-fixed	primary	null	ENSP00000337088.1:p.Asp33Tyr	ENST00000337652.5:c.97G>T	11:g.64810013C>A
2720546	NC_000011.11:g.64808089del	Sample630	MEN1	ENST00000337652.5	1848	7010	P-0004141-T01-IM5	2720546	2579367	pancreas	NS	NS	NS	carcinoid-endocrine_tumour	NS	NS	NS	n	COSV53644036	COSM6933488	165634890	c.472del	p.D158Tfs*32	Deletion - Frameshift	het	null	38	11:64808089-64808089	-	n	-	null	null	Confirmed somatic variant	28481359	null	surgery-fixed	primary	null	ENSP00000337088.1:p.Asp158ThrfsTer32	ENST00000337652.5:c.472del	11:g.64808089del
2720556	NC_000011.11:g.64805681G>T	Sample631	MEN1	ENST00000337652.5	1848	7010	P-0004152-T01-IM5	2720556	2579377	lung	NS	NS	NS	carcinoma	squamous_cell_carcinoma	NS	NS	n	COSV53648196	COSM6933539	165638496	c.1154C>A	p.A385D	Substitution - Missense	het	null	38	11:64805681-64805681	-	n	-	PATHOGENIC	0.9747	Confirmed somatic variant	28481359	null	surgery-fixed	primary	null	ENSP00000337088.1:p.Ala385Asp	ENST00000337652.5:c.1154C>A	11:g.64805681G>T
2720568	NC_000011.11:g.64809910G>A	Sample632	MEN1	ENST00000337652.5	1848	7010	P-0004164-T01-IM5	2720568	2579389	soft_tissue	fibrous_tissue_and_uncertain_origin	endometrium	NS	endometrial_stromal_sarcoma	NS	NS	NS	n	COSV56340756	COSM6933747	165638846	c.200C>T	p.P67L	Substitution - Missense	het	null	38	11:64809910-64809910	-	n	-	PATHOGENIC	0.82913	Confirmed somatic variant	28481359	null	surgery-fixed	metastasis	null	ENSP00000337088.1:p.Pro67Leu	ENST00000337652.5:c.200C>T	11:g.64809910G>A
2720590	NC_000011.11:g.64806314del	Sample633	MEN1	ENST00000337652.5	1848	7010	P-0004185-T01-IM5	2720590	2579411	pancreas	NS	NS	NS	carcinoid-endocrine_tumour	NS	NS	NS	n	COSV53641202	COSM6933761	165636304	c.982del	p.Y328Tfs*45	Deletion - Frameshift	het	null	38	11:64806314-64806314	-	n	-	null	null	Confirmed somatic variant	28481359	null	surgery-fixed	primary	null	ENSP00000337088.1:p.Tyr328ThrfsTer45	ENST00000337652.5:c.982del	11:g.64806314del
2720630	NC_000011.11:g.64805116C>T	Sample634	MEN1	ENST00000337652.5	1848	7010	P-0004223-T01-IM5	2720630	2579451	pancreas	NS	NS	NS	carcinoid-endocrine_tumour	NS	NS	NS	n	COSV53641418	COSM2164474	95377919	c.1283G>A	p.W428*	Substitution - Nonsense	het	null	38	11:64805116-64805116	-	n	-	PATHOGENIC	0.99173	Confirmed somatic variant	28481359	null	surgery-fixed	primary	null	ENSP00000337088.1:p.Trp428Ter	ENST00000337652.5:c.1283G>A	11:g.64805116C>T
2720640	NC_000011.11:g.64807654_64807656dup	Sample635	MEN1	ENST00000337652.5	1848	7010	P-0004232-T01-IM5	2720640	2579461	lung	NS	NS	NS	carcinoma	adenocarcinoma	NS	NS	n	COSV53644040	COSM6934161	165634954	c.694_696dup	p.Y232dup	Insertion - In frame	het	null	38	11:64807656-64807657	-	n	-	null	null	Confirmed somatic variant	28481359	null	surgery-fixed	primary	null	ENSP00000337088.1:p.Tyr232dup	ENST00000337652.5:c.694_696dup	11:g.64807654_64807656dup
2720716	NC_000011.11:g.64807551_64807565del	Sample636	MEN1	ENST00000337652.5	1848	7010	P-0004307-T01-IM5	2720716	2579537	pancreas	NS	NS	NS	carcinoid-endocrine_tumour	NS	NS	NS	n	COSV53640002	COSM6934754	165635604	c.787_798+3del	p.?	Unknown	het	null	38	11:64807551-64807565	-	n	-	null	null	Confirmed somatic variant	28481359	null	surgery-fixed	primary	null	null	ENST00000337652.5:c.787_798+3del	11:g.64807551_64807565del
2720876	NC_000011.11:g.64804480C>A	Sample637	MEN1	ENST00000337652.5	1848	7010	P-0004468-T01-IM5	2720876	2579697	lung	NS	NS	NS	carcinoid-endocrine_tumour	atypical	NS	NS	n	COSV53643466	COSM6936327	165637130	c.1702G>T	p.E568*	Substitution - Nonsense	het	null	38	11:64804480-64804480	-	n	-	PATHOGENIC	0.95631	Confirmed somatic variant	28481359	null	surgery - NOS	primary	null	ENSP00000337088.1:p.Glu568Ter	ENST00000337652.5:c.1702G>T	11:g.64804480C>A
2720956	NC_000011.11:g.64809689G>A	Sample638	MEN1	ENST00000337652.5	1848	7010	P-0004555-T01-IM5	2720956	2579777	breast	NS	NS	NS	carcinoma	lobular_carcinoma	NS	NS	n	COSV56340236	COSM5545284	95376849	c.421C>T	p.Q141*	Substitution - Nonsense	het	null	38	11:64809689-64809689	-	n	-	PATHOGENIC	0.9175	Confirmed somatic variant	28481359	null	surgery - NOS	metastasis	null	ENSP00000337088.1:p.Gln141Ter	ENST00000337652.5:c.421C>T	11:g.64809689G>A
2720988	NC_000011.11:g.64808077_64808078del	Sample639	MEN1	ENST00000337652.5	1848	7010	P-0004595-T01-IM5	2720988	2579809	pancreas	NS	NS	NS	carcinoid-endocrine_tumour	NS	NS	NS	n	COSV53640933	COSM6936721	165636270	c.485_486del	p.V162Gfs*22	Deletion - Frameshift	het	null	38	11:64808077-64808078	-	n	-	null	null	Confirmed somatic variant	28481359	null	surgery - NOS	primary	null	ENSP00000337088.1:p.Val162GlyfsTer22	ENST00000337652.5:c.485_486del	11:g.64808077_64808078del
2721088	NC_000011.11:g.64807972C>A	Sample640	MEN1	ENST00000337652.5	1848	7010	P-0004687-T01-IM5	2721088	2579909	lung	NS	NS	NS	carcinoma	adenocarcinoma	NS	NS	n	COSV53649841	COSM6937509	165633186	c.588G>T	p.E196D	Substitution - Missense	het	null	38	11:64807972-64807972	-	n	-	PATHOGENIC	0.78076	Confirmed somatic variant	28481359	null	NS	primary	null	ENSP00000337088.1:p.Glu196Asp	ENST00000337652.5:c.588G>T	11:g.64807972C>A
2721089	NC_000011.11:g.64804447C>T	Sample641	MEN1	ENST00000337652.5	1848	7010	P-0004688-T01-IM5	2721089	2579910	urinary_tract	upper_urinary_tract	NS	NS	carcinoma	transitional_cell_carcinoma	NS	NS	n	COSV53645942	COSM6937849	165636751	c.1735G>A	p.A579T	Substitution - Missense	het	null	38	11:64804447-64804447	-	n	-	PATHOGENIC	0.89157	Confirmed somatic variant	28481359	null	surgery - NOS	primary	null	ENSP00000337088.1:p.Ala579Thr	ENST00000337652.5:c.1735G>A	11:g.64804447C>T
2721156	NC_000011.11:g.64807662C>T	Sample642	MEN1	ENST00000337652.5	1848	7010	P-0004754-T01-IM5	2721156	2579977	large_intestine	NS	NS	NS	carcinoma	adenocarcinoma	NS	NS	n	COSV53646559	COSM6938673	165633721	c.688G>A	p.G230R	Substitution - Missense	het	null	38	11:64807662-64807662	-	n	-	PATHOGENIC	0.98615	Confirmed somatic variant	28481359	null	surgery - NOS	metastasis	null	ENSP00000337088.1:p.Gly230Arg	ENST00000337652.5:c.688G>A	11:g.64807662C>T
2721267	NC_000011.11:g.64805738T>C	Sample643	MEN1	ENST00000337652.5	1848	7010	P-0004863-T01-IM5	2721267	2580088	lung	NS	NS	NS	carcinoma	adenocarcinoma	NS	NS	n	COSV53650117	COSM6939129	95378818	c.1097A>G	p.Y366C	Substitution - Missense	het	null	38	11:64805738-64805738	-	n	-	PATHOGENIC	0.91802	Confirmed somatic variant	28481359	null	surgery - NOS	primary	null	ENSP00000337088.1:p.Tyr366Cys	ENST00000337652.5:c.1097A>G	11:g.64805738T>C
2721277	NC_000011.11:g.64805762T>C	Sample644	MEN1	ENST00000337652.5	1848	7010	P-0004874-T01-IM5	2721277	2580098	pancreas	NS	NS	NS	carcinoma	ductal_carcinoma	NS	NS	n	COSV53646564	COSM6939434	165633728	c.1073A>G	p.Y358C	Substitution - Missense	het	null	38	11:64805762-64805762	-	n	-	PATHOGENIC	0.96644	Confirmed somatic variant	28481359	null	surgery - NOS	primary	null	ENSP00000337088.1:p.Tyr358Cys	ENST00000337652.5:c.1073A>G	11:g.64805762T>C
2721289	NC_000011.11:g.64807563G>A	Sample645	MEN1	ENST00000337652.5	1848	7010	P-0004885-T01-IM5	2721289	2580110	stomach	NS	NS	NS	carcinoid-endocrine_tumour	NS	NS	NS	n	COSV53644211	COSM6939561	165638212	c.787C>T	p.Q263*	Substitution - Nonsense	het	null	38	11:64807563-64807563	-	n	-	PATHOGENIC	0.98808	Confirmed somatic variant	28481359	null	surgery - NOS	metastasis	null	ENSP00000337088.1:p.Gln263Ter	ENST00000337652.5:c.787C>T	11:g.64807563G>A
2721338	NC_000011.11:g.64805107_64805143delinsT	Sample646	MEN1	ENST00000337652.5	1848	7010	P-0004929-T01-IM5	2721338	2580159	endometrium	NS	NS	NS	carcinoma	endometrioid_carcinoma	NS	NS	n	COSV53648707	COSM6939816	165638688	c.1256_1292delinsA	p.L419_G431delinsH	null	het	null	38	11:64805107-64805143	-	n	-	null	null	Confirmed somatic variant	28481359	null	surgery - NOS	metastasis	null	ENSP00000337088.1:p.Leu419_Gly431delinsHis	ENST00000337652.5:c.1256_1292delinsA	11:g.64805107_64805143delinsT
2721406	NC_000011.11:g.64807893G>A	Sample647	MEN1	ENST00000337652.5	1848	7010	P-0005002-T01-IM5	2721406	2580227	lung	NS	NS	NS	carcinoma	undifferentiated_carcinoma	NS	NS	n	COSV53643933	COSM5188123	165634237	c.667C>T	p.R223W	Substitution - Missense	het	null	38	11:64807893-64807893	-	n	-	PATHOGENIC	0.95072	Confirmed somatic variant	28481359	null	surgery - NOS	metastasis	null	ENSP00000337088.1:p.Arg223Trp	ENST00000337652.5:c.667C>T	11:g.64807893G>A
2721429	NC_000011.11:g.64804729G>A	Sample648	MEN1	ENST00000337652.5	1848	7010	P-0005024-T01-IM5	2721429	2580250	lung	NS	NS	NS	carcinoma	adenocarcinoma	NS	NS	n	COSV53650065	COSM6940543	165639299	c.1453C>T	p.R485W	Substitution - Missense	het	null	38	11:64804729-64804729	-	n	-	PATHOGENIC	0.78377	Confirmed somatic variant	28481359	null	surgery - NOS	metastasis	null	ENSP00000337088.1:p.Arg485Trp	ENST00000337652.5:c.1453C>T	11:g.64804729G>A
2721443	NC_000011.11:g.64807681C>T	Sample649	MEN1	ENST00000337652.5	1848	7010	P-0005038-T01-IM5	2721443	2580264	liver	NS	NS	NS	carcinoma	hepatocellular_carcinoma	NS	NS	n	COSV53643469	COSM1604980	165636040	c.670-1G>A	p.?	Unknown	het	null	38	11:64807681-64807681	-	n	-	PATHOGENIC	0.98571	Confirmed somatic variant	28481359	null	surgery - NOS	primary	null	null	ENST00000337652.5:c.670-1G>A	11:g.64807681C>T
2721474	NC_000011.11:g.64808061C>A	Sample650	MEN1	ENST00000337652.5	1848	7010	P-0005069-T01-IM5	2721474	2580295	lung	NS	NS	NS	carcinoma	adenocarcinoma	NS	NS	n	COSV53642987	COSM1645281	95378449	c.499G>T	p.V167F	Substitution - Missense	het	null	38	11:64808061-64808061	-	n	-	PATHOGENIC	0.98788	Confirmed somatic variant	28481359	null	NS	metastasis	null	ENSP00000337088.1:p.Val167Phe	ENST00000337652.5:c.499G>T	11:g.64808061C>A
2721491	NC_000011.11:g.64809818G>A	Sample651	MEN1	ENST00000337652.5	1848	7010	P-0005087-T01-IM5	2721491	2580312	urinary_tract	bladder	NS	NS	carcinoma	transitional_cell_carcinoma	NS	NS	n	COSV56340246	COSM22608	95376861	c.292C>T	p.R98*	Substitution - Nonsense	het	null	38	11:64809818-64809818	-	n	-	PATHOGENIC	0.97391	Confirmed somatic variant	28481359	null	surgery - NOS	primary	null	ENSP00000337088.1:p.Arg98Ter	ENST00000337652.5:c.292C>T	11:g.64809818G>A
2721491	NC_000011.11:g.64810022_64810041del	Sample652	MEN1	ENST00000337652.5	1848	7010	P-0005087-T01-IM5	2721491	2580312	urinary_tract	bladder	NS	NS	carcinoma	transitional_cell_carcinoma	NS	NS	n	COSV56342276	COSM6941004	165633312	c.69_88del	p.F23Lfs*87	Deletion - Frameshift	het	null	38	11:64810022-64810041	-	n	-	null	null	Confirmed somatic variant	28481359	null	surgery - NOS	primary	null	ENSP00000337088.1:p.Phe23LeufsTer87	ENST00000337652.5:c.69_88del	11:g.64810022_64810041del
2721561	NC_000011.11:g.64807902C>T	Sample653	MEN1	ENST00000337652.5	1848	7010	P-0005154-T01-IM5	2721561	2580382	breast	NS	NS	NS	carcinoma	ductal_carcinoma	NS	NS	n	COSV53641061	COSM6941438	165634546	c.658G>A	p.V220M	Substitution - Missense	het	null	38	11:64807902-64807902	-	n	-	PATHOGENIC	0.94133	Confirmed somatic variant	28481359	null	surgery - NOS	metastasis	null	ENSP00000337088.1:p.Val220Met	ENST00000337652.5:c.658G>A	11:g.64807902C>T
2721763	NC_000011.11:g.64807577G>A	Sample654	MEN1	ENST00000337652.5	1848	7010	P-0005360-T01-IM5	2721763	2580584	breast	NS	NS	NS	carcinoma	ductal_carcinoma	NS	NS	n	COSV53641504	COSM22594	95378648	c.773C>T	p.S258L	Substitution - Missense	het	null	38	11:64807577-64807577	-	n	-	PATHOGENIC	0.9419	Confirmed somatic variant	28481359	null	surgery - NOS	metastasis	null	ENSP00000337088.1:p.Ser258Leu	ENST00000337652.5:c.773C>T	11:g.64807577G>A
2786971	NC_000011.11:g.64807577G>A	Sample655	MEN1	ENST00000337652.5	1848	7010	P-0005360-T01-IM5	2786971	2644394	breast	NS	NS	NS	carcinoma	ER-positive_carcinoma	NS	NS	n	COSV53641504	COSM22594	95378648	c.773C>T	p.S258L	Substitution - Missense	null	null	38	11:64807577-64807577	-	n	-	PATHOGENIC	0.9419	Confirmed somatic variant	30537512	null	surgery-fixed	NS	null	ENSP00000337088.1:p.Ser258Leu	ENST00000337652.5:c.773C>T	11:g.64807577G>A
2782959	NC_000011.11:g.64804534G>T	Sample656	MEN1	ENST00000337652.5	1848	7010	P-0005422-T01-IM5	2782959	2640742	prostate	NS	NS	NS	carcinoma	adenocarcinoma	NS	NS	n	COSV53642413	COSM6943516	95378910	c.1648C>A	p.P550T	Substitution - Missense	het	null	38	11:64804534-64804534	-	n	-	PATHOGENIC	0.72545	Confirmed somatic variant	28825054	null	surgery-fixed	primary	64	ENSP00000337088.1:p.Pro550Thr	ENST00000337652.5:c.1648C>A	11:g.64804534G>T
2721813	NC_000011.11:g.64804534G>T	Sample657	MEN1	ENST00000337652.5	1848	7010	P-0005422-T01-IM5	2721813	2580634	prostate	NS	NS	NS	carcinoma	adenocarcinoma	NS	NS	n	COSV53642413	COSM6943516	95378910	c.1648C>A	p.P550T	Substitution - Missense	het	null	38	11:64804534-64804534	-	n	-	PATHOGENIC	0.72545	Confirmed somatic variant	28481359	null	surgery - NOS	primary	null	ENSP00000337088.1:p.Pro550Thr	ENST00000337652.5:c.1648C>A	11:g.64804534G>T
2721918	NC_000011.11:g.64804682_64804695del	Sample658	MEN1	ENST00000337652.5	1848	7010	P-0005525-T01-IM5	2721918	2580739	thyroid	NS	NS	NS	carcinoma	papillary_carcinoma	NS	NS	n	COSV53648541	COSM6944191	165639655	c.1488_1501del	p.P497Efs*34	Deletion - Frameshift	het	null	38	11:64804682-64804695	-	n	-	null	null	Confirmed somatic variant	28481359	null	surgery - NOS	primary	null	ENSP00000337088.1:p.Pro497GlufsTer34	ENST00000337652.5:c.1488_1501del	11:g.64804682_64804695del
2721918	NC_000011.11:g.64809858dup	Sample659	MEN1	ENST00000337652.5	1848	7010	P-0005525-T01-IM5	2721918	2580739	thyroid	NS	NS	NS	carcinoma	papillary_carcinoma	NS	NS	n	COSV56341281	COSM23015	95378402	c.252dup	p.I85Yfs*32	Insertion - Frameshift	het	null	38	11:64809858-64809859	-	n	-	null	null	Confirmed somatic variant	28481359	null	surgery - NOS	primary	null	ENSP00000337088.1:p.Ile85TyrfsTer32	ENST00000337652.5:c.252dup	11:g.64809858dup
2721996	NC_000011.11:g.64805643G>C	Sample660	MEN1	ENST00000337652.5	1848	7010	P-0005602-T02-IM5	2721996	2580817	breast	NS	NS	NS	carcinoma	ductal_carcinoma	NS	NS	n	COSV53642626	COSM6965685	165633462	c.1192C>G	p.Q398E	Substitution - Missense	het	null	38	11:64805643-64805643	-	n	-	PATHOGENIC	0.8504	Confirmed somatic variant	28481359	null	surgery-fixed	metastasis	null	ENSP00000337088.1:p.Gln398Glu	ENST00000337652.5:c.1192C>G	11:g.64805643G>C
2722015	NC_000011.11:g.64810133C>T	Sample661	MEN1	ENST00000337652.5	1848	7010	P-0005619-T02-IM5	2722015	2580836	skin	NS	NS	NS	carcinoma	squamous_cell_carcinoma	NS	NS	n	COSV56347347	COSN28163877	95378827	c.-23-1G>A	p.?	Unknown	het	null	38	11:64810133-64810133	-	n	-	null	0.55165	Confirmed somatic variant	28481359	null	NS	primary	null	null	ENST00000337652.5:c.-23-1G>A	11:g.64810133C>T
2722088	NC_000011.11:g.64804741G>A	Sample662	MEN1	ENST00000337652.5	1848	7010	P-0005703-T01-IM5	2722088	2580909	skin	NS	NS	NS	carcinoma	squamous_cell_carcinoma	NS	NS	n	COSV53647541	COSM6945373	165636950	c.1441C>T	p.R481W	Substitution - Missense	het	null	38	11:64804741-64804741	-	n	-	PATHOGENIC	0.85452	Confirmed somatic variant	28481359	null	surgery - NOS	primary	null	ENSP00000337088.1:p.Arg481Trp	ENST00000337652.5:c.1441C>T	11:g.64804741G>A
2722118	NC_000011.11:g.64809997G>A	Sample663	MEN1	ENST00000337652.5	1848	7010	P-0005733-T01-IM5	2722118	2580939	NS	NS	NS	NS	malignant_melanoma	NS	NS	NS	n	COSV56341731	COSM6945588	95378087	c.113C>T	p.S38F	Substitution - Missense	het	null	38	11:64809997-64809997	-	n	-	PATHOGENIC	0.78745	Confirmed somatic variant	28481359	null	surgery - NOS	metastasis	null	ENSP00000337088.1:p.Ser38Phe	ENST00000337652.5:c.113C>T	11:g.64809997G>A
2722117	NC_000011.11:g.64809997G>A	Sample664	MEN1	ENST00000337652.5	1848	7010	P-0005733-T02-IM5	2722117	2580938	NS	NS	NS	NS	malignant_melanoma	NS	NS	NS	n	COSV56341731	COSM6945588	95378087	c.113C>T	p.S38F	Substitution - Missense	het	null	38	11:64809997-64809997	-	n	-	PATHOGENIC	0.78745	Confirmed somatic variant	28481359	null	surgery-fixed	metastasis	null	ENSP00000337088.1:p.Ser38Phe	ENST00000337652.5:c.113C>T	11:g.64809997G>A
2786977	NC_000011.11:g.64807950G>A	Sample665	MEN1	ENST00000337652.5	1848	7010	P-0005781-T01-IM5	2786977	2644400	breast	NS	NS	NS	carcinoma	ER-positive_carcinoma	NS	NS	n	COSV53641949	COSM6945752	95377297	c.610C>T	p.H204Y	Substitution - Missense	hom	null	38	11:64807950-64807950	-	n	-	PATHOGENIC	0.97989	Confirmed somatic variant	30537512	null	surgery-fixed	NS	null	ENSP00000337088.1:p.His204Tyr	ENST00000337652.5:c.610C>T	11:g.64807950G>A
2722167	NC_000011.11:g.64807950G>A	Sample666	MEN1	ENST00000337652.5	1848	7010	P-0005781-T01-IM5	2722167	2580988	breast	NS	NS	NS	carcinoma	ductal_carcinoma	NS	NS	n	COSV53641949	COSM6945752	95377297	c.610C>T	p.H204Y	Substitution - Missense	het	null	38	11:64807950-64807950	-	n	-	PATHOGENIC	0.97989	Confirmed somatic variant	28481359	null	surgery - NOS	metastasis	null	ENSP00000337088.1:p.His204Tyr	ENST00000337652.5:c.610C>T	11:g.64807950G>A
2722209	NC_000011.11:g.64806341G>A	Sample667	MEN1	ENST00000337652.5	1848	7010	P-0005824-T01-IM5	2722209	2581030	large_intestine	rectum	NS	NS	carcinoma	adenocarcinoma	NS	NS	n	COSV53640188	COSM6711443	95378789	c.955C>T	p.R319W	Substitution - Missense	het	null	38	11:64806341-64806341	-	y	-	PATHOGENIC	0.86402	Confirmed somatic variant	28481359	null	surgery - NOS	primary	null	ENSP00000337088.1:p.Arg319Trp	ENST00000337652.5:c.955C>T	11:g.64806341G>A
2722215	NC_000011.11:g.64807682T>G	Sample668	MEN1	ENST00000337652.5	1848	7010	P-0005830-T01-IM5	2722215	2581036	lung	NS	NS	NS	carcinoid-endocrine_tumour	NS	NS	NS	n	COSV53645948	COSM6946057	165636757	c.670-2A>C	p.?	Unknown	het	null	38	11:64807682-64807682	-	n	-	PATHOGENIC	0.98686	Confirmed somatic variant	28481359	null	surgery - NOS	primary	null	null	ENST00000337652.5:c.670-2A>C	11:g.64807682T>G
2722304	NC_000011.11:g.64805124del	Sample669	MEN1	ENST00000337652.5	1848	7010	P-0005922-T01-IM5	2722304	2581125	pancreas	NS	NS	NS	carcinoid-endocrine_tumour	NS	NS	NS	n	COSV53650167	COSM6946916	165637199	c.1275del	p.C426Afs*24	Deletion - Frameshift	het	null	38	11:64805124-64805124	-	n	-	null	null	Confirmed somatic variant	28481359	null	surgery - NOS	primary	null	ENSP00000337088.1:p.Cys426AlafsTer24	ENST00000337652.5:c.1275del	11:g.64805124del
2722326	NC_000011.11:g.64804369G>C	Sample670	MEN1	ENST00000337652.5	1848	7010	P-0005943-T01-IM5	2722326	2581147	breast	NS	NS	NS	carcinoma	lobular_carcinoma	NS	NS	n	COSV53646572	COSM6947111	165633741	c.1813C>G	p.L605V	Substitution - Missense	het	null	38	11:64804369-64804369	-	n	-	PATHOGENIC	0.84444	Confirmed somatic variant	28481359	null	surgery - NOS	metastasis	null	ENSP00000337088.1:p.Leu605Val	ENST00000337652.5:c.1813C>G	11:g.64804369G>C
2722387	NC_000011.11:g.64805082del	Sample671	MEN1	ENST00000337652.5	1848	7010	P-0006004-T01-IM5	2722387	2581208	lung	NS	NS	NS	carcinoid-endocrine_tumour	atypical	NS	NS	n	COSV53647170	COSM6947542	165636532	c.1319del	p.G440Afs*10	Deletion - Frameshift	het	null	38	11:64805082-64805082	-	n	-	null	null	Confirmed somatic variant	28481359	null	surgery - NOS	primary	null	ENSP00000337088.1:p.Gly440AlafsTer10	ENST00000337652.5:c.1319del	11:g.64805082del
2722399	NC_000011.11:g.64808049G>A	Sample672	MEN1	ENST00000337652.5	1848	7010	P-0006018-T01-IM5	2722399	2581220	pancreas	NS	NS	NS	carcinoid-endocrine_tumour	NS	NS	NS	n	COSV53640162	COSM1659156	165632313	c.511C>T	p.Q171*	Substitution - Nonsense	het	null	38	11:64808049-64808049	-	n	-	PATHOGENIC	0.98275	Confirmed somatic variant	28481359	null	surgery - NOS	metastasis	null	ENSP00000337088.1:p.Gln171Ter	ENST00000337652.5:c.511C>T	11:g.64808049G>A
2722440	NC_000011.11:g.64809958T>A	Sample673	MEN1	ENST00000337652.5	1848	7010	P-0006060-T01-IM5	2722440	2581261	lung	NS	NS	NS	carcinoma	adenocarcinoma	NS	NS	n	COSV56340763	COSM6947814	165638851	c.152A>T	p.N51I	Substitution - Missense	het	null	38	11:64809958-64809958	-	n	-	PATHOGENIC	0.85231	Confirmed somatic variant	28481359	null	surgery - NOS	primary	null	ENSP00000337088.1:p.Asn51Ile	ENST00000337652.5:c.152A>T	11:g.64809958T>A
2722473	NC_000011.11:g.64809733C>T	Sample674	MEN1	ENST00000337652.5	1848	7010	P-0006095-T01-IM5	2722473	2581294	kidney	NS	NS	NS	carcinoma	renal_cell_carcinoma	NS	NS	n	COSV56341045	COSM6948004	165637232	c.377G>A	p.W126*	Substitution - Nonsense	het	null	38	11:64809733-64809733	-	n	-	PATHOGENIC	0.89761	Confirmed somatic variant	28481359	null	surgery - NOS	primary	null	ENSP00000337088.1:p.Trp126Ter	ENST00000337652.5:c.377G>A	11:g.64809733C>T
2722658	NC_000011.11:g.64808019C>T	Sample675	MEN1	ENST00000337652.5	1848	7010	P-0006280-T01-IM5	2722658	2581479	lung	NS	NS	NS	carcinoma	adenocarcinoma	NS	NS	n	COSV53648889	COSM2164491	165636451	c.541G>A	p.A181T	Substitution - Missense	het	null	38	11:64808019-64808019	-	n	-	PATHOGENIC	0.964	Confirmed somatic variant	28481359	null	surgery - NOS	primary	null	ENSP00000337088.1:p.Ala181Thr	ENST00000337652.5:c.541G>A	11:g.64808019C>T
2722687	NC_000011.11:g.64808012G>C	Sample676	MEN1	ENST00000337652.5	1848	7010	P-0006311-T02-IM5	2722687	2581508	lung	NS	NS	NS	carcinoma	adenocarcinoma	NS	NS	n	COSV53642630	COSM6984170	165633485	c.548C>G	p.S183C	Substitution - Missense	het	null	38	11:64808012-64808012	-	n	-	PATHOGENIC	0.97212	Confirmed somatic variant	28481359	null	surgery-fixed	metastasis	null	ENSP00000337088.1:p.Ser183Cys	ENST00000337652.5:c.548C>G	11:g.64808012G>C
2722761	NC_000011.11:g.64807572C>A	Sample677	MEN1	ENST00000337652.5	1848	7010	P-0006382-T01-IM5	2722761	2581582	pancreas	NS	NS	NS	carcinoid-endocrine_tumour	NS	NS	NS	n	COSV53643760	COSM6950507	165634965	c.778G>T	p.E260*	Substitution - Nonsense	het	null	38	11:64807572-64807572	-	n	-	PATHOGENIC	0.98442	Confirmed somatic variant	28481359	null	surgery - NOS	primary	null	ENSP00000337088.1:p.Glu260Ter	ENST00000337652.5:c.778G>T	11:g.64807572C>A
2722760	NC_000011.11:g.64807572C>A	Sample678	MEN1	ENST00000337652.5	1848	7010	P-0006382-T02-IM5	2722760	2581581	pancreas	NS	NS	NS	carcinoid-endocrine_tumour	NS	NS	NS	n	COSV53643760	COSM6950507	165634965	c.778G>T	p.E260*	Substitution - Nonsense	het	null	38	11:64807572-64807572	-	n	-	PATHOGENIC	0.98442	Confirmed somatic variant	28481359	null	surgery-fixed	metastasis	null	ENSP00000337088.1:p.Glu260Ter	ENST00000337652.5:c.778G>T	11:g.64807572C>A
2722782	NC_000011.11:g.64804789G>A	Sample679	MEN1	ENST00000337652.5	1848	7010	P-0006406-T01-IM5	2722782	2581603	breast	NS	NS	NS	carcinoma	ductal_carcinoma	NS	NS	n	COSV53642158	COSM22666	95376773	c.1393C>T	p.R465*	Substitution - Nonsense	het	null	38	11:64804789-64804789	-	n	-	PATHOGENIC	0.89318	Confirmed somatic variant	28481359	null	surgery - NOS	metastasis	null	ENSP00000337088.1:p.Arg465Ter	ENST00000337652.5:c.1393C>T	11:g.64804789G>A
2722843	NC_000011.11:g.64807617C>G	Sample680	MEN1	ENST00000337652.5	1848	7010	P-0006466-T01-IM5	2722843	2581664	NS	NS	NS	NS	carcinoma	of_unknown_primary	NS	NS	n	COSV53648247	COSM6951320	95378226	c.733G>C	p.V245L	Substitution - Missense	het	null	38	11:64807617-64807617	-	n	-	PATHOGENIC	0.98533	Confirmed somatic variant	28481359	null	surgery-fixed	metastasis	null	ENSP00000337088.1:p.Val245Leu	ENST00000337652.5:c.733G>C	11:g.64807617C>G
2722851	NC_000011.11:g.64806358G>A	Sample681	MEN1	ENST00000337652.5	1848	7010	P-0006474-T01-IM5	2722851	2581672	lung	NS	NS	NS	carcinoma	adenocarcinoma	NS	NS	n	COSV53645917	COSM3791779	165635224	c.938C>T	p.S313L	Substitution - Missense	het	null	38	11:64806358-64806358	-	n	-	PATHOGENIC	0.97338	Confirmed somatic variant	28481359	null	surgery-fixed	primary	null	ENSP00000337088.1:p.Ser313Leu	ENST00000337652.5:c.938C>T	11:g.64806358G>A
2722972	NC_000011.11:g.64807617C>A	Sample682	MEN1	ENST00000337652.5	1848	7010	P-0006595-T01-IM5	2722972	2581793	prostate	NS	NS	NS	carcinoma	adenocarcinoma	NS	NS	n	COSV53640700	COSM2164487	165639318	c.733G>T	p.V245L	Substitution - Missense	het	null	38	11:64807617-64807617	-	n	-	PATHOGENIC	0.98442	Confirmed somatic variant	28481359	null	surgery-fixed	primary	null	ENSP00000337088.1:p.Val245Leu	ENST00000337652.5:c.733G>T	11:g.64807617C>A
2783125	NC_000011.11:g.64807617C>A	Sample683	MEN1	ENST00000337652.5	1848	7010	P-0006595-T01-IM5	2783125	2640908	prostate	NS	NS	NS	carcinoma	adenocarcinoma	NS	NS	n	COSV53640700	COSM2164487	165639318	c.733G>T	p.V245L	Substitution - Missense	het	null	38	11:64807617-64807617	-	n	-	PATHOGENIC	0.98442	Confirmed somatic variant	28825054	null	surgery-fixed	primary	65	ENSP00000337088.1:p.Val245Leu	ENST00000337652.5:c.733G>T	11:g.64807617C>A
2722991	NC_000011.11:g.64806351C>A	Sample684	MEN1	ENST00000337652.5	1848	7010	P-0006612-T01-IM5	2722991	2581812	large_intestine	caecum	NS	NS	carcinoma	adenocarcinoma	NS	NS	n	COSV53648200	COSM6952273	165638499	c.945G>T	p.K315N	Substitution - Missense	het	null	38	11:64806351-64806351	-	n	-	PATHOGENIC	0.88296	Confirmed somatic variant	28481359	null	surgery-fixed	primary	null	ENSP00000337088.1:p.Lys315Asn	ENST00000337652.5:c.945G>T	11:g.64806351C>A
2723001	NC_000011.11:g.64805757G>A	Sample685	MEN1	ENST00000337652.5	1848	7010	P-0006621-T01-IM5	2723001	2581822	skin	NS	NS	NS	malignant_melanoma	NS	NS	NS	n	COSV53648863	COSM6952494	95377842	c.1078C>T	p.R360W	Substitution - Missense	het	null	38	11:64805757-64805757	-	n	-	PATHOGENIC	0.98568	Confirmed somatic variant	28481359	null	surgery-fixed	primary	null	ENSP00000337088.1:p.Arg360Trp	ENST00000337652.5:c.1078C>T	11:g.64805757G>A
2723041	NC_000011.11:g.64809997G>A	Sample686	MEN1	ENST00000337652.5	1848	7010	P-0006662-T01-IM5	2723041	2581862	liver	NS	NS	NS	carcinoma	hepatocellular_carcinoma	NS	NS	n	COSV56341731	COSM6945588	95378087	c.113C>T	p.S38F	Substitution - Missense	het	null	38	11:64809997-64809997	-	n	-	PATHOGENIC	0.78745	Confirmed somatic variant	28481359	null	surgery-fixed	primary	null	ENSP00000337088.1:p.Ser38Phe	ENST00000337652.5:c.113C>T	11:g.64809997G>A
2723089	NC_000011.11:g.64809860_64809863del	Sample687	MEN1	ENST00000337652.5	1848	7010	P-0006710-T01-IM5	2723089	2581910	pancreas	NS	NS	NS	carcinoid-endocrine_tumour	NS	NS	NS	n	COSV56340534	COSM22577	95376686	c.249_252del	p.I85Sfs*33	Deletion - Frameshift	het	null	38	11:64809860-64809863	-	n	-	null	null	Confirmed somatic variant	28481359	null	surgery-fixed	primary	null	ENSP00000337088.1:p.Ile85SerfsTer33	ENST00000337652.5:c.249_252del	11:g.64809860_64809863del
2723217	NC_000011.11:g.64804680T>C	Sample688	MEN1	ENST00000337652.5	1848	7010	P-0006838-T01-IM5	2723217	2582038	stomach	gastroesophageal_junction	NS	NS	carcinoma	adenocarcinoma	NS	NS	n	COSV53650232	COSM6954243	95377815	c.1502A>G	p.K501R	Substitution - Missense	het	null	38	11:64804680-64804680	-	n	-	PATHOGENIC	0.85481	Confirmed somatic variant	28481359	null	surgery-fixed	primary	null	ENSP00000337088.1:p.Lys501Arg	ENST00000337652.5:c.1502A>G	11:g.64804680T>C
2723451	NC_000011.11:g.64804789G>A	Sample689	MEN1	ENST00000337652.5	1848	7010	P-0007076-T02-IM5	2723451	2582272	pancreas	NS	NS	NS	carcinoid-endocrine_tumour	NS	NS	NS	n	COSV53642158	COSM22666	95376773	c.1393C>T	p.R465*	Substitution - Nonsense	het	null	38	11:64804789-64804789	-	n	-	PATHOGENIC	0.89318	Confirmed somatic variant	28481359	null	surgery-fixed	metastasis	null	ENSP00000337088.1:p.Arg465Ter	ENST00000337652.5:c.1393C>T	11:g.64804789G>A
2723450	NC_000011.11:g.64804789G>A	Sample690	MEN1	ENST00000337652.5	1848	7010	P-0007076-T03-IM5	2723450	2582271	pancreas	NS	NS	NS	carcinoid-endocrine_tumour	NS	NS	NS	n	COSV53642158	COSM22666	95376773	c.1393C>T	p.R465*	Substitution - Nonsense	het	null	38	11:64804789-64804789	-	n	-	PATHOGENIC	0.89318	Confirmed somatic variant	28481359	null	surgery-fixed	metastasis	null	ENSP00000337088.1:p.Arg465Ter	ENST00000337652.5:c.1393C>T	11:g.64804789G>A
2723583	NC_000011.11:g.64809784_64809794del	Sample691	MEN1	ENST00000337652.5	1848	7010	P-0007223-T01-IM5	2723583	2582404	lung	NS	NS	NS	carcinoid-endocrine_tumour	atypical	NS	NS	n	COSV56340048	COSM6956785	165638259	c.316_326del	p.Y106Rfs*7	Deletion - Frameshift	het	null	38	11:64809784-64809794	-	n	-	null	null	Confirmed somatic variant	28481359	null	surgery-fixed	metastasis	null	ENSP00000337088.1:p.Tyr106ArgfsTer7	ENST00000337652.5:c.316_326del	11:g.64809784_64809794del
2723693	NC_000011.11:g.64806357_64806484del	Sample692	MEN1	ENST00000337652.5	1848	7010	P-0007355-T01-IM5	2723693	2582514	pancreas	NS	NS	NS	carcinoid-endocrine_tumour	NS	NS	NS	n	COSV53640307	COSM6957790	165638270	c.928-115_940del	p.?	Unknown	het	null	38	11:64806357-64806484	-	n	-	null	null	Confirmed somatic variant	28481359	null	surgery-fixed	primary	null	null	ENST00000337652.5:c.928-115_940del	11:g.64806357_64806484del
2723781	NC_000011.11:g.64809689G>A	Sample693	MEN1	ENST00000337652.5	1848	7010	P-0007496-T01-IM5	2723781	2582602	breast	NS	NS	NS	carcinoma	ductal_carcinoma	NS	NS	n	COSV56340236	COSM5545284	95376849	c.421C>T	p.Q141*	Substitution - Nonsense	het	null	38	11:64809689-64809689	-	n	-	PATHOGENIC	0.9175	Confirmed somatic variant	28481359	null	surgery-fixed	primary	null	ENSP00000337088.1:p.Gln141Ter	ENST00000337652.5:c.421C>T	11:g.64809689G>A
2787010	NC_000011.11:g.64809689G>A	Sample694	MEN1	ENST00000337652.5	1848	7010	P-0007496-T01-IM5	2787010	2644433	breast	NS	NS	NS	carcinoma	ER-positive_carcinoma	NS	NS	n	COSV56340236	COSM5545284	95376849	c.421C>T	p.Q141*	Substitution - Nonsense	null	null	38	11:64809689-64809689	-	n	-	PATHOGENIC	0.9175	Confirmed somatic variant	30537512	null	surgery-fixed	NS	null	ENSP00000337088.1:p.Gln141Ter	ENST00000337652.5:c.421C>T	11:g.64809689G>A
2723881	NC_000011.11:g.64809818G>A	Sample695	MEN1	ENST00000337652.5	1848	7010	P-0007596-T01-IM5	2723881	2582702	large_intestine	colon	transverse	NS	carcinoma	adenocarcinoma	NS	NS	n	COSV56340246	COSM22608	95376861	c.292C>T	p.R98*	Substitution - Nonsense	het	null	38	11:64809818-64809818	-	n	-	PATHOGENIC	0.97391	Confirmed somatic variant	28481359	null	surgery-fixed	primary	null	ENSP00000337088.1:p.Arg98Ter	ENST00000337652.5:c.292C>T	11:g.64809818G>A
2723881	NC_000011.11:g.64807189G>A	Sample696	MEN1	ENST00000337652.5	1848	7010	P-0007596-T01-IM5	2723881	2582702	large_intestine	colon	transverse	NS	carcinoma	adenocarcinoma	NS	NS	n	COSV53641845	COSM6958895	95378611	c.829C>T	p.H277Y	Substitution - Missense	het	null	38	11:64807189-64807189	-	y	-	PATHOGENIC	0.97759	Confirmed somatic variant	28481359	null	surgery-fixed	primary	null	ENSP00000337088.1:p.His277Tyr	ENST00000337652.5:c.829C>T	11:g.64807189G>A
2723933	NC_000011.11:g.64804411G>A	Sample697	MEN1	ENST00000337652.5	1848	7010	P-0007658-T01-IM5	2723933	2582754	urinary_tract	bladder	NS	NS	carcinoma	transitional_cell_carcinoma	NS	NS	n	COSV53640703	COSM1166794	165635704	c.1771C>T	p.Q591*	Substitution - Nonsense	het	null	38	11:64804411-64804411	-	n	-	PATHOGENIC	0.91981	Confirmed somatic variant	28481359	null	surgery-fixed	primary	null	ENSP00000337088.1:p.Gln591Ter	ENST00000337652.5:c.1771C>T	11:g.64804411G>A
2724008	NC_000011.11:g.64809928_64809932dup	Sample698	MEN1	ENST00000337652.5	1848	7010	P-0007773-T01-IM5	2724008	2582829	liver	NS	NS	NS	carcinoma	hepatocellular_carcinoma	NS	NS	n	COSV56342372	COSM6959669	165639799	c.178_182dup	p.T62Sfs*59	Insertion - Frameshift	het	null	38	11:64809932-64809933	-	n	-	null	null	Confirmed somatic variant	28481359	null	surgery-fixed	metastasis	null	ENSP00000337088.1:p.Thr62SerfsTer59	ENST00000337652.5:c.178_182dup	11:g.64809928_64809932dup
2724179	NC_000011.11:g.64804627del	Sample699	MEN1	ENST00000337652.5	1848	7010	P-0007995-T01-IM5	2724179	2583000	stomach	gastroesophageal_junction	NS	NS	carcinoma	adenocarcinoma	NS	NS	n	COSV53640005	COSM1355794	95376935	c.1561del	p.R521Gfs*43	Deletion - Frameshift	het	null	38	11:64804627-64804627	-	n	-	null	null	Confirmed somatic variant	28481359	null	surgery-fixed	metastasis	null	ENSP00000337088.1:p.Arg521GlyfsTer43	ENST00000337652.5:c.1561del	11:g.64804627del
2724180	NC_000011.11:g.64804627del	Sample700	MEN1	ENST00000337652.5	1848	7010	P-0007995-T02-IM5	2724180	2583001	stomach	NS	NS	NS	carcinoma	adenocarcinoma	NS	NS	n	COSV53640005	COSM1355794	95376935	c.1561del	p.R521Gfs*43	Deletion - Frameshift	het	null	38	11:64804627-64804627	-	n	-	null	null	Confirmed somatic variant	28481359	null	surgery-fixed	primary	null	ENSP00000337088.1:p.Arg521GlyfsTer43	ENST00000337652.5:c.1561del	11:g.64804627del
2724228	NC_000011.11:g.64809937del	Sample701	MEN1	ENST00000337652.5	1848	7010	P-0008043-T01-IM5	2724228	2583049	pancreas	NS	NS	NS	carcinoid-endocrine_tumour	NS	NS	NS	n	COSV56341700	COSM6961137	165635749	c.174del	p.E60Sfs*59	Deletion - Frameshift	het	null	38	11:64809937-64809937	-	n	-	null	null	Confirmed somatic variant	28481359	null	surgery-fixed	metastasis	null	ENSP00000337088.1:p.Glu60SerfsTer59	ENST00000337652.5:c.174del	11:g.64809937del
2724315	NC_000011.11:g.64804588G>A	Sample702	MEN1	ENST00000337652.5	1848	7010	P-0008150-T01-IM5	2724315	2583136	lung	NS	NS	NS	carcinoid-endocrine_tumour	atypical	NS	NS	n	COSV53646258	COSM6904372	95377744	c.1594C>T	p.R532*	Substitution - Nonsense	het	null	38	11:64804588-64804588	-	n	-	PATHOGENIC	0.77504	Confirmed somatic variant	28481359	null	surgery-fixed	primary	null	ENSP00000337088.1:p.Arg532Ter	ENST00000337652.5:c.1594C>T	11:g.64804588G>A
2724347	NC_000011.11:g.64804627del	Sample703	MEN1	ENST00000337652.5	1848	7010	P-0008180-T01-IM5	2724347	2583168	large_intestine	caecum	NS	NS	carcinoma	adenocarcinoma	NS	NS	n	COSV53640005	COSM1355794	95376935	c.1561del	p.R521Gfs*43	Deletion - Frameshift	het	null	38	11:64804627-64804627	-	n	-	null	null	Confirmed somatic variant	28481359	null	surgery-fixed	primary	null	ENSP00000337088.1:p.Arg521GlyfsTer43	ENST00000337652.5:c.1561del	11:g.64804627del
2724441	NC_000011.11:g.64804722C>A	Sample704	MEN1	ENST00000337652.5	1848	7010	P-0008315-T01-IM5	2724441	2583262	prostate	NS	NS	NS	carcinoma	adenocarcinoma	NS	NS	n	COSV53649987	COSM6962383	95376679	c.1460G>T	p.G487V	Substitution - Missense	het	null	38	11:64804722-64804722	-	n	-	PATHOGENIC	0.98464	Confirmed somatic variant	28481359	null	surgery-fixed	metastasis	null	ENSP00000337088.1:p.Gly487Val	ENST00000337652.5:c.1460G>T	11:g.64804722C>A
2783209	NC_000011.11:g.64804722C>A	Sample705	MEN1	ENST00000337652.5	1848	7010	P-0008315-T01-IM5	2783209	2640992	prostate	NS	NS	NS	carcinoma	adenocarcinoma	NS	NS	n	COSV53649987	COSM6962383	95376679	c.1460G>T	p.G487V	Substitution - Missense	het	null	38	11:64804722-64804722	-	n	-	PATHOGENIC	0.98464	Confirmed somatic variant	28825054	null	surgery-fixed	metastasis	62	ENSP00000337088.1:p.Gly487Val	ENST00000337652.5:c.1460G>T	11:g.64804722C>A
2724453	NC_000011.11:g.64804711C>A	Sample706	MEN1	ENST00000337652.5	1848	7010	P-0008327-T01-IM5	2724453	2583274	breast	NS	NS	NS	carcinoma	ductal_carcinoma	NS	NS	n	COSV53646423	COSM6962414	95377755	c.1471G>T	p.E491*	Substitution - Nonsense	het	null	38	11:64804711-64804711	-	n	-	PATHOGENIC	0.97212	Confirmed somatic variant	28481359	null	surgery-fixed	metastasis	null	ENSP00000337088.1:p.Glu491Ter	ENST00000337652.5:c.1471G>T	11:g.64804711C>A
2724519	NC_000011.11:g.64805161T>G	Sample707	MEN1	ENST00000337652.5	1848	7010	P-0008396-T01-IM5	2724519	2583340	large_intestine	colon	descending	NS	carcinoma	adenocarcinoma	NS	NS	n	COSV53650380	COSM6962863	165639075	c.1238A>C	p.E413A	Substitution - Missense	het	null	38	11:64805161-64805161	-	n	-	PATHOGENIC	0.9357	Confirmed somatic variant	28481359	null	surgery-fixed	metastasis	null	ENSP00000337088.1:p.Glu413Ala	ENST00000337652.5:c.1238A>C	11:g.64805161T>G
2724736	NC_000011.11:g.64809860_64809863del	Sample708	MEN1	ENST00000337652.5	1848	7010	P-0008672-T01-IM5	2724736	2583557	thyroid	NS	NS	NS	carcinoma	anaplastic_carcinoma	NS	NS	n	COSV56340534	COSM22577	95376686	c.249_252del	p.I85Sfs*33	Deletion - Frameshift	het	null	38	11:64809860-64809863	-	n	-	null	null	Confirmed somatic variant	28481359	null	surgery-fixed	metastasis	null	ENSP00000337088.1:p.Ile85SerfsTer33	ENST00000337652.5:c.249_252del	11:g.64809860_64809863del
2724762	NC_000011.11:g.64807598del	Sample709	MEN1	ENST00000337652.5	1848	7010	P-0008707-T01-IM5	2724762	2583583	pancreas	NS	NS	NS	carcinoid-endocrine_tumour	NS	NS	NS	n	COSV53641771	COSM6964292	165637269	c.753del	p.I252Lfs*34	Deletion - Frameshift	het	null	38	11:64807598-64807598	-	n	-	null	null	Confirmed somatic variant	28481359	null	surgery-fixed	metastasis	null	ENSP00000337088.1:p.Ile252LeufsTer34	ENST00000337652.5:c.753del	11:g.64807598del
2724768	NC_000011.11:g.64809920G>A	Sample710	MEN1	ENST00000337652.5	1848	7010	P-0008713-T01-IM5	2724768	2583589	soft_tissue	smooth_muscle	uterus	NS	smooth_muscle_tumour_of_uncertain_malignant_potential	NS	NS	NS	n	COSV56343373	COSM6921970	95378721	c.190C>T	p.Q64*	Substitution - Nonsense	het	null	38	11:64809920-64809920	-	n	-	PATHOGENIC	0.85845	Confirmed somatic variant	28481359	null	surgery-fixed	metastasis	null	ENSP00000337088.1:p.Gln64Ter	ENST00000337652.5:c.190C>T	11:g.64809920G>A
2724778	NC_000011.11:g.64809932C>A	Sample711	MEN1	ENST00000337652.5	1848	7010	P-0008723-T01-IM5	2724778	2583599	lung	NS	NS	NS	carcinoma	adenocarcinoma	NS	NS	n	COSV56346103	COSM23018	95377099	c.178G>T	p.E60*	Substitution - Nonsense	het	null	38	11:64809932-64809932	-	n	-	PATHOGENIC	0.92345	Confirmed somatic variant	28481359	null	surgery-fixed	primary	null	ENSP00000337088.1:p.Glu60Ter	ENST00000337652.5:c.178G>T	11:g.64809932C>A
2724959	NC_000011.11:g.64805171G>A	Sample712	MEN1	ENST00000337652.5	1848	7010	P-0008942-T01-IM5	2724959	2583780	skin	NS	NS	NS	malignant_melanoma	NS	NS	NS	n	COSV53641065	COSM6965850	165634551	c.1228C>T	p.Q410*	Substitution - Nonsense	het	null	38	11:64805171-64805171	-	n	-	PATHOGENIC	0.99125	Confirmed somatic variant	28481359	null	surgery-fixed	metastasis	null	ENSP00000337088.1:p.Gln410Ter	ENST00000337652.5:c.1228C>T	11:g.64805171G>A
2725130	NC_000011.11:g.64807220C>A	Sample713	MEN1	ENST00000337652.5	1848	7010	P-0009153-T01-IM5	2725130	2583951	pancreas	NS	NS	NS	carcinoid-endocrine_tumour	NS	NS	NS	n	COSV53649993	COSM6967114	95376691	c.799-1G>T	p.?	Unknown	het	null	38	11:64807220-64807220	-	n	-	PATHOGENIC	0.98641	Confirmed somatic variant	28481359	null	surgery-fixed	metastasis	null	null	ENST00000337652.5:c.799-1G>T	11:g.64807220C>A
2803775	NC_000011.11:g.64804627del	Sample714	MEN1	ENST00000337652.5	1848	7010	P-0009157-T01-IM5	2803775	2660526	large_intestine	colon	ascending	NS	carcinoma	adenocarcinoma	NS	NS	n	COSV53640005	COSM1355794	95376935	c.1561del	p.R521Gfs*43	Deletion - Frameshift	het	null	38	11:64804627-64804627	-	n	-	null	null	Confirmed somatic variant	29316426	null	surgery-fixed	primary	51	ENSP00000337088.1:p.Arg521GlyfsTer43	ENST00000337652.5:c.1561del	11:g.64804627del
2725151	NC_000011.11:g.64804367_64804368del	Sample715	MEN1	ENST00000337652.5	1848	7010	P-0009177-T01-IM5	2725151	2583972	skin	NS	NS	NS	malignant_melanoma	NS	NS	NS	n	COSV53644216	COSM6967268	165638216	c.1815_1816del	p.S606Ffs*77	Deletion - Frameshift	het	null	38	11:64804367-64804368	-	n	-	null	null	Confirmed somatic variant	28481359	null	surgery-fixed	metastasis	null	ENSP00000337088.1:p.Ser606PhefsTer77	ENST00000337652.5:c.1815_1816del	11:g.64804367_64804368del
2725198	NC_000011.11:g.64807554G>A	Sample716	MEN1	ENST00000337652.5	1848	7010	P-0009239-T01-IM5	2725198	2584019	skin	NS	NS	NS	carcinoma	squamous_cell_carcinoma	NS	NS	n	COSV53642420	COSM4035256	165636417	c.796C>T	p.Q266*	Substitution - Nonsense	het	null	38	11:64807554-64807554	-	n	-	PATHOGENIC	0.98808	Confirmed somatic variant	28481359	null	surgery-fixed	primary	null	ENSP00000337088.1:p.Gln266Ter	ENST00000337652.5:c.796C>T	11:g.64807554G>A
2725314	NC_000011.11:g.64804498_64804504del	Sample717	MEN1	ENST00000337652.5	1848	7010	P-0009370-T01-IM5	2725314	2584135	lung	NS	NS	NS	carcinoma	adenocarcinoma	NS	NS	n	COSV53645646	COSM6968408	95377933	c.1680_1686del	p.S560Rfs*2	Deletion - Frameshift	het	null	38	11:64804498-64804504	-	n	-	null	null	Confirmed somatic variant	28481359	null	fixed - NOS	primary	null	ENSP00000337088.1:p.Ser560ArgfsTer2	ENST00000337652.5:c.1680_1686del	11:g.64804498_64804504del
2725497	NC_000011.11:g.64810004G>A	Sample718	MEN1	ENST00000337652.5	1848	7010	P-0009602-T01-IM5	2725497	2584318	breast	NS	NS	NS	carcinoma	NS	NS	NS	n	COSV56343526	COSM6969519	165636105	c.106C>T	p.L36F	Substitution - Missense	het	null	38	11:64810004-64810004	-	n	-	PATHOGENIC	0.96952	Confirmed somatic variant	28481359	null	surgery-fixed	metastasis	null	ENSP00000337088.1:p.Leu36Phe	ENST00000337652.5:c.106C>T	11:g.64810004G>A
2725770	NC_000011.11:g.64806341G>A	Sample719	MEN1	ENST00000337652.5	1848	7010	P-0009945-T01-IM5	2725770	2584591	breast	NS	NS	NS	carcinoma	ductal_carcinoma	NS	NS	n	COSV53640188	COSM6711443	95378789	c.955C>T	p.R319W	Substitution - Missense	het	null	38	11:64806341-64806341	-	y	-	PATHOGENIC	0.86402	Confirmed somatic variant	28481359	null	surgery-fixed	metastasis	null	ENSP00000337088.1:p.Arg319Trp	ENST00000337652.5:c.955C>T	11:g.64806341G>A
2725776	NC_000011.11:g.64805084C>T	Sample720	MEN1	ENST00000337652.5	1848	7010	P-0009949-T01-IM5	2725776	2584597	large_intestine	rectum	NS	NS	carcinoma	adenocarcinoma	NS	NS	n	COSV53643766	COSM4632006	95377066	c.1315G>A	p.V439M	Substitution - Missense	het	null	38	11:64805084-64805084	-	n	-	PATHOGENIC	0.98391	Confirmed somatic variant	28481359	null	surgery-fixed	primary	null	ENSP00000337088.1:p.Val439Met	ENST00000337652.5:c.1315G>A	11:g.64805084C>T
2725792	NC_000011.11:g.64804627dup	Sample721	MEN1	ENST00000337652.5	1848	7010	P-0009964-T02-IM5	2725792	2584613	large_intestine	colon	descending	NS	carcinoma	adenocarcinoma	NS	NS	n	COSV53643805	COSM22575	95376591	c.1561dup	p.R521Pfs*15	Insertion - Frameshift	het	null	38	11:64804627-64804628	-	n	-	null	null	Confirmed somatic variant	28481359	null	surgery-fixed	primary	null	ENSP00000337088.1:p.Arg521ProfsTer15	ENST00000337652.5:c.1561dup	11:g.64804627dup
2725869	NC_000011.11:g.64805078A>G	Sample722	MEN1	ENST00000337652.5	1848	7010	P-0010057-T01-IM5	2725869	2584690	NS	NS	NS	NS	carcinoma	of_unknown_primary	NS	NS	n	COSV53648263	COSM6972236	95378234	c.1321T>C	p.W441R	Substitution - Missense	het	null	38	11:64805078-64805078	-	n	-	PATHOGENIC	0.97457	Confirmed somatic variant	28481359	null	surgery-fixed	metastasis	null	ENSP00000337088.1:p.Trp441Arg	ENST00000337652.5:c.1321T>C	11:g.64805078A>G
2725896	NC_000011.11:g.64809858dup	Sample723	MEN1	ENST00000337652.5	1848	7010	P-0010084-T01-IM5	2725896	2584717	breast	NS	NS	NS	carcinoma	ductal_carcinoma	NS	NS	n	COSV56341281	COSM23015	95378402	c.252dup	p.I85Yfs*32	Insertion - Frameshift	het	null	38	11:64809858-64809859	-	n	-	null	null	Confirmed somatic variant	28481359	null	surgery-fixed	primary	null	ENSP00000337088.1:p.Ile85TyrfsTer32	ENST00000337652.5:c.252dup	11:g.64809858dup
2725902	NC_000011.11:g.64809907del	Sample724	MEN1	ENST00000337652.5	1848	7010	P-0010090-T01-IM5	2725902	2584723	pancreas	NS	NS	NS	carcinoid-endocrine_tumour	NS	NS	NS	n	COSV56342723	COSM43351	95377972	c.207del	p.D70Tfs*49	Deletion - Frameshift	het	null	38	11:64809907-64809907	-	n	-	null	null	Confirmed somatic variant	28481359	null	surgery-fixed	primary	null	ENSP00000337088.1:p.Asp70ThrfsTer49	ENST00000337652.5:c.207del	11:g.64809907del
2726030	NC_000011.11:g.64804627del	Sample725	MEN1	ENST00000337652.5	1848	7010	P-0010241-T01-IM5	2726030	2584851	upper_aerodigestive_tract	pharynx	nasopharynx	NS	carcinoma	nasopharyngeal_carcinoma	NS	NS	n	COSV53640005	COSM1355794	95376935	c.1561del	p.R521Gfs*43	Deletion - Frameshift	het	null	38	11:64804627-64804627	-	n	-	null	null	Confirmed somatic variant	28481359	null	surgery-fixed	metastasis	null	ENSP00000337088.1:p.Arg521GlyfsTer43	ENST00000337652.5:c.1561del	11:g.64804627del
2726044	NC_000011.11:g.64809701G>C	Sample726	MEN1	ENST00000337652.5	1848	7010	P-0010257-T01-IM5	2726044	2584865	lung	NS	NS	NS	carcinoma	adenocarcinoma	NS	NS	n	COSV56340140	COSM6973676	165635338	c.409C>G	p.R137G	Substitution - Missense	het	null	38	11:64809701-64809701	-	n	-	PATHOGENIC	0.82073	Confirmed somatic variant	28481359	null	fixed - NOS	metastasis	null	ENSP00000337088.1:p.Arg137Gly	ENST00000337652.5:c.409C>G	11:g.64809701G>C
2726181	NC_000011.11:g.64807631_64807633del	Sample727	MEN1	ENST00000337652.5	1848	7010	P-0010445-T01-IM5	2726181	2585002	pancreas	NS	NS	NS	carcinoid-endocrine_tumour	NS	NS	NS	n	COSV53645686	COSM6974503	165636116	c.719_721del	p.E240del	Deletion - In frame	het	null	38	11:64807631-64807633	-	n	-	null	null	Confirmed somatic variant	28481359	null	surgery-fixed	metastasis	null	ENSP00000337088.1:p.Glu240del	ENST00000337652.5:c.719_721del	11:g.64807631_64807633del
2726207	NC_000011.11:g.64807087del	Sample728	MEN1	ENST00000337652.5	1848	7010	P-0010490-T01-IM5	2726207	2585028	pancreas	NS	NS	NS	carcinoid-endocrine_tumour	NS	NS	NS	n	COSV53650332	COSM6974595	165638775	c.852del	p.L285*	Deletion - Frameshift	het	null	38	11:64807087-64807087	-	n	-	null	null	Confirmed somatic variant	28481359	null	surgery-fixed	metastasis	null	ENSP00000337088.1:p.Leu285Ter	ENST00000337652.5:c.852del	11:g.64807087del
2726224	NC_000011.11:g.64809800_64809802dup	Sample729	MEN1	ENST00000337652.5	1848	7010	P-0010508-T01-IM5	2726224	2585045	breast	NS	NS	NS	carcinoma	ductal_carcinoma	NS	NS	n	COSV56340637	COSM6974995	165636330	c.308_310dup	p.L103dup	Insertion - In frame	het	null	38	11:64809802-64809803	-	n	-	null	null	Confirmed somatic variant	28481359	null	surgery-fixed	metastasis	null	ENSP00000337088.1:p.Leu103dup	ENST00000337652.5:c.308_310dup	11:g.64809800_64809802dup
2787064	NC_000011.11:g.64809800_64809801insACA	Sample730	MEN1	ENST00000337652.5	1848	7010	P-0010508-T01-IM5	2787064	2644487	breast	NS	NS	NS	carcinoma	ER-positive_carcinoma	NS	NS	n	COSV100198472	COSM7449695	165639998	c.310_311insGTT	p.L103_S104insC	Insertion - In frame	hom	null	38	11:64809800-64809801	-	n	-	null	null	Confirmed somatic variant	30537512	null	surgery-fixed	NS	null	ENSP00000337088.1:p.Leu103_Ser104insCys	ENST00000337652.5:c.310_311insGTT	11:g.64809800_64809801insACA
2726287	NC_000011.11:g.64804627dup	Sample731	MEN1	ENST00000337652.5	1848	7010	P-0010587-T01-IM5	2726287	2585108	large_intestine	caecum	NS	NS	carcinoma	adenocarcinoma	NS	NS	n	COSV53643805	COSM22575	95376591	c.1561dup	p.R521Pfs*15	Insertion - Frameshift	het	null	38	11:64804627-64804628	-	n	-	null	null	Confirmed somatic variant	28481359	null	surgery-fixed	primary	null	ENSP00000337088.1:p.Arg521ProfsTer15	ENST00000337652.5:c.1561dup	11:g.64804627dup
2726341	NC_000011.11:g.64804817C>T	Sample732	MEN1	ENST00000337652.5	1848	7010	P-0010652-T01-IM5	2726341	2585162	pancreas	NS	NS	NS	carcinoid-endocrine_tumour	NS	NS	NS	n	COSV53647173	COSM6975728	165638107	c.1366-1G>A	p.?	Unknown	het	null	38	11:64804817-64804817	-	n	-	PATHOGENIC	0.97664	Confirmed somatic variant	28481359	null	surgery-fixed	primary	null	null	ENST00000337652.5:c.1366-1G>A	11:g.64804817C>T
2726396	NC_000011.11:g.64807075A>G	Sample733	MEN1	ENST00000337652.5	1848	7010	P-0010715-T01-IM5	2726396	2585217	lung	NS	NS	NS	carcinoma	small_cell_carcinoma	NS	NS	n	COSV53641549	COSM6368410	165635751	c.863T>C	p.L288P	Substitution - Missense	het	null	38	11:64807075-64807075	-	n	-	PATHOGENIC	0.98281	Confirmed somatic variant	28481359	null	surgery-fixed	primary	null	ENSP00000337088.1:p.Leu288Pro	ENST00000337652.5:c.863T>C	11:g.64807075A>G
2726473	NC_000011.11:g.64804699C>T	Sample734	MEN1	ENST00000337652.5	1848	7010	P-0010805-T01-IM5	2726473	2585294	skin	NS	NS	NS	malignant_melanoma	NS	NS	NS	n	COSV53642764	COSM2164467	165633499	c.1483G>A	p.E495K	Substitution - Missense	het	null	38	11:64804699-64804699	-	n	-	PATHOGENIC	0.96931	Confirmed somatic variant	28481359	null	surgery-fixed	metastasis	null	ENSP00000337088.1:p.Glu495Lys	ENST00000337652.5:c.1483G>A	11:g.64804699C>T
2726475	NC_000011.11:g.64809844A>C	Sample735	MEN1	ENST00000337652.5	1848	7010	P-0010807-T01-IM5	2726475	2585296	breast	NS	NS	NS	carcinoma	lobular_carcinoma	NS	NS	n	COSV56339994	COSM22570	95377337	c.266T>G	p.L89R	Substitution - Missense	het	null	38	11:64809844-64809844	-	n	-	PATHOGENIC	0.97426	Confirmed somatic variant	28481359	null	surgery-fixed	primary	null	ENSP00000337088.1:p.Leu89Arg	ENST00000337652.5:c.266T>G	11:g.64809844A>C
2726498	NC_000011.11:g.64807634_64807635del	Sample736	MEN1	ENST00000337652.5	1848	7010	P-0010830-T01-IM5	2726498	2585319	pancreas	NS	NS	NS	carcinoid-endocrine_tumour	NS	NS	NS	n	COSV53641954	COSM6977369	165637801	c.715_716del	p.M239Gfs*14	Deletion - Frameshift	het	null	38	11:64807634-64807635	-	n	-	null	null	Confirmed somatic variant	28481359	null	surgery-fixed	metastasis	null	ENSP00000337088.1:p.Met239GlyfsTer14	ENST00000337652.5:c.715_716del	11:g.64807634_64807635del
2726581	NC_000011.11:g.64806244G>A	Sample737	MEN1	ENST00000337652.5	1848	7010	P-0010937-T01-IM5	2726581	2585402	skin	NS	NS	NS	malignant_melanoma	NS	NS	NS	n	COSV53640706	COSM6978040	165639332	c.1052C>T	p.T351I	Substitution - Missense	het	null	38	11:64806244-64806244	-	n	-	PATHOGENIC	0.90075	Confirmed somatic variant	28481359	null	surgery-fixed	metastasis	null	ENSP00000337088.1:p.Thr351Ile	ENST00000337652.5:c.1052C>T	11:g.64806244G>A
2726781	NC_000011.11:g.64805141G>A	Sample738	MEN1	ENST00000337652.5	1848	7010	P-0011155-T01-IM5	2726781	2585602	prostate	NS	NS	NS	carcinoma	adenocarcinoma	NS	NS	n	COSV53641032	COSM4387145	165634512	c.1258C>T	p.R420*	Substitution - Nonsense	het	null	38	11:64805141-64805141	-	n	-	PATHOGENIC	0.91163	Confirmed somatic variant	28481359	null	surgery-fixed	metastasis	null	ENSP00000337088.1:p.Arg420Ter	ENST00000337652.5:c.1258C>T	11:g.64805141G>A
2726915	NC_000011.11:g.64809840_64809860del	Sample739	MEN1	ENST00000337652.5	1848	7010	P-0011312-T01-IM5	2726915	2585736	lung	NS	NS	NS	carcinoma	sarcomatoid_carcinoma	NS	NS	n	COSV56342388	COSM6980150	165639805	c.250_270del	p.S84_Y90del	Deletion - In frame	het	null	38	11:64809840-64809860	-	n	-	null	null	Confirmed somatic variant	28481359	null	surgery-fixed	primary	null	ENSP00000337088.1:p.Ser84_Tyr90del	ENST00000337652.5:c.250_270del	11:g.64809840_64809860del
2726941	NC_000011.11:g.64806356C>G	Sample740	MEN1	ENST00000337652.5	1848	7010	P-0011345-T01-IM5	2726941	2585762	urinary_tract	upper_urinary_tract	NS	NS	carcinoma	transitional_cell_carcinoma	NS	NS	n	COSV53644563	COSM6980474	95377396	c.940G>C	p.A314P	Substitution - Missense	het	null	38	11:64806356-64806356	-	n	-	PATHOGENIC	0.98444	Confirmed somatic variant	28481359	null	surgery-fixed	primary	null	ENSP00000337088.1:p.Ala314Pro	ENST00000337652.5:c.940G>C	11:g.64806356C>G
2726943	NC_000011.11:g.64805651G>A	Sample741	MEN1	ENST00000337652.5	1848	7010	P-0011347-T01-IM5	2726943	2585764	large_intestine	rectum	NS	NS	carcinoma	adenocarcinoma	NS	NS	n	COSV53641317	COSM6980537	165638861	c.1184C>T	p.P395L	Substitution - Missense	het	null	38	11:64805651-64805651	-	n	-	NEUTRAL	0.1721	Confirmed somatic variant	28481359	null	surgery-fixed	primary	null	ENSP00000337088.1:p.Pro395Leu	ENST00000337652.5:c.1184C>T	11:g.64805651G>A
2726981	NC_000011.11:g.64806341G>A	Sample742	MEN1	ENST00000337652.5	1848	7010	P-0011385-T01-IM5	2726981	2585802	endometrium	NS	NS	NS	carcinoma	clear_cell_carcinoma	NS	NS	n	COSV53640188	COSM6711443	95378789	c.955C>T	p.R319W	Substitution - Missense	het	null	38	11:64806341-64806341	-	y	-	PATHOGENIC	0.86402	Confirmed somatic variant	28481359	null	surgery-fixed	primary	null	ENSP00000337088.1:p.Arg319Trp	ENST00000337652.5:c.955C>T	11:g.64806341G>A
2726990	NC_000011.11:g.64808100C>T	Sample743	MEN1	ENST00000337652.5	1848	7010	P-0011394-T01-IM5	2726990	2585811	biliary_tract	bile_duct	NS	NS	carcinoma	adenocarcinoma	NS	NS	n	COSV53642558	COSM6980924	95378741	c.461-1G>A	p.?	Unknown	het	null	38	11:64808100-64808100	-	n	-	PATHOGENIC	0.98517	Confirmed somatic variant	28481359	null	surgery-fixed	primary	null	null	ENST00000337652.5:c.461-1G>A	11:g.64808100C>T
2727024	NC_000011.11:g.64808051C>T	Sample744	MEN1	ENST00000337652.5	1848	7010	P-0011434-T01-IM5	2727024	2585845	breast	NS	NS	NS	carcinoma	ductal_carcinoma	NS	NS	n	COSV53640714	COSM6981019	165639337	c.509G>A	p.C170Y	Substitution - Missense	het	null	38	11:64808051-64808051	-	n	-	PATHOGENIC	0.97016	Confirmed somatic variant	28481359	null	surgery-fixed	metastasis	null	ENSP00000337088.1:p.Cys170Tyr	ENST00000337652.5:c.509G>A	11:g.64808051C>T
2727027	NC_000011.11:g.64805715_64805724del	Sample745	MEN1	ENST00000337652.5	1848	7010	P-0011439-T01-IM5	2727027	2585848	urinary_tract	bladder	NS	NS	carcinoma	transitional_cell_carcinoma	NS	NS	n	COSV53647178	COSM6981465	165636534	c.1111_1120del	p.E371Mfs*8	Deletion - Frameshift	het	null	38	11:64805715-64805724	-	n	-	null	null	Confirmed somatic variant	28481359	null	fixed - NOS	metastasis	null	ENSP00000337088.1:p.Glu371MetfsTer8	ENST00000337652.5:c.1111_1120del	11:g.64805715_64805724del
2727051	NC_000011.11:g.64807010C>T	Sample746	MEN1	ENST00000337652.5	1848	7010	P-0011464-T01-IM5	2727051	2585872	pancreas	NS	NS	NS	carcinoid-endocrine_tumour	NS	NS	NS	n	COSV53643674	COSM6981170	165633327	c.927+1G>A	p.?	Unknown	het	null	38	11:64807010-64807010	-	n	-	PATHOGENIC	0.98977	Confirmed somatic variant	28481359	null	surgery-fixed	primary	null	null	ENST00000337652.5:c.927+1G>A	11:g.64807010C>T
2727112	NC_000011.11:g.64804774C>T	Sample747	MEN1	ENST00000337652.5	1848	7010	P-0011540-T01-IM5	2727112	2585933	small_intestine	ileum	NS	NS	carcinoma	adenocarcinoma	NS	NS	n	COSV53650070	COSM6981683	165639305	c.1408G>A	p.A470T	Substitution - Missense	het	null	38	11:64804774-64804774	-	n	-	NEUTRAL	0.04026	Confirmed somatic variant	28481359	null	surgery-fixed	primary	null	ENSP00000337088.1:p.Ala470Thr	ENST00000337652.5:c.1408G>A	11:g.64804774C>T
2727148	NC_000011.11:g.64804684G>A	Sample748	MEN1	ENST00000337652.5	1848	7010	P-0011577-T01-IM5	2727148	2585969	prostate	NS	NS	NS	carcinoma	adenocarcinoma	NS	NS	n	COSV53647184	COSM6981796	165636545	c.1498C>T	p.P500S	Substitution - Missense	het	null	38	11:64804684-64804684	-	n	-	null	0.68471	Confirmed somatic variant	28481359	null	surgery-fixed	primary	null	ENSP00000337088.1:p.Pro500Ser	ENST00000337652.5:c.1498C>T	11:g.64804684G>A
2727166	NC_000011.11:g.64804645G>A	Sample749	MEN1	ENST00000337652.5	1848	7010	P-0012005-T01-IM5	2727166	2585987	breast	NS	NS	NS	carcinoma	ductal_carcinoma	NS	NS	n	COSV53644993	COSM6924631	165633617	c.1537C>T	p.Q513*	Substitution - Nonsense	het	null	38	11:64804645-64804645	-	n	-	null	0.51134	Confirmed somatic variant	28481359	null	surgery-fixed	primary	null	ENSP00000337088.1:p.Gln513Ter	ENST00000337652.5:c.1537C>T	11:g.64804645G>A
2787094	NC_000011.11:g.64804645G>A	Sample750	MEN1	ENST00000337652.5	1848	7010	P-0012005-T01-IM5	2787094	2644517	breast	NS	NS	NS	carcinoma	ER-positive_carcinoma	NS	NS	n	COSV53644993	COSM6924631	165633617	c.1537C>T	p.Q513*	Substitution - Nonsense	null	null	38	11:64804645-64804645	-	n	-	null	0.51134	Confirmed somatic variant	30537512	null	surgery-fixed	NS	null	ENSP00000337088.1:p.Gln513Ter	ENST00000337652.5:c.1537C>T	11:g.64804645G>A
2727332	NC_000011.11:g.64806293G>A	Sample751	MEN1	ENST00000337652.5	1848	7010	P-0012210-T01-IM5	2727332	2586153	pancreas	NS	NS	NS	carcinoma	ductal_carcinoma	NS	NS	n	COSV53645083	COSM4035255	165633580	c.1003C>T	p.R335C	Substitution - Missense	het	null	38	11:64806293-64806293	-	n	-	PATHOGENIC	0.95955	Confirmed somatic variant	28481359	null	surgery-fixed	primary	null	ENSP00000337088.1:p.Arg335Cys	ENST00000337652.5:c.1003C>T	11:g.64806293G>A
2727440	NC_000011.11:g.64807039C>A	Sample752	MEN1	ENST00000337652.5	1848	7010	P-0012373-T01-IM5	2727440	2586261	lung	NS	NS	NS	carcinoma	adenocarcinoma	NS	NS	n	COSV53641812	COSM48559	95377826	c.899G>T	p.R300L	Substitution - Missense	het	null	38	11:64807039-64807039	-	n	-	PATHOGENIC	0.93356	Confirmed somatic variant	28481359	null	surgery-fixed	metastasis	null	ENSP00000337088.1:p.Arg300Leu	ENST00000337652.5:c.899G>T	11:g.64807039C>A
2787179	NC_000011.11:g.64809824G>A	Sample753	MEN1	ENST00000337652.5	1848	7010	P-0015784-T01-IM6	2787179	2644602	breast	NS	NS	NS	carcinoma	ER-positive_carcinoma	NS	NS	n	COSV100198440	COSM7450084	165639598	c.286C>T	p.Q96*	Substitution - Nonsense	hom	null	38	11:64809824-64809824	-	n	-	PATHOGENIC	0.96778	Confirmed somatic variant	30537512	null	surgery-fixed	NS	null	ENSP00000337088.1:p.Gln96Ter	ENST00000337652.5:c.286C>T	11:g.64809824G>A
2762689	NC_000011.11:g.64805740G>C	Sample754	MEN1	ENST00000337652.5	1848	7010	P0JT66	2762689	2620948	thyroid	NS	NS	NS	carcinoma	anaplastic_carcinoma	NS	NS	n	COSV53645572	COSM7339678	165637990	c.1095C>G	p.I365M	Substitution - Missense	null	null	38	11:64805740-64805740	-	n	-	PATHOGENIC	0.96103	Variant of unknown origin	29615459	null	NS	primary	69	ENSP00000337088.1:p.Ile365Met	ENST00000337652.5:c.1095C>G	11:g.64805740G>C
2088592	NC_000011.11:g.64806236G>C	Sample755	MEN1	ENST00000337652.5	1848	7010	p1_I-2	2088592	1966807	ovary	NS	NS	NS	carcinoma	NS	NS	NS	y	COSV53641874	COSM1738267	165637763	c.1060C>G	p.Q354E	Substitution - Missense	null	null	38	11:64806236-64806236	-	n	-	PATHOGENIC	0.99612	Confirmed somatic variant	24221193	null	null	NS	null	ENSP00000337088.1:p.Gln354Glu	ENST00000337652.5:c.1060C>G	11:g.64806236G>C
2785222	NC_000011.11:g.64809761G>A	Sample756	MEN1	ENST00000337652.5	1848	7010	P9	2785222	2642801	soft_tissue	fibrous_tissue_and_uncertain_origin	NS	NS	malignant_fibrous_histiocytoma-pleomorphic_sarcoma	NS	NS	NS	n	COSV100198330	COSM7429193	165640706	c.349C>T	p.L117=	Substitution - coding silent	null	null	38	11:64809761-64809761	-	n	-	PATHOGENIC	0.93153	Confirmed somatic variant	30475948	null	circulating tumour	NS	null	ENSP00000337088.1:p.Leu117=	ENST00000337652.5:c.349C>T	11:g.64809761G>A
2492874	NC_000011.11:g.64807577G>A	Sample757	MEN1	ENST00000337652.5	1848	7010	Pat_34_A	2492874	2355488	NS	NS	NS	NS	malignant_melanoma	NS	NS	NS	y	COSV53641504	COSM22594	95378648	c.773C>T	p.S258L	Substitution - Missense	null	null	38	11:64807577-64807577	-	n	-	PATHOGENIC	0.9419	Confirmed somatic variant	24265153	null	surgery-fixed	NS	51	ENSP00000337088.1:p.Ser258Leu	ENST00000337652.5:c.773C>T	11:g.64807577G>A
2492893	NC_000011.11:g.64807641G>A	Sample758	MEN1	ENST00000337652.5	1848	7010	Pat_53_B	2492893	2355507	NS	NS	NS	NS	malignant_melanoma	NS	NS	NS	y	COSV53642368	COSM5839187	95378480	c.709C>T	p.R237C	Substitution - Missense	null	null	38	11:64807641-64807641	-	n	-	PATHOGENIC	0.94608	Confirmed somatic variant	24265153	null	surgery-fixed	NS	53	ENSP00000337088.1:p.Arg237Cys	ENST00000337652.5:c.709C>T	11:g.64807641G>A
2580093	NC_000011.11:g.64810129C>T	Sample759	MEN1	ENST00000337652.5	1848	7010	PCA0094	2580093	2441430	prostate	NS	NS	NS	carcinoma	adenocarcinoma	NS	NS	n	COSV56340113	COSN24307808	165635296	c.-20G>A	p.?	Unknown	null	null	38	11:64810129-64810129	-	n	-	null	0.53708	Confirmed somatic variant	20579941	null	surgery fresh/frozen	primary	44	null	ENST00000337652.5:c.-20G>A	11:g.64810129C>T
2580106	NC_000011.11:g.64809817C>T	Sample760	MEN1	ENST00000337652.5	1848	7010	PCA0129	2580106	2441443	prostate	NS	NS	NS	carcinoma	adenocarcinoma	NS	NS	n	COSV56340577	COSM6005556	165634520	c.293G>A	p.R98Q	Substitution - Missense	null	null	38	11:64809817-64809817	-	n	-	PATHOGENIC	0.95444	Confirmed somatic variant	20579941	null	surgery fresh/frozen	primary	62	ENSP00000337088.1:p.Arg98Gln	ENST00000337652.5:c.293G>A	11:g.64809817C>T
2688653	NC_000011.11:g.64804732G>A	Sample761	MEN1	ENST00000337652.5	1848	7010	PD_02	2688653	2547635	skin	head_neck	NS	NS	carcinoma	squamous_cell_carcinoma	NS	NS	y	COSV53641313	COSM6870265	95377531	c.1450C>T	p.R484W	Substitution - Missense	het	null	38	11:64804732-64804732	-	n	-	PATHOGENIC	0.93248	Confirmed somatic variant	24662767	null	surgery fresh/frozen	NS	83	ENSP00000337088.1:p.Arg484Trp	ENST00000337652.5:c.1450C>T	11:g.64804732G>A
2688641	NC_000011.11:g.64804808C>T	Sample762	MEN1	ENST00000337652.5	1848	7010	PD_09	2688641	2547623	skin	chest	NS	NS	carcinoma	squamous_cell_carcinoma	NS	NS	y	COSV53648243	COSM6886616	95378217	c.1374G>A	p.Q458=	Substitution - coding silent	het	null	38	11:64804808-64804808	-	n	-	PATHOGENIC	0.85531	Confirmed somatic variant	24662767	null	surgery fresh/frozen	NS	64	ENSP00000337088.1:p.Gln458=	ENST00000337652.5:c.1374G>A	11:g.64804808C>T
1832199	NC_000011.11:g.64803784G>C	Sample763	MEN1	ENST00000337652.5	1848	7010	PD13312a	1832199	1727984	breast	NS	NS	NS	carcinoma	ductal_carcinoma	NS	NS	y	COSV53649202	COSN22079254	95378383	c.*550C>G	p.?	Unknown	null	null	38	11:64803784-64803784	-	n	-	NEUTRAL	0.07023	Confirmed somatic variant	null	652	NS	NS	null	null	ENST00000337652.5:c.*550C>G	11:g.64803784G>C
2213144	NC_000011.11:g.64804109G>C	Sample764	MEN1	ENST00000337652.5	1848	7010	PD23563a	2213144	2081274	breast	NS	NS	NS	carcinoma	ductal_carcinoma	NS	NS	y	COSV53643334	COSN21014258	165632665	c.*225C>G	p.?	Unknown	null	null	38	11:64804109-64804109	-	n	-	NEUTRAL	0.10382	Confirmed somatic variant	null	652	NS	NS	null	null	ENST00000337652.5:c.*225C>G	11:g.64804109G>C
1331097	NC_000011.11:g.64804388G>T	Sample765	MEN1	ENST00000337652.5	1848	7010	PD4133a	1331097	1241571	breast	NS	NS	NS	carcinoma	NS	NS	NS	y	COSV53644997	COSM162453	95376981	c.1794C>A	p.S598=	Substitution - coding silent	null	null	38	11:64804388-64804388	-	n	-	NEUTRAL	0.14971	Confirmed somatic variant	22722201	385	NS	primary	41	ENSP00000337088.1:p.Ser598=	ENST00000337652.5:c.1794C>A	11:g.64804388G>T
1480200	NC_000011.11:g.64807203A>C	Sample766	MEN1	ENST00000337652.5	1848	7010	PD6048a	1480200	1403859	breast	NS	NS	NS	carcinoma	ER-HER-positive_carcinoma	NS	NS	y	COSV53640962	COSM5795354	95376578	c.815T>G	p.L272R	Substitution - Missense	null	null	38	11:64807203-64807203	-	n	-	PATHOGENIC	0.98898	Confirmed somatic variant	null	652	NS	primary	40	ENSP00000337088.1:p.Leu272Arg	ENST00000337652.5:c.815T>G	11:g.64807203A>C
1541150	NC_000011.11:g.64806263_64806270del	Sample767	MEN1	ENST00000337652.5	1848	7010	PD7322a	1541150	1463464	breast	NS	NS	NS	carcinoma	metaplastic_carcinoma	NS	NS	y	COSV53643404	COSM5752436	165637855	c.1030_1037del	p.Q344Gfs*25	Deletion - Frameshift	null	null	38	11:64806263-64806270	-	n	-	null	null	Confirmed somatic variant	27135926	null	NS	NS	null	ENSP00000337088.1:p.Gln344GlyfsTer25	ENST00000337652.5:c.1030_1037del	11:g.64806263_64806270del
2507124	NC_000011.11:g.64808010C>A	Sample768	MEN1	ENST00000337652.5	1848	7010	PET124T	2507124	2369460	pancreas	NS	NS	NS	carcinoid-endocrine_tumour	NS	NS	NS	y	COSV53643884	COSM5825379	165634161	c.550G>T	p.E184*	Substitution - Nonsense	null	null	38	11:64808010-64808010	-	n	-	PATHOGENIC	0.97199	Confirmed somatic variant	null	661	NS	primary	46	ENSP00000337088.1:p.Glu184Ter	ENST00000337652.5:c.550G>T	11:g.64808010C>A
2688204	NC_000011.11:g.64805130G>A	Sample769	MEN1	ENST00000337652.5	1848	7010	pros_02_dx	2688204	2547186	haematopoietic_and_lymphoid_tissue	NS	NS	NS	haematopoietic_neoplasm	acute_myeloid_leukaemia	NS	NS	y	COSV53640840	COSM3752612	165633259	c.1269C>T	p.D423=	Substitution - coding silent	null	null	38	11:64805130-64805130	-	y	-	NEUTRAL	0.17467	Confirmed somatic variant	null	544	blood-bone marrow	primary	18	ENSP00000337088.1:p.Asp423=	ENST00000337652.5:c.1269C>T	11:g.64805130G>A
2688204	NC_000011.11:g.64804546T>C	Sample770	MEN1	ENST00000337652.5	1848	7010	pros_02_dx	2688204	2547186	haematopoietic_and_lymphoid_tissue	NS	NS	NS	haematopoietic_neoplasm	acute_myeloid_leukaemia	NS	NS	y	COSV53639974	COSM255213	95376839	c.1636A>G	p.T546A	Substitution - Missense	null	null	38	11:64804546-64804546	-	n	-	NEUTRAL	0.00605	Confirmed somatic variant	null	544	blood-bone marrow	primary	18	ENSP00000337088.1:p.Thr546Ala	ENST00000337652.5:c.1636A>G	11:g.64804546T>C
2185866	NC_000011.11:g.64805130G>A	Sample771	MEN1	ENST00000337652.5	1848	7010	PTC-10C	2185866	2054163	thyroid	NS	NS	NS	other	neoplasm	NS	NS	y	COSV53640840	COSM3752612	165633259	c.1269C>T	p.D423=	Substitution - coding silent	null	null	38	11:64805130-64805130	-	y	-	NEUTRAL	0.17467	Confirmed somatic variant	null	589	NS	NS	null	ENSP00000337088.1:p.Asp423=	ENST00000337652.5:c.1269C>T	11:g.64805130G>A
2762794	NC_000011.11:g.64806275C>A	Sample772	MEN1	ENST00000337652.5	1848	7010	QEMRAC	2762794	2621053	thyroid	NS	NS	NS	carcinoma	papillary_carcinoma	NS	NS	n	COSV53649908	COSM7340096	165634784	c.1021G>T	p.E341*	Substitution - Nonsense	null	null	38	11:64806275-64806275	-	n	-	PATHOGENIC	0.97521	Variant of unknown origin	29615459	null	NS	NS	59	ENSP00000337088.1:p.Glu341Ter	ENST00000337652.5:c.1021G>T	11:g.64806275C>A
1918901	NC_000011.11:g.64806309C>T	Sample773	MEN1	ENST00000337652.5	1848	7010	RK184_C01	1918901	1806222	liver	NS	NS	NS	carcinoma	NS	NS	NS	y	COSV53649645	COSM1628156	95377465	c.987G>A	p.L329=	Substitution - coding silent	het	null	38	11:64806309-64806309	-	n	-	PATHOGENIC	0.94971	Variant of unknown origin	null	322	fresh/frozen - NOS	primary	null	ENSP00000337088.1:p.Leu329=	ENST00000337652.5:c.987G>A	11:g.64806309C>T
2302004	NC_000011.11:g.64807042C>T	Sample774	MEN1	ENST00000337652.5	1848	7010	RW2982	2302004	2167287	large_intestine	colon	left	NS	carcinoma	adenocarcinoma	NS	NS	y	COSV53639969	COSM4649476	165636903	c.896G>A	p.G299D	Substitution - Missense	hom	null	38	11:64807042-64807042	-	n	-	PATHOGENIC	0.94661	Variant of unknown origin	24755471	null	cell-line	NS	null	ENSP00000337088.1:p.Gly299Asp	ENST00000337652.5:c.896G>A	11:g.64807042C>T
2261579	NC_000011.11:g.64809976T>A	Sample775	MEN1	ENST00000337652.5	1848	7010	S00716	2261579	2128564	lung	NS	NS	NS	carcinoid-endocrine_tumour	NS	NS	NS	y	COSV56342467	COSM4387292	165634146	c.134A>T	p.E45V	Substitution - Missense	null	null	38	11:64809976-64809976	-	n	-	PATHOGENIC	0.87264	Confirmed somatic variant	24670920	null	surgery fresh/frozen	NS	70	ENSP00000337088.1:p.Glu45Val	ENST00000337652.5:c.134A>T	11:g.64809976T>A
1759210	NC_000011.11:g.64805097C>T	Sample776	MEN1	ENST00000337652.5	1848	7010	S00936	1759210	1663958	lung	NS	NS	NS	carcinoma	small_cell_carcinoma	NS	NS	n	COSV53643814	COSM312833	165634117	c.1302G>A	p.T434=	Substitution - coding silent	null	null	38	11:64805097-64805097	-	y	-	NEUTRAL	0.07071	Reported in another cancer sample as somatic	22941188	null	fresh/frozen - NOS	NS	50	ENSP00000337088.1:p.Thr434=	ENST00000337652.5:c.1302G>A	11:g.64805097C>T
2261585	NC_000011.11:g.64805141G>A	Sample777	MEN1	ENST00000337652.5	1848	7010	S01510	2261585	2128570	lung	NS	NS	NS	carcinoid-endocrine_tumour	typical	NS	NS	y	COSV53641032	COSM4387145	165634512	c.1258C>T	p.R420*	Substitution - Nonsense	null	null	38	11:64805141-64805141	-	n	-	PATHOGENIC	0.91163	Confirmed somatic variant	24670920	null	surgery fresh/frozen	NS	59	ENSP00000337088.1:p.Arg420Ter	ENST00000337652.5:c.1258C>T	11:g.64805141G>A
2261609	NC_000011.11:g.64809858dup	Sample778	MEN1	ENST00000337652.5	1848	7010	S01587	2261609	2128594	lung	NS	NS	NS	carcinoid-endocrine_tumour	NS	NS	NS	y	COSV56341281	COSM23015	95378402	c.252dup	p.I85Yfs*32	Insertion - Frameshift	null	null	38	11:64809858-64809859	-	n	-	null	null	Confirmed somatic variant	24670920	null	surgery fresh/frozen	NS	54	ENSP00000337088.1:p.Ile85TyrfsTer32	ENST00000337652.5:c.252dup	11:g.64809858dup
2480886	NC_000011.11:g.64805175G>A	Sample779	MEN1	ENST00000337652.5	1848	7010	S02277_1	2480886	2343631	lung	NS	NS	NS	carcinoma	small_cell_carcinoma	NS	NS	y	COSV53645092	COSM5683022	165633590	c.1224C>T	p.A408=	Substitution - coding silent	null	null	38	11:64805175-64805175	-	n	-	PATHOGENIC	0.83825	Confirmed somatic variant	26168399	null	surgery fresh/frozen	primary	67	ENSP00000337088.1:p.Ala408=	ENST00000337652.5:c.1224C>T	11:g.64805175G>A
2261617	NC_000011.11:g.64807890C>T	Sample780	MEN1	ENST00000337652.5	1848	7010	S02323	2261617	2128602	lung	NS	NS	NS	carcinoid-endocrine_tumour	atypical	NS	NS	y	COSV53649214	COSM4387034	95378155	c.669+1G>A	p.?	Unknown	null	null	38	11:64807890-64807890	-	n	-	PATHOGENIC	0.99498	Confirmed somatic variant	24670920	null	surgery fresh/frozen	NS	48	null	ENST00000337652.5:c.669+1G>A	11:g.64807890C>T
2762697	NC_000011.11:g.64804605G>C	Sample781	MEN1	ENST00000337652.5	1848	7010	S32HTA	2762697	2620956	thyroid	NS	NS	NS	carcinoma	anaplastic_carcinoma	NS	NS	n	COSV53645166	COSM7339679	165640352	c.1577C>G	p.T526S	Substitution - Missense	null	null	38	11:64804605-64804605	-	n	-	NEUTRAL	0.05624	Variant of unknown origin	29615459	null	NS	primary	45	ENSP00000337088.1:p.Thr526Ser	ENST00000337652.5:c.1577C>G	11:g.64804605G>C
2810721	NC_000011.11:g.64804522G>C	Sample782	MEN1	ENST00000337652.5	1848	7010	SG-NCC024	2810721	2667382	breast	NS	NS	NS	carcinoma	ER-HER-positive_carcinoma	NS	NS	n	COSV99580426	COSM9180021	165640751	c.1660C>G	p.P554A	Substitution - Missense	het	null	38	11:64804522-64804522	-	n	-	PATHOGENIC	0.92057	Variant of unknown origin	30062102	null	surgery-fixed	primary	null	ENSP00000337088.1:p.Pro554Ala	ENST00000337652.5:c.1660C>G	11:g.64804522G>C
2371728	NC_000011.11:g.64804546T>C	Sample783	MEN1	ENST00000337652.5	1848	7010	SH-0348	2371728	2234522	soft_tissue	blood_vessel	central_nervous_system	NS	haemangioblastoma	NS	NS	NS	n	COSV53639974	COSM255213	95376839	c.1636A>G	p.T546A	Substitution - Missense	null	null	38	11:64804546-64804546	-	n	-	NEUTRAL	0.00605	Confirmed somatic variant	25589003	null	fixed - NOS	NS	null	ENSP00000337088.1:p.Thr546Ala	ENST00000337652.5:c.1636A>G	11:g.64804546T>C
2371748	NC_000011.11:g.64804546T>C	Sample784	MEN1	ENST00000337652.5	1848	7010	SH-102782	2371748	2234542	soft_tissue	blood_vessel	central_nervous_system	NS	haemangioblastoma	NS	NS	NS	n	COSV53639974	COSM255213	95376839	c.1636A>G	p.T546A	Substitution - Missense	null	null	38	11:64804546-64804546	-	n	-	NEUTRAL	0.00605	Confirmed somatic variant	25589003	null	fixed - NOS	NS	null	ENSP00000337088.1:p.Thr546Ala	ENST00000337652.5:c.1636A>G	11:g.64804546T>C
2371729	NC_000011.11:g.64804546T>C	Sample785	MEN1	ENST00000337652.5	1848	7010	SH-1362	2371729	2234523	soft_tissue	blood_vessel	central_nervous_system	NS	haemangioblastoma	NS	NS	NS	n	COSV53639974	COSM255213	95376839	c.1636A>G	p.T546A	Substitution - Missense	null	null	38	11:64804546-64804546	-	n	-	NEUTRAL	0.00605	Confirmed somatic variant	25589003	null	fixed - NOS	NS	null	ENSP00000337088.1:p.Thr546Ala	ENST00000337652.5:c.1636A>G	11:g.64804546T>C
2371749	NC_000011.11:g.64804546T>C	Sample786	MEN1	ENST00000337652.5	1848	7010	SH-1439	2371749	2234543	soft_tissue	blood_vessel	central_nervous_system	NS	haemangioblastoma	NS	NS	NS	n	COSV53639974	COSM255213	95376839	c.1636A>G	p.T546A	Substitution - Missense	null	null	38	11:64804546-64804546	-	n	-	NEUTRAL	0.00605	Confirmed somatic variant	25589003	null	fixed - NOS	NS	null	ENSP00000337088.1:p.Thr546Ala	ENST00000337652.5:c.1636A>G	11:g.64804546T>C
2371730	NC_000011.11:g.64804546T>C	Sample787	MEN1	ENST00000337652.5	1848	7010	SH-1641	2371730	2234524	soft_tissue	blood_vessel	central_nervous_system	NS	haemangioblastoma	NS	NS	NS	n	COSV53639974	COSM255213	95376839	c.1636A>G	p.T546A	Substitution - Missense	null	null	38	11:64804546-64804546	-	n	-	NEUTRAL	0.00605	Confirmed somatic variant	25589003	null	fixed - NOS	NS	null	ENSP00000337088.1:p.Thr546Ala	ENST00000337652.5:c.1636A>G	11:g.64804546T>C
2371731	NC_000011.11:g.64804546T>C	Sample788	MEN1	ENST00000337652.5	1848	7010	SH-1679	2371731	2234525	soft_tissue	blood_vessel	central_nervous_system	NS	haemangioblastoma	NS	NS	NS	n	COSV53639974	COSM255213	95376839	c.1636A>G	p.T546A	Substitution - Missense	null	null	38	11:64804546-64804546	-	n	-	NEUTRAL	0.00605	Confirmed somatic variant	25589003	null	fixed - NOS	NS	null	ENSP00000337088.1:p.Thr546Ala	ENST00000337652.5:c.1636A>G	11:g.64804546T>C
2371732	NC_000011.11:g.64804546T>C	Sample789	MEN1	ENST00000337652.5	1848	7010	SH-2871	2371732	2234526	soft_tissue	blood_vessel	central_nervous_system	NS	haemangioblastoma	NS	NS	NS	n	COSV53639974	COSM255213	95376839	c.1636A>G	p.T546A	Substitution - Missense	null	null	38	11:64804546-64804546	-	n	-	NEUTRAL	0.00605	Confirmed somatic variant	25589003	null	fixed - NOS	NS	null	ENSP00000337088.1:p.Thr546Ala	ENST00000337652.5:c.1636A>G	11:g.64804546T>C
2371733	NC_000011.11:g.64804546T>C	Sample790	MEN1	ENST00000337652.5	1848	7010	SH-3133	2371733	2234527	soft_tissue	blood_vessel	central_nervous_system	NS	haemangioblastoma	NS	NS	NS	n	COSV53639974	COSM255213	95376839	c.1636A>G	p.T546A	Substitution - Missense	null	null	38	11:64804546-64804546	-	n	-	NEUTRAL	0.00605	Confirmed somatic variant	25589003	null	fixed - NOS	NS	null	ENSP00000337088.1:p.Thr546Ala	ENST00000337652.5:c.1636A>G	11:g.64804546T>C
2371734	NC_000011.11:g.64804546T>C	Sample791	MEN1	ENST00000337652.5	1848	7010	SH-3327	2371734	2234528	soft_tissue	blood_vessel	central_nervous_system	NS	haemangioblastoma	NS	NS	NS	n	COSV53639974	COSM255213	95376839	c.1636A>G	p.T546A	Substitution - Missense	null	null	38	11:64804546-64804546	-	n	-	NEUTRAL	0.00605	Confirmed somatic variant	25589003	null	fixed - NOS	NS	null	ENSP00000337088.1:p.Thr546Ala	ENST00000337652.5:c.1636A>G	11:g.64804546T>C
2371735	NC_000011.11:g.64804546T>C	Sample792	MEN1	ENST00000337652.5	1848	7010	SH-3458	2371735	2234529	soft_tissue	blood_vessel	central_nervous_system	NS	haemangioblastoma	NS	NS	NS	n	COSV53639974	COSM255213	95376839	c.1636A>G	p.T546A	Substitution - Missense	null	null	38	11:64804546-64804546	-	n	-	NEUTRAL	0.00605	Confirmed somatic variant	25589003	null	fixed - NOS	NS	null	ENSP00000337088.1:p.Thr546Ala	ENST00000337652.5:c.1636A>G	11:g.64804546T>C
2371736	NC_000011.11:g.64809675G>A	Sample793	MEN1	ENST00000337652.5	1848	7010	SH-3776	2371736	2234530	soft_tissue	blood_vessel	central_nervous_system	NS	haemangioblastoma	NS	NS	NS	n	COSV56341605	COSM5020099	165633453	c.435C>T	p.S145=	Substitution - coding silent	null	null	38	11:64809675-64809675	-	y	-	PATHOGENIC	0.77218	Confirmed somatic variant	25589003	null	fixed - NOS	NS	null	ENSP00000337088.1:p.Ser145=	ENST00000337652.5:c.435C>T	11:g.64809675G>A
2371736	NC_000011.11:g.64804546T>C	Sample794	MEN1	ENST00000337652.5	1848	7010	SH-3776	2371736	2234530	soft_tissue	blood_vessel	central_nervous_system	NS	haemangioblastoma	NS	NS	NS	n	COSV53639974	COSM255213	95376839	c.1636A>G	p.T546A	Substitution - Missense	null	null	38	11:64804546-64804546	-	n	-	NEUTRAL	0.00605	Confirmed somatic variant	25589003	null	fixed - NOS	NS	null	ENSP00000337088.1:p.Thr546Ala	ENST00000337652.5:c.1636A>G	11:g.64804546T>C
2371737	NC_000011.11:g.64806223G>A	Sample795	MEN1	ENST00000337652.5	1848	7010	SH-4435	2371737	2234531	soft_tissue	blood_vessel	central_nervous_system	NS	haemangioblastoma	NS	NS	NS	n	COSV53640877	COSM5020195	165636240	c.1064+9C>T	p.?	Unknown	null	null	38	11:64806223-64806223	-	y	-	NEUTRAL	0.3493	Confirmed somatic variant	25589003	null	fixed - NOS	NS	null	null	ENST00000337652.5:c.1064+9C>T	11:g.64806223G>A
2371737	NC_000011.11:g.64804546T>C	Sample796	MEN1	ENST00000337652.5	1848	7010	SH-4435	2371737	2234531	soft_tissue	blood_vessel	central_nervous_system	NS	haemangioblastoma	NS	NS	NS	n	COSV53639974	COSM255213	95376839	c.1636A>G	p.T546A	Substitution - Missense	null	null	38	11:64804546-64804546	-	n	-	NEUTRAL	0.00605	Confirmed somatic variant	25589003	null	fixed - NOS	NS	null	ENSP00000337088.1:p.Thr546Ala	ENST00000337652.5:c.1636A>G	11:g.64804546T>C
2371738	NC_000011.11:g.64804546T>C	Sample797	MEN1	ENST00000337652.5	1848	7010	SH-5693	2371738	2234532	soft_tissue	blood_vessel	central_nervous_system	NS	haemangioblastoma	NS	NS	NS	n	COSV53639974	COSM255213	95376839	c.1636A>G	p.T546A	Substitution - Missense	null	null	38	11:64804546-64804546	-	n	-	NEUTRAL	0.00605	Confirmed somatic variant	25589003	null	fixed - NOS	NS	null	ENSP00000337088.1:p.Thr546Ala	ENST00000337652.5:c.1636A>G	11:g.64804546T>C
2371739	NC_000011.11:g.64804546T>C	Sample798	MEN1	ENST00000337652.5	1848	7010	SH-6055	2371739	2234533	soft_tissue	blood_vessel	central_nervous_system	NS	haemangioblastoma	NS	NS	NS	n	COSV53639974	COSM255213	95376839	c.1636A>G	p.T546A	Substitution - Missense	null	null	38	11:64804546-64804546	-	n	-	NEUTRAL	0.00605	Confirmed somatic variant	25589003	null	fixed - NOS	NS	null	ENSP00000337088.1:p.Thr546Ala	ENST00000337652.5:c.1636A>G	11:g.64804546T>C
2371740	NC_000011.11:g.64804546T>C	Sample799	MEN1	ENST00000337652.5	1848	7010	SH-7032	2371740	2234534	soft_tissue	blood_vessel	central_nervous_system	NS	haemangioblastoma	NS	NS	NS	n	COSV53639974	COSM255213	95376839	c.1636A>G	p.T546A	Substitution - Missense	null	null	38	11:64804546-64804546	-	n	-	NEUTRAL	0.00605	Confirmed somatic variant	25589003	null	fixed - NOS	NS	null	ENSP00000337088.1:p.Thr546Ala	ENST00000337652.5:c.1636A>G	11:g.64804546T>C
2371741	NC_000011.11:g.64804546T>C	Sample800	MEN1	ENST00000337652.5	1848	7010	SH-7166	2371741	2234535	soft_tissue	blood_vessel	central_nervous_system	NS	haemangioblastoma	NS	NS	NS	n	COSV53639974	COSM255213	95376839	c.1636A>G	p.T546A	Substitution - Missense	null	null	38	11:64804546-64804546	-	n	-	NEUTRAL	0.00605	Confirmed somatic variant	25589003	null	fixed - NOS	NS	null	ENSP00000337088.1:p.Thr546Ala	ENST00000337652.5:c.1636A>G	11:g.64804546T>C
2371742	NC_000011.11:g.64804546T>C	Sample801	MEN1	ENST00000337652.5	1848	7010	SH-7282	2371742	2234536	soft_tissue	blood_vessel	central_nervous_system	NS	haemangioblastoma	NS	NS	NS	n	COSV53639974	COSM255213	95376839	c.1636A>G	p.T546A	Substitution - Missense	null	null	38	11:64804546-64804546	-	n	-	NEUTRAL	0.00605	Confirmed somatic variant	25589003	null	fixed - NOS	NS	null	ENSP00000337088.1:p.Thr546Ala	ENST00000337652.5:c.1636A>G	11:g.64804546T>C
2371743	NC_000011.11:g.64804546T>C	Sample802	MEN1	ENST00000337652.5	1848	7010	SH-7329	2371743	2234537	soft_tissue	blood_vessel	central_nervous_system	NS	haemangioblastoma	NS	NS	NS	n	COSV53639974	COSM255213	95376839	c.1636A>G	p.T546A	Substitution - Missense	null	null	38	11:64804546-64804546	-	n	-	NEUTRAL	0.00605	Confirmed somatic variant	25589003	null	fixed - NOS	NS	null	ENSP00000337088.1:p.Thr546Ala	ENST00000337652.5:c.1636A>G	11:g.64804546T>C
2371744	NC_000011.11:g.64804546T>C	Sample803	MEN1	ENST00000337652.5	1848	7010	SH-8559	2371744	2234538	soft_tissue	blood_vessel	central_nervous_system	NS	haemangioblastoma	NS	NS	NS	n	COSV53639974	COSM255213	95376839	c.1636A>G	p.T546A	Substitution - Missense	null	null	38	11:64804546-64804546	-	n	-	NEUTRAL	0.00605	Confirmed somatic variant	25589003	null	fixed - NOS	NS	null	ENSP00000337088.1:p.Thr546Ala	ENST00000337652.5:c.1636A>G	11:g.64804546T>C
2371745	NC_000011.11:g.64804546T>C	Sample804	MEN1	ENST00000337652.5	1848	7010	SH-9161	2371745	2234539	soft_tissue	blood_vessel	central_nervous_system	NS	haemangioblastoma	NS	NS	NS	n	COSV53639974	COSM255213	95376839	c.1636A>G	p.T546A	Substitution - Missense	null	null	38	11:64804546-64804546	-	n	-	NEUTRAL	0.00605	Confirmed somatic variant	25589003	null	fixed - NOS	NS	null	ENSP00000337088.1:p.Thr546Ala	ENST00000337652.5:c.1636A>G	11:g.64804546T>C
2371746	NC_000011.11:g.64808033C>T	Sample805	MEN1	ENST00000337652.5	1848	7010	SH-9248	2371746	2234540	soft_tissue	blood_vessel	central_nervous_system	NS	haemangioblastoma	NS	NS	NS	n	COSV53640053	COSM23054	165633546	c.527G>A	p.R176Q	Substitution - Missense	null	null	38	11:64808033-64808033	-	n	-	PATHOGENIC	0.74854	Confirmed somatic variant	25589003	null	fixed - NOS	NS	null	ENSP00000337088.1:p.Arg176Gln	ENST00000337652.5:c.527G>A	11:g.64808033C>T
2371746	NC_000011.11:g.64804546T>C	Sample806	MEN1	ENST00000337652.5	1848	7010	SH-9248	2371746	2234540	soft_tissue	blood_vessel	central_nervous_system	NS	haemangioblastoma	NS	NS	NS	n	COSV53639974	COSM255213	95376839	c.1636A>G	p.T546A	Substitution - Missense	null	null	38	11:64804546-64804546	-	n	-	NEUTRAL	0.00605	Confirmed somatic variant	25589003	null	fixed - NOS	NS	null	ENSP00000337088.1:p.Thr546Ala	ENST00000337652.5:c.1636A>G	11:g.64804546T>C
2371747	NC_000011.11:g.64804546T>C	Sample807	MEN1	ENST00000337652.5	1848	7010	SH-9771	2371747	2234541	soft_tissue	blood_vessel	central_nervous_system	NS	haemangioblastoma	NS	NS	NS	n	COSV53639974	COSM255213	95376839	c.1636A>G	p.T546A	Substitution - Missense	null	null	38	11:64804546-64804546	-	n	-	NEUTRAL	0.00605	Confirmed somatic variant	25589003	null	fixed - NOS	NS	null	ENSP00000337088.1:p.Thr546Ala	ENST00000337652.5:c.1636A>G	11:g.64804546T>C
2307368	NC_000011.11:g.64808061C>G	Sample808	MEN1	ENST00000337652.5	1848	7010	SJHGG035_D	2307368	2172572	central_nervous_system	brain	NS	NS	glioma	astrocytoma_Grade_III	anaplastic	NS	y	COSV53646656	COSM4970692	165632295	c.499G>C	p.V167L	Substitution - Missense	null	null	38	11:64808061-64808061	-	n	-	PATHOGENIC	0.98848	Confirmed somatic variant	24705251	null	surgery - NOS	NS	7	ENSP00000337088.1:p.Val167Leu	ENST00000337652.5:c.499G>C	11:g.64808061C>G
2302010	NC_000011.11:g.64804800C>T	Sample809	MEN1	ENST00000337652.5	1848	7010	SNU-C2B	2302010	2167293	large_intestine	colon	right	NS	carcinoma	adenocarcinoma	NS	NS	y	COSV53640994	COSM2164473	95376944	c.1382G>A	p.R461H	Substitution - Missense	het	null	38	11:64804800-64804800	-	y	-	PATHOGENIC	0.70158	Variant of unknown origin	24755471	null	cell-line	NS	null	ENSP00000337088.1:p.Arg461His	ENST00000337652.5:c.1382G>A	11:g.64804800C>T
2302010	NC_000011.11:g.64805749G>A	Sample810	MEN1	ENST00000337652.5	1848	7010	SNU-C2B	2302010	2167293	large_intestine	colon	right	NS	carcinoma	adenocarcinoma	NS	NS	y	COSV53641000	COSM2164478	95376953	c.1086C>T	p.D362=	Substitution - coding silent	het	null	38	11:64805749-64805749	-	y	-	NEUTRAL	0.04065	Variant of unknown origin	24755471	null	cell-line	NS	null	ENSP00000337088.1:p.Asp362=	ENST00000337652.5:c.1086C>T	11:g.64805749G>A
2120218	NC_000011.11:g.64804561G>A	Sample811	MEN1	ENST00000337652.5	1848	7010	SS6003117	2120218	1994454	oesophagus	NS	NS	NS	carcinoma	adenocarcinoma	NS	NS	y	COSV53647073	COSM22600	95378121	c.1621C>T	p.Q541*	Substitution - Nonsense	null	null	38	11:64804561-64804561	-	n	-	NEUTRAL	0.06211	Confirmed somatic variant	null	535	NS	NS	null	ENSP00000337088.1:p.Gln541Ter	ENST00000337652.5:c.1621C>T	11:g.64804561G>A
2456712	NC_000011.11:g.64806117T>C	Sample812	MEN1	ENST00000337652.5	1848	7010	sysucc-1072T	2456712	2319549	large_intestine	NS	NS	NS	carcinoma	adenocarcinoma	NS	NS	y	COSV53644150	COSN19765913	165638191	c.1064+115A>G	p.?	Unknown	null	null	38	11:64806117-64806117	-	y	-	NEUTRAL	0.03546	Confirmed somatic variant	null	646	NS	primary	48	null	ENST00000337652.5:c.1064+115A>G	11:g.64806117T>C
2506606	NC_000011.11:g.64808946C>T	Sample813	MEN1	ENST00000337652.5	1848	7010	sysucc-1383T	2506606	2368942	large_intestine	NS	NS	NS	carcinoma	adenocarcinoma	NS	NS	y	COSV56343894	COSN20450956	165639888	c.460+704G>A	p.?	Unknown	null	null	38	11:64808946-64808946	-	y	-	NEUTRAL	0.00048	Confirmed somatic variant	null	646	NS	primary	72	null	ENST00000337652.5:c.460+704G>A	11:g.64808946C>T
2456750	NC_000011.11:g.64808150G>A	Sample814	MEN1	ENST00000337652.5	1848	7010	sysucc-783T	2456750	2319587	large_intestine	NS	NS	NS	carcinoma	adenocarcinoma	NS	NS	y	COSV53645025	COSN19768400	95377078	c.461-51C>T	p.?	Unknown	null	null	38	11:64808150-64808150	-	n	-	NEUTRAL	0.11592	Confirmed somatic variant	null	646	NS	primary	79	null	ENST00000337652.5:c.461-51C>T	11:g.64808150G>A
2633648	NC_000011.11:g.64805841C>T	Sample815	MEN1	ENST00000337652.5	1848	7010	T073340A	2633648	2494044	large_intestine	NS	NS	NS	carcinoma	adenocarcinoma	NS	NS	y	COSV53643886	COSN214727	165634167	c.1065-71G>A	p.?	Unknown	null	null	38	11:64805841-64805841	-	n	-	NEUTRAL	0.0025	Confirmed somatic variant	null	646	NS	primary	57	null	ENST00000337652.5:c.1065-71G>A	11:g.64805841C>T
2658237	NC_000011.11:g.64807038C>T	Sample816	MEN1	ENST00000337652.5	1848	7010	T116	2658237	2518396	large_intestine	NS	NS	NS	carcinoma	adenocarcinoma	NS	NS	y	COSV53641946	COSM6711441	165637798	c.900G>A	p.R300=	Substitution - coding silent	null	null	38	11:64807038-64807038	-	n	-	null	0.5657	Confirmed somatic variant	27149842	null	NS	NS	52.58	ENSP00000337088.1:p.Arg300=	ENST00000337652.5:c.900G>A	11:g.64807038C>T
2658719	NC_000011.11:g.64804788C>T	Sample817	MEN1	ENST00000337652.5	1848	7010	T1195	2658719	2518878	large_intestine	NS	NS	NS	carcinoma	adenocarcinoma	NS	NS	y	COSV53644428	COSM6711442	95378077	c.1394G>A	p.R465Q	Substitution - Missense	null	null	38	11:64804788-64804788	-	n	-	null	0.62195	Confirmed somatic variant	27149842	null	NS	NS	64.66	ENSP00000337088.1:p.Arg465Gln	ENST00000337652.5:c.1394G>A	11:g.64804788C>T
2658416	NC_000011.11:g.64806341G>A	Sample818	MEN1	ENST00000337652.5	1848	7010	T164668	2658416	2518575	large_intestine	NS	NS	NS	carcinoma	adenocarcinoma	NS	NS	y	COSV53640188	COSM6711443	95378789	c.955C>T	p.R319W	Substitution - Missense	null	null	38	11:64806341-64806341	-	y	-	PATHOGENIC	0.86402	Confirmed somatic variant	27149842	null	NS	NS	66.25	ENSP00000337088.1:p.Arg319Trp	ENST00000337652.5:c.955C>T	11:g.64806341G>A
2658285	NC_000011.11:g.64807878del	Sample819	MEN1	ENST00000337652.5	1848	7010	T1762	2658285	2518444	large_intestine	NS	NS	NS	carcinoma	adenocarcinoma	NS	NS	y	COSV53641306	COSN26984198	165636455	c.669+18del	p.?	Unknown	null	null	38	11:64807878-64807878	-	n	-	null	null	Confirmed somatic variant	27149842	null	NS	NS	69.58	null	ENST00000337652.5:c.669+18del	11:g.64807878del
2658555	NC_000011.11:g.64806292C>T	Sample820	MEN1	ENST00000337652.5	1848	7010	T180077	2658555	2518714	large_intestine	NS	NS	NS	carcinoma	adenocarcinoma	NS	NS	y	COSV53640123	COSM1355797	165633458	c.1004G>A	p.R335H	Substitution - Missense	null	null	38	11:64806292-64806292	-	y	-	PATHOGENIC	0.98583	Confirmed somatic variant	27149842	null	NS	NS	73.5	ENSP00000337088.1:p.Arg335His	ENST00000337652.5:c.1004G>A	11:g.64806292C>T
2296103	NC_000011.11:g.64804771C>T	Sample821	MEN1	ENST00000337652.5	1848	7010	T2197	2296103	2161706	large_intestine	colon	transverse	NS	carcinoma	adenocarcinoma	NS	NS	y	COSV53643143	COSM4701742	165634455	c.1411G>A	p.E471K	Substitution - Missense	null	null	38	11:64804771-64804771	-	n	-	PATHOGENIC	0.83875	Confirmed somatic variant	25344691	null	NS	NS	67.16	ENSP00000337088.1:p.Glu471Lys	ENST00000337652.5:c.1411G>A	11:g.64804771C>T
2658299	NC_000011.11:g.64804771C>T	Sample822	MEN1	ENST00000337652.5	1848	7010	T2197	2658299	2518458	large_intestine	NS	NS	NS	carcinoma	adenocarcinoma	NS	NS	y	COSV53643143	COSM4701742	165634455	c.1411G>A	p.E471K	Substitution - Missense	null	null	38	11:64804771-64804771	-	n	-	PATHOGENIC	0.83875	Confirmed somatic variant	27149842	null	NS	NS	67.16	ENSP00000337088.1:p.Glu471Lys	ENST00000337652.5:c.1411G>A	11:g.64804771C>T
2658435	NC_000011.11:g.64807893G>A	Sample823	MEN1	ENST00000337652.5	1848	7010	T2220	2658435	2518594	large_intestine	NS	NS	NS	carcinoma	adenocarcinoma	NS	NS	y	COSV53643933	COSM5188123	165634237	c.667C>T	p.R223W	Substitution - Missense	null	null	38	11:64807893-64807893	-	n	-	PATHOGENIC	0.95072	Confirmed somatic variant	27149842	null	NS	NS	80	ENSP00000337088.1:p.Arg223Trp	ENST00000337652.5:c.667C>T	11:g.64807893G>A
2658366	NC_000011.11:g.64808080G>A	Sample824	MEN1	ENST00000337652.5	1848	7010	T2365	2658366	2518525	large_intestine	NS	NS	NS	carcinoma	adenocarcinoma	NS	NS	y	COSV53643666	COSM3398028	165632047	c.480C>T	p.S160=	Substitution - coding silent	null	null	38	11:64808080-64808080	-	n	-	NEUTRAL	0.03123	Confirmed somatic variant	27149842	null	NS	NS	69.83	ENSP00000337088.1:p.Ser160=	ENST00000337652.5:c.480C>T	11:g.64808080G>A
2658336	NC_000011.11:g.64804306C>T	Sample825	MEN1	ENST00000337652.5	1848	7010	T2372	2658336	2518495	large_intestine	NS	NS	NS	carcinoma	adenocarcinoma	NS	NS	y	COSV53648040	COSN26984199	165632188	c.*28G>A	p.?	Unknown	null	null	38	11:64804306-64804306	-	n	-	NEUTRAL	0.00982	Confirmed somatic variant	27149842	null	NS	NS	64.58	null	ENST00000337652.5:c.*28G>A	11:g.64804306C>T
2658644	NC_000011.11:g.64805141G>A	Sample826	MEN1	ENST00000337652.5	1848	7010	T240	2658644	2518803	large_intestine	NS	NS	NS	carcinoma	adenocarcinoma	NS	NS	y	COSV53641032	COSM4387145	165634512	c.1258C>T	p.R420*	Substitution - Nonsense	null	null	38	11:64805141-64805141	-	n	-	PATHOGENIC	0.91163	Confirmed somatic variant	27149842	null	NS	NS	72.5	ENSP00000337088.1:p.Arg420Ter	ENST00000337652.5:c.1258C>T	11:g.64805141G>A
2658263	NC_000011.11:g.64806292C>T	Sample827	MEN1	ENST00000337652.5	1848	7010	T242594	2658263	2518422	large_intestine	NS	NS	NS	carcinoma	adenocarcinoma	NS	NS	y	COSV53640123	COSM1355797	165633458	c.1004G>A	p.R335H	Substitution - Missense	null	null	38	11:64806292-64806292	-	y	-	PATHOGENIC	0.98583	Confirmed somatic variant	27149842	null	NS	NS	84.33	ENSP00000337088.1:p.Arg335His	ENST00000337652.5:c.1004G>A	11:g.64806292C>T
2296126	NC_000011.11:g.64805661C>T	Sample828	MEN1	ENST00000337652.5	1848	7010	T2647	2296126	2161729	large_intestine	rectum	NS	NS	carcinoma	adenocarcinoma	NS	NS	y	COSV53640177	COSM4701743	95377491	c.1174G>A	p.E392K	Substitution - Missense	null	null	38	11:64805661-64805661	-	n	-	PATHOGENIC	0.97963	Confirmed somatic variant	25344691	null	NS	NS	68	ENSP00000337088.1:p.Glu392Lys	ENST00000337652.5:c.1174G>A	11:g.64805661C>T
2658734	NC_000011.11:g.64805661C>T	Sample829	MEN1	ENST00000337652.5	1848	7010	T2647	2658734	2518893	large_intestine	NS	NS	NS	carcinoma	adenocarcinoma	NS	NS	y	COSV53640177	COSM4701743	95377491	c.1174G>A	p.E392K	Substitution - Missense	null	null	38	11:64805661-64805661	-	n	-	PATHOGENIC	0.97963	Confirmed somatic variant	27149842	null	NS	NS	68	ENSP00000337088.1:p.Glu392Lys	ENST00000337652.5:c.1174G>A	11:g.64805661C>T
2296138	NC_000011.11:g.64804657G>T	Sample830	MEN1	ENST00000337652.5	1848	7010	T2940	2296138	2161741	large_intestine	colon	transverse	NS	carcinoma	adenocarcinoma	NS	NS	y	COSV53643731	COSM4701741	165639735	c.1525C>A	p.L509M	Substitution - Missense	null	null	38	11:64804657-64804657	-	n	-	NEUTRAL	0.23181	Confirmed somatic variant	25344691	null	NS	NS	77.83	ENSP00000337088.1:p.Leu509Met	ENST00000337652.5:c.1525C>A	11:g.64804657G>T
2296160	NC_000011.11:g.64807992C>A	Sample831	MEN1	ENST00000337652.5	1848	7010	T3033	2296160	2161763	large_intestine	colon	transverse	NS	carcinoma	adenocarcinoma	NS	NS	y	COSV53640126	COSM1509531	165635078	c.568G>T	p.V190L	Substitution - Missense	null	null	38	11:64807992-64807992	-	n	-	PATHOGENIC	0.9273	Confirmed somatic variant	25344691	null	NS	NS	76.91	ENSP00000337088.1:p.Val190Leu	ENST00000337652.5:c.568G>T	11:g.64807992C>A
2658415	NC_000011.11:g.64806249C>T	Sample832	MEN1	ENST00000337652.5	1848	7010	T3172	2658415	2518574	large_intestine	NS	NS	NS	carcinoma	adenocarcinoma	NS	NS	y	COSV53641310	COSM6711444	165638829	c.1047G>A	p.T349=	Substitution - coding silent	null	null	38	11:64806249-64806249	-	n	-	NEUTRAL	0.01079	Confirmed somatic variant	27149842	null	NS	NS	74.66	ENSP00000337088.1:p.Thr349=	ENST00000337652.5:c.1047G>A	11:g.64806249C>T
2658290	NC_000011.11:g.64807878del	Sample833	MEN1	ENST00000337652.5	1848	7010	T3319	2658290	2518449	large_intestine	NS	NS	NS	carcinoma	adenocarcinoma	NS	NS	y	COSV53641306	COSN26984198	165636455	c.669+18del	p.?	Unknown	null	null	38	11:64807878-64807878	-	n	-	null	null	Confirmed somatic variant	27149842	null	NS	NS	74.83	null	ENST00000337652.5:c.669+18del	11:g.64807878del
2658230	NC_000011.11:g.64804716C>T	Sample834	MEN1	ENST00000337652.5	1848	7010	T335135	2658230	2518389	large_intestine	NS	NS	NS	carcinoma	adenocarcinoma	NS	NS	y	COSV53648870	COSM6711445	95378520	c.1466G>A	p.R489Q	Substitution - Missense	null	null	38	11:64804716-64804716	-	n	-	PATHOGENIC	0.8954	Confirmed somatic variant	27149842	null	NS	NS	85.66	ENSP00000337088.1:p.Arg489Gln	ENST00000337652.5:c.1466G>A	11:g.64804716C>T
2658445	NC_000011.11:g.64804801G>A	Sample835	MEN1	ENST00000337652.5	1848	7010	T3421	2658445	2518604	large_intestine	NS	NS	NS	carcinoma	adenocarcinoma	NS	NS	y	COSV53643756	COSM6711446	165638600	c.1381C>T	p.R461C	Substitution - Missense	null	null	38	11:64804801-64804801	-	n	-	PATHOGENIC	0.70384	Confirmed somatic variant	27149842	null	NS	NS	82.08	ENSP00000337088.1:p.Arg461Cys	ENST00000337652.5:c.1381C>T	11:g.64804801G>A
2658254	NC_000011.11:g.64804555G>A	Sample836	MEN1	ENST00000337652.5	1848	7010	T3643	2658254	2518413	large_intestine	NS	NS	NS	carcinoma	adenocarcinoma	NS	NS	y	COSV53641513	COSM6711447	165639476	c.1627C>T	p.P543S	Substitution - Missense	null	null	38	11:64804555-64804555	-	n	-	NEUTRAL	0.1959	Confirmed somatic variant	27149842	null	NS	NS	73.91	ENSP00000337088.1:p.Pro543Ser	ENST00000337652.5:c.1627C>T	11:g.64804555G>A
2296243	NC_000011.11:g.64804627del	Sample837	MEN1	ENST00000337652.5	1848	7010	T368	2296243	2161846	large_intestine	colon	transverse	NS	carcinoma	adenocarcinoma	NS	NS	y	COSV53640005	COSM1355794	95376935	c.1561del	p.R521Gfs*43	Deletion - Frameshift	null	null	38	11:64804627-64804627	-	n	-	null	null	Confirmed somatic variant	25344691	null	NS	NS	63.75	ENSP00000337088.1:p.Arg521GlyfsTer43	ENST00000337652.5:c.1561del	11:g.64804627del
2658283	NC_000011.11:g.64806341G>A	Sample838	MEN1	ENST00000337652.5	1848	7010	T3721	2658283	2518442	large_intestine	NS	NS	NS	carcinoma	adenocarcinoma	NS	NS	y	COSV53640188	COSM6711443	95378789	c.955C>T	p.R319W	Substitution - Missense	null	null	38	11:64806341-64806341	-	y	-	PATHOGENIC	0.86402	Confirmed somatic variant	27149842	null	NS	NS	76.75	ENSP00000337088.1:p.Arg319Trp	ENST00000337652.5:c.955C>T	11:g.64806341G>A
2658276	NC_000011.11:g.64804532C>T	Sample839	MEN1	ENST00000337652.5	1848	7010	T3729	2658276	2518435	large_intestine	NS	NS	NS	carcinoma	adenocarcinoma	NS	NS	y	COSV53648160	COSM6711448	165638489	c.1650G>A	p.P550=	Substitution - coding silent	null	null	38	11:64804532-64804532	-	n	-	NEUTRAL	0.01427	Confirmed somatic variant	27149842	null	NS	NS	83.91	ENSP00000337088.1:p.Pro550=	ENST00000337652.5:c.1650G>A	11:g.64804532C>T
2658280	NC_000011.11:g.64809872C>A	Sample840	MEN1	ENST00000337652.5	1848	7010	T4430	2658280	2518439	large_intestine	NS	NS	NS	carcinoma	adenocarcinoma	NS	NS	y	COSV56345749	COSM6711449	165639069	c.238G>T	p.V80L	Substitution - Missense	null	null	38	11:64809872-64809872	-	n	-	PATHOGENIC	0.9108	Confirmed somatic variant	27149842	null	NS	NS	83.08	ENSP00000337088.1:p.Val80Leu	ENST00000337652.5:c.238G>T	11:g.64809872C>A
2658554	NC_000011.11:g.64806277C>T	Sample841	MEN1	ENST00000337652.5	1848	7010	T4534	2658554	2518713	large_intestine	NS	NS	NS	carcinoma	adenocarcinoma	NS	NS	y	COSV53640430	COSM6711450	165633178	c.1019G>A	p.R340Q	Substitution - Missense	null	null	38	11:64806277-64806277	-	n	-	PATHOGENIC	0.7649	Confirmed somatic variant	27149842	null	NS	NS	72.83	ENSP00000337088.1:p.Arg340Gln	ENST00000337652.5:c.1019G>A	11:g.64806277C>T
2658231	NC_000011.11:g.64805728G>T	Sample842	MEN1	ENST00000337652.5	1848	7010	T593	2658231	2518390	large_intestine	NS	NS	NS	carcinoma	adenocarcinoma	NS	NS	y	COSV53648877	COSM6711451	165633076	c.1107C>A	p.F369L	Substitution - Missense	null	null	38	11:64805728-64805728	-	n	-	PATHOGENIC	0.8864	Confirmed somatic variant	27149842	null	NS	NS	67.5	ENSP00000337088.1:p.Phe369Leu	ENST00000337652.5:c.1107C>A	11:g.64805728G>T
2658419	NC_000011.11:g.64804419G>A	Sample843	MEN1	ENST00000337652.5	1848	7010	T607	2658419	2518578	large_intestine	NS	NS	NS	carcinoma	adenocarcinoma	NS	NS	y	COSV53650151	COSM6711452	95377606	c.1763C>T	p.S588L	Substitution - Missense	null	null	38	11:64804419-64804419	-	n	-	PATHOGENIC	0.91987	Confirmed somatic variant	27149842	null	NS	NS	68.08	ENSP00000337088.1:p.Ser588Leu	ENST00000337652.5:c.1763C>T	11:g.64804419G>A
2762701	NC_000011.11:g.64810042A>C	Sample844	MEN1	ENST00000337652.5	1848	7010	T9T2G5	2762701	2620960	thyroid	NS	NS	NS	carcinoma	anaplastic_carcinoma	NS	NS	n	COSV56342400	COSM7340393	165640701	c.68T>G	p.F23C	Substitution - Missense	null	null	38	11:64810042-64810042	-	n	-	PATHOGENIC	0.96764	Variant of unknown origin	29615459	null	NS	primary	57	ENSP00000337088.1:p.Phe23Cys	ENST00000337652.5:c.68T>G	11:g.64810042A>C
2746729	NC_000011.11:g.64804511dup	Sample845	MEN1	ENST00000337652.5	1848	7010	THCC_119T	2746729	2605432	liver	NS	NS	NS	other	neoplasm	NS	NS	y	COSV53649749	COSM7193901	165634343	c.1673dup	p.Q559Pfs*3	Insertion - Frameshift	null	null	38	11:64804511-64804512	-	n	-	null	null	Confirmed somatic variant	null	323	NS	primary	74	ENSP00000337088.1:p.Gln559ProfsTer3	ENST00000337652.5:c.1673dup	11:g.64804511dup
2746729	NC_000011.11:g.64807551C>G	Sample846	MEN1	ENST00000337652.5	1848	7010	THCC_119T	2746729	2605432	liver	NS	NS	NS	other	neoplasm	NS	NS	y	COSV53649754	COSM7193849	165634345	c.798+1G>C	p.?	Unknown	null	null	38	11:64807551-64807551	-	n	-	PATHOGENIC	0.98533	Confirmed somatic variant	null	323	NS	primary	74	null	ENST00000337652.5:c.798+1G>C	11:g.64807551C>G
2635091	NC_000011.11:g.64804754C>T	Sample847	MEN1	ENST00000337652.5	1848	7010	Thyroid-CN-WZ030T	2635091	2495487	thyroid	NS	NS	NS	carcinoma	NS	NS	NS	y	COSV53640014	COSM23159	95376559	c.1428G>A	p.W476*	Substitution - Nonsense	null	null	38	11:64804754-64804754	-	n	-	PATHOGENIC	0.76324	Confirmed somatic variant	null	676	NS	primary	44	ENSP00000337088.1:p.Trp476Ter	ENST00000337652.5:c.1428G>A	11:g.64804754C>T
2635104	NC_000011.11:g.64804776G>A	Sample848	MEN1	ENST00000337652.5	1848	7010	Thyroid-CN-WZ043T	2635104	2495500	thyroid	NS	NS	NS	carcinoma	NS	NS	NS	y	COSV53645568	COSM6385988	95376626	c.1406C>T	p.A469V	Substitution - Missense	null	null	38	11:64804776-64804776	-	n	-	null	0.69744	Confirmed somatic variant	null	676	NS	primary	50	ENSP00000337088.1:p.Ala469Val	ENST00000337652.5:c.1406C>T	11:g.64804776G>A
2635107	NC_000011.11:g.64807075A>G	Sample849	MEN1	ENST00000337652.5	1848	7010	Thyroid-CN-WZ046T	2635107	2495503	thyroid	NS	NS	NS	carcinoma	NS	NS	NS	y	COSV53641549	COSM6368410	165635751	c.863T>C	p.L288P	Substitution - Missense	null	null	38	11:64807075-64807075	-	n	-	PATHOGENIC	0.98281	Confirmed somatic variant	null	676	NS	primary	54	ENSP00000337088.1:p.Leu288Pro	ENST00000337652.5:c.863T>C	11:g.64807075A>G
2121011	NC_000011.11:g.64805097C>T	Sample850	MEN1	ENST00000337652.5	1848	7010	tumor_4105105	2121011	1995247	haematopoietic_and_lymphoid_tissue	NS	NS	NS	lymphoid_neoplasm	NS	NS	NS	y	COSV53643814	COSM312833	165634117	c.1302G>A	p.T434=	Substitution - coding silent	null	null	38	11:64805097-64805097	-	y	-	NEUTRAL	0.07071	Confirmed somatic variant	null	440	NS	NS	null	ENSP00000337088.1:p.Thr434=	ENST00000337652.5:c.1302G>A	11:g.64805097C>T
2634701	NC_000011.11:g.64810187T>A	Sample851	MEN1	ENST00000337652.5	1848	7010	tumor_4108588	2634701	2495097	haematopoietic_and_lymphoid_tissue	NS	NS	NS	lymphoid_neoplasm	NS	NS	NS	y	COSV56347400	COSN25385519	165638668	c.-23-55A>T	p.?	Unknown	null	null	38	11:64810187-64810187	-	n	-	NEUTRAL	0.28216	Confirmed somatic variant	null	440	NS	primary	62	null	ENST00000337652.5:c.-23-55A>T	11:g.64810187T>A
2634788	NC_000011.11:g.64811261T>A	Sample852	MEN1	ENST00000337652.5	1848	7010	tumor_4158483	2634788	2495184	haematopoietic_and_lymphoid_tissue	NS	NS	NS	lymphoid_neoplasm	NS	NS	NS	y	COSV56343898	COSN25113323	165639892	c.-471A>T	p.?	Unknown	null	null	38	11:64811261-64811261	-	n	-	NEUTRAL	0.01514	Confirmed somatic variant	null	440	NS	primary	46	null	ENST00000337652.5:c.-471A>T	11:g.64811261T>A
2682251	NC_000011.11:g.64809821T>G	Sample853	MEN1	ENST00000337652.5	1848	7010	UCHRNP3	2682251	2541524	large_intestine	NS	NS	NS	other	ulcerative_colitis	NS	NS	n	COSV56341983	COSM6854665	165637059	c.289A>C	p.I97L	Substitution - Missense	null	null	38	11:64809821-64809821	-	n	-	PATHOGENIC	0.96588	Variant of unknown origin	28524162	null	surgery fresh/frozen	NS	31	ENSP00000337088.1:p.Ile97Leu	ENST00000337652.5:c.289A>C	11:g.64809821T>G
2745053	NC_000011.11:g.64804776G>A	Sample854	MEN1	ENST00000337652.5	1848	7010	W29T	2745053	2603756	thyroid	NS	NS	NS	carcinoma	NS	NS	NS	y	COSV53645568	COSM6385988	95376626	c.1406C>T	p.A469V	Substitution - Missense	null	null	38	11:64804776-64804776	-	n	-	null	0.69744	Confirmed somatic variant	null	676	NS	primary	50	ENSP00000337088.1:p.Ala469Val	ENST00000337652.5:c.1406C>T	11:g.64804776G>A
2745056	NC_000011.11:g.64807075A>G	Sample855	MEN1	ENST00000337652.5	1848	7010	W33T	2745056	2603759	thyroid	NS	NS	NS	carcinoma	NS	NS	NS	y	COSV53641549	COSM6368410	165635751	c.863T>C	p.L288P	Substitution - Missense	null	null	38	11:64807075-64807075	-	n	-	PATHOGENIC	0.98281	Confirmed somatic variant	null	676	NS	primary	54	ENSP00000337088.1:p.Leu288Pro	ENST00000337652.5:c.863T>C	11:g.64807075A>G
2745040	NC_000011.11:g.64804754C>T	Sample856	MEN1	ENST00000337652.5	1848	7010	W3T	2745040	2603743	thyroid	NS	NS	NS	carcinoma	NS	NS	NS	y	COSV53640014	COSM23159	95376559	c.1428G>A	p.W476*	Substitution - Nonsense	null	null	38	11:64804754-64804754	-	n	-	PATHOGENIC	0.76324	Confirmed somatic variant	null	676	NS	primary	44	ENSP00000337088.1:p.Trp476Ter	ENST00000337652.5:c.1428G>A	11:g.64804754C>T
1689692	NC_000011.11:g.64805841C>T	Sample857	MEN1	ENST00000337652.5	1848	7010	WA48	1689692	1597969	prostate	NS	NS	NS	carcinoma	adenocarcinoma	NS	NS	y	COSV53643886	COSN214727	165634167	c.1065-71G>A	p.?	Unknown	null	null	38	11:64805841-64805841	-	n	-	NEUTRAL	0.0025	Confirmed somatic variant	22722839	null	autopsy - NOS	metastasis	82	null	ENST00000337652.5:c.1065-71G>A	11:g.64805841C>T
1689698	NC_000011.11:g.64805135A>T	Sample858	MEN1	ENST00000337652.5	1848	7010	WA54	1689698	1597975	prostate	NS	NS	NS	carcinoma	adenocarcinoma	NS	NS	y	COSV53645150	COSM236791	165637755	c.1264T>A	p.Y422N	Substitution - Missense	null	null	38	11:64805135-64805135	-	n	-	PATHOGENIC	0.97739	Confirmed somatic variant	22722839	null	autopsy - NOS	metastasis	73	ENSP00000337088.1:p.Tyr422Asn	ENST00000337652.5:c.1264T>A	11:g.64805135A>T
2549396	NC_000011.11:g.64805101G>T	Sample859	MEN1	ENST00000337652.5	1848	7010	WGC067123	2549396	2410851	large_intestine	NS	NS	NS	carcinoma	adenocarcinoma	NS	NS	y	COSV53640577	COSM7278066	95376878	c.1298C>A	p.P433H	Substitution - Missense	null	null	38	11:64805101-64805101	-	n	-	PATHOGENIC	0.98884	Confirmed somatic variant	null	646	NS	primary	73	ENSP00000337088.1:p.Pro433His	ENST00000337652.5:c.1298C>A	11:g.64805101G>T
2549405	NC_000011.11:g.64807667A>G	Sample860	MEN1	ENST00000337652.5	1848	7010	WGC067161	2549405	2410860	large_intestine	NS	NS	NS	carcinoma	adenocarcinoma	NS	NS	y	COSV53648790	COSM7296725	95378306	c.683T>C	p.L228P	Substitution - Missense	null	null	38	11:64807667-64807667	-	n	-	PATHOGENIC	0.99108	Confirmed somatic variant	null	646	NS	primary	39	ENSP00000337088.1:p.Leu228Pro	ENST00000337652.5:c.683T>C	11:g.64807667A>G
2762714	NC_000011.11:g.64804627del	Sample861	MEN1	ENST00000337652.5	1848	7010	WMAH3S	2762714	2620973	thyroid	NS	NS	NS	carcinoma	anaplastic_carcinoma	NS	NS	n	COSV53640005	COSM1355794	95376935	c.1561del	p.R521Gfs*43	Deletion - Frameshift	null	null	38	11:64804627-64804627	-	n	-	null	null	Reported in another cancer sample as somatic	29615459	null	NS	primary	54	ENSP00000337088.1:p.Arg521GlyfsTer43	ENST00000337652.5:c.1561del	11:g.64804627del
2321273	NC_000011.11:g.64808159C>T	Sample862	MEN1	ENST00000337652.5	1848	7010	XHDG46C	2321273	2186427	biliary_tract	gallbladder	NS	NS	carcinoma	adenocarcinoma	NS	NS	n	COSV53649243	COSN15660114	95378174	c.461-60G>A	p.?	Unknown	null	null	38	11:64808159-64808159	-	n	-	NEUTRAL	0.25564	Confirmed somatic variant	24997986	null	NS	NS	45	null	ENST00000337652.5:c.461-60G>A	11:g.64808159C>T
2321273	NC_000011.11:g.64808073C>T	Sample863	MEN1	ENST00000337652.5	1848	7010	XHDG46C	2321273	2186427	biliary_tract	gallbladder	NS	NS	carcinoma	adenocarcinoma	NS	NS	n	COSV53649236	COSM4767610	95378164	c.487G>A	p.A163T	Substitution - Missense	null	null	38	11:64808073-64808073	-	n	-	PATHOGENIC	0.98541	Confirmed somatic variant	24997986	null	NS	NS	45	ENSP00000337088.1:p.Ala163Thr	ENST00000337652.5:c.487G>A	11:g.64808073C>T
2762810	NC_000011.11:g.64804627del	Sample864	MEN1	ENST00000337652.5	1848	7010	Y1CJGK	2762810	2621069	thyroid	NS	NS	NS	carcinoma	papillary_carcinoma	NS	NS	n	COSV53640005	COSM1355794	95376935	c.1561del	p.R521Gfs*43	Deletion - Frameshift	null	null	38	11:64804627-64804627	-	n	-	null	null	Reported in another cancer sample as somatic	29615459	null	NS	NS	69	ENSP00000337088.1:p.Arg521GlyfsTer43	ENST00000337652.5:c.1561del	11:g.64804627del
2013667	NC_000011.11:g.64807954_64807955delinsAA	Sample865	MEN1	ENST00000337652.5	1848	7010	YUPEET	2013667	1896299	skin	NS	NS	NS	malignant_melanoma	NS	NS	NS	y	COSV53640543	COSM1704226	95376828	c.605_606delinsTT	p.T202I	Substitution - Missense	het	null	38	11:64807954-64807955	-	n	-	null	null	Confirmed somatic variant	22842228	null	NS	NS	null	ENSP00000337088.1:p.Thr202Ile	ENST00000337652.5:c.605_606delinsTT	11:g.64807954_64807955delinsAA
2013692	NC_000011.11:g.64807905C>T	Sample866	MEN1	ENST00000337652.5	1848	7010	YUSWI	2013692	1896324	skin	NS	NS	NS	malignant_melanoma	NS	NS	NS	y	COSV53644359	COSM1704225	95377980	c.655G>A	p.G219S	Substitution - Missense	het	null	38	11:64807905-64807905	-	n	-	PATHOGENIC	0.9797	Confirmed somatic variant	22842228	null	NS	NS	null	ENSP00000337088.1:p.Gly219Ser	ENST00000337652.5:c.655G>A	11:g.64807905C>T

## Sheet: MEN1_TCGA_CRAVAT_INPUT
Variants	HGVS format	Sample #	DNA Change	Type	Consequences	# Affected Cases in MEN1	# Affected Cases Across the GDC	Impact
Var1	NC_000011.11:g.64804621delG	Sample1	chr11:g.64804621delG	Deletion	Frameshift MEN1 R521Gfs*43	9 / 863,1.04%	9 / 10,202	VEP: HIGH
Var2	NC_000011.11:g.64804620_64804621insG	Sample2	chr11:g.64804620_64804621insG	Insertion	Frameshift MEN1 R521Pfs*15	5 / 863,0.58%	5 / 10,202	VEP: HIGH
Var3	NC_000011.11:g.64806286C>T	Sample3	chr11:g.64806286C>T	Substitution	Missense MEN1 R337H	3 / 863,0.35%	3 / 10,202	VEP: MODERATE, SIFT: tolerated - score 0.13, PolyPhen: possibly_damaging - score 0.484
Var4	NC_000011.11:g.64804292C>T	Sample4	chr11:g.64804292C>T	Substitution	3 Prime UTR MEN1	2 / 863,0.23%	2 / 10,202	VEP: MODIFIER
Var5	NC_000011.11:g.64804775C>T	Sample5	chr11:g.64804775C>T	Substitution	Synonymous MEN1 A469A	2 / 863,0.23%	2 / 10,202	VEP: LOW
Var6	NC_000011.11:g.64804772G>A	Sample6	chr11:g.64804772G>A	Substitution	Synonymous MEN1 A470A	2 / 863,0.23%	2 / 10,202	VEP: LOW
Var7	NC_000011.11:g.64809848C>T	Sample7	chr11:g.64809848C>T	Substitution	Missense MEN1 A88T	2 / 863,0.23%	2 / 10,202	VEP: MODERATE, SIFT: tolerated - score 0.05, PolyPhen: possibly_damaging - score 0.532
Var8	NC_000011.11:g.64803564C>A	Sample8	chr11:g.64803564C>A	Substitution	3 Prime UTR MEN1	2 / 863,0.23%	2 / 10,202	VEP: MODIFIER
Var9	NC_000011.11:g.64807947C>T	Sample9	chr11:g.64807947C>T	Substitution	Missense MEN1 G205S	2 / 863,0.23%	2 / 10,202	VEP: MODERATE, SIFT: deleterious - score 0, PolyPhen: probably_damaging - score 0.999
Var10	NC_000011.11:g.64804600C>T	Sample10	chr11:g.64804600C>T	Substitution	Missense MEN1 A528T	2 / 863,0.23%	2 / 10,202	VEP: MODERATE, SIFT: tolerated - score 0.46, PolyPhen: benign - score 0.027
Var11	NC_000011.11:g.64808049G>A	Sample11	chr11:g.64808049G>A	Substitution	Stop Gained MEN1 Q171*	2 / 863,0.23%	2 / 10,202	VEP: HIGH
Var12	NC_000011.11:g.64807893G>A	Sample12	chr11:g.64807893G>A	Substitution	Missense MEN1 R223W	2 / 863,0.23%	2 / 10,202	VEP: MODERATE, SIFT: deleterious - score 0, PolyPhen: benign - score 0.004
Var13	NC_000011.11:g.64804812C>T	Sample13	chr11:g.64804812C>T	Substitution	Missense MEN1 R457Q	1 / 863,0.12%	1 / 10,202	VEP: MODERATE, SIFT: deleterious - score 0, PolyPhen: probably_damaging - score 1
Var14	NC_000011.11:g.64807649C>T	Sample14	chr11:g.64807649C>T	Substitution	Missense MEN1 R234H	1 / 863,0.12%	1 / 10,202	VEP: MODERATE, SIFT: tolerated - score 0.13, PolyPhen: probably_damaging - score 0.938
Var15	NC_000011.11:g.64805751C>G	Sample15	chr11:g.64805751C>G	Substitution	Missense MEN1 D362H	1 / 863,0.12%	1 / 10,202	VEP: MODERATE, SIFT: deleterious - score 0, PolyPhen: probably_damaging - score 1
Var16	NC_000011.11:g.64804474G>A	Sample16	chr11:g.64804474G>A	Substitution	Synonymous MEN1 L570L	1 / 863,0.12%	1 / 10,202	VEP: LOW
Var17	NC_000011.11:g.64806278G>A	Sample17	chr11:g.64806278G>A	Substitution	Missense MEN1 R340W	1 / 863,0.12%	1 / 10,202	VEP: MODERATE, SIFT: deleterious - score 0, PolyPhen: probably_damaging - score 0.933
Var18	NC_000011.11:g.64804487G>A	Sample18	chr11:g.64804487G>A	Substitution	Synonymous MEN1 G565G	1 / 863,0.12%	1 / 10,202	VEP: LOW
Var19	NC_000011.11:g.64809823T>G	Sample19	chr11:g.64809823T>G	Substitution	Missense MEN1 Q96P	1 / 863,0.12%	1 / 10,202	VEP: MODERATE, SIFT: tolerated - score 0.11, PolyPhen: possibly_damaging - score 0.852
Var20	NC_000011.11:g.64804496C>A	Sample20	chr11:g.64804496C>A	Substitution	Missense MEN1 K562N	1 / 863,0.12%	1 / 10,202	VEP: MODERATE, SIFT: deleterious - score 0, PolyPhen: benign - score 0.218
Var21	NC_000011.11:g.64804532C>T	Sample21	chr11:g.64804532C>T	Substitution	Synonymous MEN1 P550P	1 / 863,0.12%	1 / 10,202	VEP: LOW
Var22	NC_000011.11:g.64804202G>A	Sample22	chr11:g.64804202G>A	Substitution	3 Prime UTR MEN1	1 / 863,0.12%	1 / 10,202	VEP: MODIFIER
Var23	NC_000011.11:g.64807624C>T	Sample23	chr11:g.64807624C>T	Substitution	Synonymous MEN1 A242A	1 / 863,0.12%	1 / 10,202	VEP: LOW
Var24	NC_000011.11:g.64803529A>C	Sample24	chr11:g.64803529A>C	Substitution	3 Prime UTR MEN1	1 / 863,0.12%	1 / 10,202	VEP: MODIFIER
Var25	NC_000011.11:g.64805048G>A	Sample25	chr11:g.64805048G>A	Substitution	Missense MEN1 R451C	1 / 863,0.12%	1 / 10,202	VEP: MODERATE, SIFT: deleterious - score 0, PolyPhen: probably_damaging - score 0.98
Var26	NC_000011.11:g.64809803G>T	Sample26	chr11:g.64809803G>T	Substitution	Missense MEN1 L103M	1 / 863,0.12%	1 / 10,202	VEP: MODERATE, SIFT: deleterious - score 0.04, PolyPhen: probably_damaging - score 0.99
Var27	NC_000011.11:g.64805681G>A	Sample27	chr11:g.64805681G>A	Substitution	Missense MEN1 A385V	1 / 863,0.12%	1 / 10,202	VEP: MODERATE, SIFT: tolerated - score 0.1, PolyPhen: possibly_damaging - score 0.765
Var28	NC_000011.11:g.64804594T>C	Sample28	chr11:g.64804594T>C	Substitution	Missense MEN1 T530A	1 / 863,0.12%	1 / 10,202	VEP: MODERATE, SIFT: tolerated - score 0.83, PolyPhen: benign - score 0.007
Var29	NC_000011.11:g.64804488C>T	Sample29	chr11:g.64804488C>T	Substitution	Missense MEN1 G565D	1 / 863,0.12%	1 / 10,202	VEP: MODERATE, SIFT: deleterious - score 0, PolyPhen: possibly_damaging - score 0.655
Var30	NC_000011.11:g.64804607C>A	Sample30	chr11:g.64804607C>A	Substitution	Synonymous MEN1 G525G	1 / 863,0.12%	1 / 10,202	VEP: LOW
Var31	NC_000011.11:g.64807100T>C	Sample31	chr11:g.64807100T>C	Substitution	Splice Acceptor MEN1 X280_splice	1 / 863,0.12%	1 / 10,202	VEP: HIGH
Var32	NC_000011.11:g.64805165G>T	Sample32	chr11:g.64805165G>T	Substitution	Missense MEN1 P412T	1 / 863,0.12%	1 / 10,202	VEP: MODERATE, SIFT: deleterious - score 0, PolyPhen: probably_damaging - score 0.97
Var33	NC_000011.11:g.64807939G>A	Sample33	chr11:g.64807939G>A	Substitution	Synonymous MEN1 G207G	1 / 863,0.12%	1 / 10,202	VEP: LOW
Var34	NC_000011.11:g.64805178G>A	Sample34	chr11:g.64805178G>A	Substitution	Synonymous MEN1 S407S	1 / 863,0.12%	1 / 10,202	VEP: LOW
Var35	NC_000011.11:g.64807666C>T	Sample35	chr11:g.64807666C>T	Substitution	Synonymous MEN1 L228L	1 / 863,0.12%	1 / 10,202	VEP: LOW
Var36	NC_000011.11:g.64806262G>T	Sample36	chr11:g.64806262G>T	Substitution	Missense MEN1 A345D	1 / 863,0.12%	1 / 10,202	VEP: MODERATE, SIFT: deleterious - score 0, PolyPhen: benign - score 0.016
Var37	NC_000011.11:g.64809782C>A	Sample37	chr11:g.64809782C>A	Substitution	Missense MEN1 G110W	1 / 863,0.12%	1 / 10,202	VEP: MODERATE, SIFT: deleterious - score 0, PolyPhen: possibly_damaging - score 0.897
Var38	NC_000011.11:g.64804249G>A	Sample38	chr11:g.64804249G>A	Substitution	3 Prime UTR MEN1	1 / 863,0.12%	1 / 10,202	VEP: MODIFIER
Var39	NC_000011.11:g.64805132C>A	Sample39	chr11:g.64805132C>A	Substitution	Missense MEN1 D423Y	1 / 863,0.12%	1 / 10,202	VEP: MODERATE, SIFT: deleterious - score 0, PolyPhen: probably_damaging - score 1
Var40	NC_000011.11:g.64808093T>G	Sample40	chr11:g.64808093T>G	Substitution	Missense MEN1 K156T	1 / 863,0.12%	1 / 10,202	VEP: MODERATE, SIFT: deleterious - score 0, PolyPhen: probably_damaging - score 0.989
Var41	NC_000011.11:g.64808017G>A	Sample41	chr11:g.64808017G>A	Substitution	Synonymous MEN1 A181A	1 / 863,0.12%	1 / 10,202	VEP: LOW
Var42	NC_000011.11:g.64806345G>C	Sample42	chr11:g.64806345G>C	Substitution	Stop Gained MEN1 Y317*	1 / 863,0.12%	1 / 10,202	VEP: HIGH
Var43	NC_000011.11:g.64805047C>T	Sample43	chr11:g.64805047C>T	Substitution	Missense MEN1 R451H	1 / 863,0.12%	1 / 10,202	VEP: MODERATE, SIFT: deleterious - score 0, PolyPhen: probably_damaging - score 0.974
Var44	NC_000011.11:g.64806287G>A	Sample44	chr11:g.64806287G>A	Substitution	Missense MEN1 R337C	1 / 863,0.12%	1 / 10,202	VEP: MODERATE, SIFT: tolerated - score 0.06, PolyPhen: possibly_damaging - score 0.72
Var45	NC_000011.11:g.64807192C>A	Sample45	chr11:g.64807192C>A	Substitution	Stop Gained MEN1 G276*	1 / 863,0.12%	1 / 10,202	VEP: HIGH
Var46	NC_000011.11:g.64805120T>C	Sample46	chr11:g.64805120T>C	Substitution	Missense MEN1 K427E	1 / 863,0.12%	1 / 10,202	VEP: MODERATE, SIFT: tolerated - score 0.33, PolyPhen: benign - score 0.137
Var47	NC_000011.11:g.64808081G>A	Sample47	chr11:g.64808081G>A	Substitution	Missense MEN1 S160F	1 / 863,0.12%	1 / 10,202	VEP: MODERATE, SIFT: tolerated - score 1, PolyPhen: benign - score 0.009
Var48	NC_000011.11:g.64805073delGGCCCAGC…	Sample48	chr11:g.64805073delGGCCCAGC…	Deletion	Frameshift MEN1 H438Pfs*7	1 / 863,0.12%	1 / 10,202	VEP: HIGH
Var49	NC_000011.11:g.64804337G>T	Sample49	chr11:g.64804337G>T	Substitution	Synonymous MEN1 L615L	1 / 863,0.12%	1 / 10,202	VEP: LOW
Var50	NC_000011.11:g.64805074G>A	Sample50	chr11:g.64805074G>A	Substitution	Missense MEN1 A442V	1 / 863,0.12%	1 / 10,202	VEP: MODERATE, SIFT: deleterious - score 0, PolyPhen: probably_damaging - score 1
Var51	NC_000011.11:g.64804102C>T	Sample51	chr11:g.64804102C>T	Substitution	3 Prime UTR MEN1	1 / 863,0.12%	1 / 10,202	VEP: MODIFIER
Var52	NC_000011.11:g.64806358G>A	Sample52	chr11:g.64806358G>A	Substitution	Missense MEN1 S313L	1 / 863,0.12%	1 / 10,202	VEP: MODERATE, SIFT: deleterious - score 0.01, PolyPhen: benign - score 0.109
Var53	NC_000011.11:g.64806241A>G	Sample53	chr11:g.64806241A>G	Substitution	Missense MEN1 V352A	1 / 863,0.12%	1 / 10,202	VEP: MODERATE, SIFT: deleterious - score 0.03, PolyPhen: possibly_damaging - score 0.605
Var54	NC_000011.11:g.64804480C>T	Sample54	chr11:g.64804480C>T	Substitution	Missense MEN1 E568K	1 / 863,0.12%	1 / 10,202	VEP: MODERATE, SIFT: tolerated - score 0.22, PolyPhen: probably_damaging - score 0.973
Var55	NC_000011.11:g.64809858delAGAC	Sample55	chr11:g.64809858delAGAC	Deletion	Frameshift MEN1 I85Sfs*33	1 / 863,0.12%	1 / 10,202	VEP: HIGH
Var56	NC_000011.11:g.64805121G>T	Sample56	chr11:g.64805121G>T	Substitution	Stop Gained MEN1 C426*	1 / 863,0.12%	1 / 10,202	VEP: HIGH
Var57	NC_000011.11:g.64804358G>C	Sample57	chr11:g.64804358G>C	Substitution	Synonymous MEN1 L608L	1 / 863,0.12%	1 / 10,202	VEP: LOW
Var58	NC_000011.11:g.64808043delG	Sample58	chr11:g.64808043delG	Deletion	Frameshift MEN1 L173Wfs*17	1 / 863,0.12%	1 / 10,202	VEP: HIGH
Var59	NC_000011.11:g.64809753C>T	Sample59	chr11:g.64809753C>T	Substitution	Synonymous MEN1 K119K	1 / 863,0.12%	1 / 10,202	VEP: LOW
Var60	NC_000011.11:g.64805128C>T	Sample60	chr11:g.64805128C>T	Substitution	Missense MEN1 G424D	1 / 863,0.12%	1 / 10,202	VEP: MODERATE, SIFT: deleterious - score 0, PolyPhen: probably_damaging - score 0.996
Var61	NC_000011.11:g.64808009T>C	Sample61	chr11:g.64808009T>C	Substitution	Missense MEN1 E184G	1 / 863,0.12%	1 / 10,202	VEP: MODERATE, SIFT: deleterious - score 0, PolyPhen: probably_damaging - score 0.993
Var62	NC_000011.11:g.64809857_64809858insA	Sample62	chr11:g.64809857_64809858insA	Insertion	Frameshift MEN1 I85Yfs*32	1 / 863,0.12%	1 / 10,202	VEP: HIGH
Var63	NC_000011.11:g.64807177A>C	Sample63	chr11:g.64807177A>C	Substitution	Splice Donor MEN1 X280_splice	1 / 863,0.12%	1 / 10,202	VEP: HIGH
Var64	NC_000011.11:g.64807905C>T	Sample64	chr11:g.64807905C>T	Substitution	Missense MEN1 G219S	1 / 863,0.12%	1 / 10,202	VEP: MODERATE, SIFT: tolerated - score 0.05, PolyPhen: possibly_damaging - score 0.876
Var65	NC_000011.11:g.64808010C>T	Sample65	chr11:g.64808010C>T	Substitution	Missense MEN1 E184K	1 / 863,0.12%	1 / 10,202	VEP: MODERATE, SIFT: deleterious - score 0, PolyPhen: probably_damaging - score 0.969
Var66	NC_000011.11:g.64804758G>A	Sample66	chr11:g.64804758G>A	Substitution	Missense MEN1 P475L	1 / 863,0.12%	1 / 10,202	VEP: MODERATE, SIFT: tolerated - score 0.22, PolyPhen: benign - score 0.302
Var67	NC_000011.11:g.64805740delGATCT	Sample67	chr11:g.64805740delGATCT	Deletion	Frameshift MEN1 E364Vfs*6	1 / 863,0.12%	1 / 10,202	VEP: HIGH
Var68	NC_000011.11:g.64806321delG	Sample68	chr11:g.64806321delG	Deletion	Frameshift MEN1 Y326Tfs*47	1 / 863,0.12%	1 / 10,202	VEP: HIGH
Var69	NC_000011.11:g.64804479T>C	Sample69	chr11:g.64804479T>C	Substitution	Missense MEN1 E568G	1 / 863,0.12%	1 / 10,202	VEP: MODERATE, SIFT: deleterious - score 0.01, PolyPhen: probably_damaging - score 0.982
Var70	NC_000011.11:g.64808080G>A	Sample70	chr11:g.64808080G>A	Substitution	Synonymous MEN1 S160S	1 / 863,0.12%	1 / 10,202	VEP: LOW
Var71	NC_000011.11:g.64808025G>A	Sample71	chr11:g.64808025G>A	Substitution	Missense MEN1 H179Y	1 / 863,0.12%	1 / 10,202	VEP: MODERATE, SIFT: deleterious - score 0, PolyPhen: probably_damaging - score 0.98
Var72	NC_000011.11:g.64807633C>T	Sample72	chr11:g.64807633C>T	Substitution	Missense MEN1 M239I	1 / 863,0.12%	1 / 10,202	VEP: MODERATE, SIFT: deleterious - score 0.01, PolyPhen: possibly_damaging - score 0.511
Var73	NC_000011.11:g.64804476delAGCTCCT	Sample73	chr11:g.64804476delAGCTCCT	Deletion	Frameshift MEN1 K567Sfs*24	1 / 863,0.12%	1 / 10,202	VEP: HIGH
Var74	NC_000011.11:g.64809787C>G	Sample74	chr11:g.64809787C>G	Substitution	Missense MEN1 R108P	1 / 863,0.12%	1 / 10,202	VEP: MODERATE, SIFT: tolerated - score 0.07, PolyPhen: possibly_damaging - score 0.891
Var75	NC_000011.11:g.64807620T>C	Sample75	chr11:g.64807620T>C	Substitution	Missense MEN1 M244V	1 / 863,0.12%	1 / 10,202	VEP: MODERATE, SIFT: deleterious - score 0.03, PolyPhen: benign - score 0.312
Var76	NC_000011.11:g.64805731delCTC	Sample76	chr11:g.64805731delCTC	Deletion	Inframe Deletion MEN1 E368del	1 / 863,0.12%	1 / 10,202	VEP: MODERATE
Var77	NC_000011.11:g.64807220C>A	Sample77	chr11:g.64807220C>A	Substitution	Splice Acceptor MEN1 X267_splice	1 / 863,0.12%	1 / 10,202	VEP: HIGH
Var78	NC_000011.11:g.64809786T>A	Sample78	chr11:g.64809786T>A	Substitution	Synonymous MEN1 R108R	1 / 863,0.12%	1 / 10,202	VEP: LOW
Var79	NC_000011.11:g.64807554G>A	Sample79	chr11:g.64807554G>A	Substitution	Stop Gained MEN1 Q266*	1 / 863,0.12%	1 / 10,202	VEP: HIGH
Var80	NC_000011.11:g.64805141G>A	Sample80	chr11:g.64805141G>A	Substitution	Stop Gained MEN1 R420*	1 / 863,0.12%	1 / 10,202	VEP: HIGH
Var81	NC_000011.11:g.64806254C>T	Sample81	chr11:g.64806254C>T	Substitution	Missense MEN1 D348N	1 / 863,0.12%	1 / 10,202	VEP: MODERATE, SIFT: tolerated - score 0.56, PolyPhen: benign - score 0.013
Var82	NC_000011.11:g.64807928C>T	Sample82	chr11:g.64807928C>T	Substitution	Missense MEN1 R211H	1 / 863,0.12%	1 / 10,202	VEP: MODERATE, SIFT: deleterious - score 0, PolyPhen: probably_damaging - score 0.974
Var83	NC_000011.11:g.64804451C>T	Sample83	chr11:g.64804451C>T	Substitution	Synonymous MEN1 S577S	1 / 863,0.12%	1 / 10,202	VEP: LOW
Var84	NC_000011.11:g.64804679C>T	Sample84	chr11:g.64804679C>T	Substitution	Synonymous MEN1 K501K	1 / 863,0.12%	1 / 10,202	VEP: LOW
Var85	NC_000011.11:g.64807625G>A	Sample85	chr11:g.64807625G>A	Substitution	Missense MEN1 A242V	1 / 863,0.12%	1 / 10,202	VEP: MODERATE, SIFT: deleterious - score 0, PolyPhen: probably_damaging - score 0.996
Var86	NC_000011.11:g.64805646delC	Sample86	chr11:g.64805646delC	Deletion	Frameshift MEN1 E397Sfs*53	1 / 863,0.12%	1 / 10,202	VEP: HIGH
Var87	NC_000011.11:g.64805762delT	Sample87	chr11:g.64805762delT	Deletion	Frameshift MEN1 Y358Sfs*15	1 / 863,0.12%	1 / 10,202	VEP: HIGH
Var88	NC_000011.11:g.64804645G>A	Sample88	chr11:g.64804645G>A	Substitution	Stop Gained MEN1 Q513*	1 / 863,0.12%	1 / 10,202	VEP: HIGH
Var89	NC_000011.11:g.64809678G>A	Sample89	chr11:g.64809678G>A	Substitution	Synonymous MEN1 F144F	1 / 863,0.12%	1 / 10,202	VEP: LOW
Var90	NC_000011.11:g.64807935C>T	Sample90	chr11:g.64807935C>T	Substitution	Missense MEN1 E209K	1 / 863,0.12%	1 / 10,202	VEP: MODERATE, SIFT: deleterious - score 0, PolyPhen: possibly_damaging - score 0.874
Var91	NC_000011.11:g.64807598G>A	Sample91	chr11:g.64807598G>A	Substitution	Missense MEN1 S251F	1 / 863,0.12%	1 / 10,202	VEP: MODERATE, SIFT: deleterious - score 0, PolyPhen: probably_damaging - score 0.989
Var92	NC_000011.11:g.64809733C>G	Sample92	chr11:g.64809733C>G	Substitution	Missense MEN1 W126S	1 / 863,0.12%	1 / 10,202	VEP: MODERATE, SIFT: deleterious - score 0, PolyPhen: probably_damaging - score 0.996
Var93	NC_000011.11:g.64807892C>T	Sample93	chr11:g.64807892C>T	Substitution	Missense MEN1 R223Q	1 / 863,0.12%	1 / 10,202	VEP: MODERATE, SIFT: tolerated - score 0.27, PolyPhen: benign - score 0.031
Var94	NC_000011.11:g.64809723G>A	Sample94	chr11:g.64809723G>A	Substitution	Synonymous MEN1 L129L	1 / 863,0.12%	1 / 10,202	VEP: LOW
Var95	NC_000011.11:g.64805131T>C	Sample95	chr11:g.64805131T>C	Substitution	Missense MEN1 D423G	1 / 863,0.12%	1 / 10,202	VEP: MODERATE, SIFT: deleterious - score 0, PolyPhen: probably_damaging - score 1
Var96	NC_000011.11:g.64807610_64807611insCA	Sample96	chr11:g.64807610_64807611insCA	Insertion	Frameshift MEN1 A247Vfs*40	1 / 863,0.12%	1 / 10,202	VEP: HIGH
Var97	NC_000011.11:g.64805748C>T	Sample97	chr11:g.64805748C>T	Substitution	Missense MEN1 E363K	1 / 863,0.12%	1 / 10,202	VEP: MODERATE, SIFT: deleterious - score 0, PolyPhen: probably_damaging - score 0.995
Var98	NC_000011.11:g.64804773G>A	Sample98	chr11:g.64804773G>A	Substitution	Missense MEN1 A470V	1 / 863,0.12%	1 / 10,202	VEP: MODERATE, SIFT: tolerated - score 0.28, PolyPhen: benign - score 0.383
Var99	NC_000011.11:g.64804758G>T	Sample99	chr11:g.64804758G>T	Substitution	Missense MEN1 P475Q	1 / 863,0.12%	1 / 10,202	VEP: MODERATE, SIFT: tolerated - score 0.9, PolyPhen: benign - score 0.045
Var100	NC_000011.11:g.64806229C>A	Sample100	chr11:g.64806229C>A	Substitution	Splice Region MEN1	1 / 863,0.12%	1 / 10,202	VEP: LOW
Var101	NC_000011.11:g.64805155delA	Sample101	chr11:g.64805155delA	Deletion	Frameshift MEN1 F415Sfs*35	1 / 863,0.12%	1 / 10,202	VEP: HIGH
Var102	NC_000011.11:g.64808066G>T	Sample102	chr11:g.64808066G>T	Substitution	Missense MEN1 A165D	1 / 863,0.12%	1 / 10,202	VEP: MODERATE, SIFT: deleterious - score 0, PolyPhen: probably_damaging - score 0.996
Var103	NC_000011.11:g.64806255C>T	Sample103	chr11:g.64806255C>T	Substitution	Synonymous MEN1 A347A	1 / 863,0.12%	1 / 10,202	VEP: LOW
Var104	NC_000011.11:g.64808084C>T	Sample104	chr11:g.64808084C>T	Substitution	Missense MEN1 S159N	1 / 863,0.12%	1 / 10,202	VEP: MODERATE, SIFT: deleterious - score 0.02, PolyPhen: probably_damaging - score 0.934
Var105	NC_000011.11:g.64806293G>A	Sample105	chr11:g.64806293G>A	Substitution	Missense MEN1 R335C	1 / 863,0.12%	1 / 10,202	VEP: MODERATE, SIFT: deleterious - score 0, PolyPhen: probably_damaging - score 0.976
Var106	NC_000011.11:g.64808029A>T	Sample106	chr11:g.64808029A>T	Substitution	Missense MEN1 D177E	1 / 863,0.12%	1 / 10,202	VEP: MODERATE, SIFT: deleterious - score 0, PolyPhen: probably_damaging - score 0.984
Var107	NC_000011.11:g.64807976C>A	Sample107	chr11:g.64807976C>A	Substitution	Missense MEN1 G195V	1 / 863,0.12%	1 / 10,202	VEP: MODERATE, SIFT: deleterious - score 0.02, PolyPhen: probably_damaging - score 0.925
Var108	NC_000011.11:g.64809881delAGGTG	Sample108	chr11:g.64809881delAGGTG	Deletion	Frameshift MEN1 T76Lfs*39	1 / 863,0.12%	1 / 10,202	VEP: HIGH
Var109	NC_000011.11:g.64807209C>T	Sample109	chr11:g.64807209C>T	Substitution	Stop Gained MEN1 W270*	1 / 863,0.12%	1 / 10,202	VEP: HIGH
Var110	NC_000011.11:g.64804713C>T	Sample110	chr11:g.64804713C>T	Substitution	Missense MEN1 R490Q	1 / 863,0.12%	1 / 10,202	VEP: MODERATE, SIFT: tolerated - score 0.4, PolyPhen: probably_damaging - score 0.968
Var111	NC_000011.11:g.64807569G>T	Sample111	chr11:g.64807569G>T	Substitution	Missense MEN1 L261I	1 / 863,0.12%	1 / 10,202	VEP: MODERATE, SIFT: tolerated - score 0.08, PolyPhen: possibly_damaging - score 0.779
Var112	NC_000011.11:g.64804365G>C	Sample112	chr11:g.64804365G>C	Substitution	Missense MEN1 S606C	1 / 863,0.12%	1 / 10,202	VEP: MODERATE, SIFT: deleterious - score 0.01, PolyPhen: possibly_damaging - score 0.744
Var113	NC_000011.11:g.64805162C>G	Sample113	chr11:g.64805162C>G	Substitution	Missense MEN1 E413Q	1 / 863,0.12%	1 / 10,202	VEP: MODERATE, SIFT: tolerated - score 0.05, PolyPhen: possibly_damaging - score 0.625
Var114	NC_000011.11:g.64803572delA	Sample114	chr11:g.64803572delA	Deletion	3 Prime UTR MEN1	1 / 863,0.12%	1 / 10,202	VEP: MODIFIER
Var115	NC_000011.11:g.64805095G>A	Sample115	chr11:g.64805095G>A	Substitution	Missense MEN1 P435L	1 / 863,0.12%	1 / 10,202	VEP: MODERATE, SIFT: deleterious - score 0, PolyPhen: probably_damaging - score 1
Var116	NC_000011.11:g.64804418C>T	Sample116	chr11:g.64804418C>T	Substitution	Synonymous MEN1 S588S	1 / 863,0.12%	1 / 10,202	VEP: LOW
Var117	NC_000011.11:g.64806295C>A	Sample117	chr11:g.64806295C>A	Substitution	Missense MEN1 C334F	1 / 863,0.12%	1 / 10,202	VEP: MODERATE, SIFT: tolerated - score 0.53, PolyPhen: benign - score 0.005
Var118	NC_000011.11:g.64807641G>A	Sample118	chr11:g.64807641G>A	Substitution	Missense MEN1 R237C	1 / 863,0.12%	1 / 10,202	VEP: MODERATE, SIFT: deleterious - score 0, PolyPhen: probably_damaging - score 1
Var119	NC_000011.11:g.64809654T>C	Sample119	chr11:g.64809654T>C	Substitution	Synonymous MEN1 P152P	1 / 863,0.12%	1 / 10,202	VEP: LOW
Var120	NC_000011.11:g.64804261G>C	Sample120	chr11:g.64804261G>C	Substitution	3 Prime UTR MEN1	1 / 863,0.12%	1 / 10,202	VEP: MODIFIER
Var121	NC_000011.11:g.64805114C>A	Sample121	chr11:g.64805114C>A	Substitution	Stop Gained MEN1 E429*	1 / 863,0.12%	1 / 10,202	VEP: HIGH
Var122	NC_000011.11:g.64804757C>T	Sample122	chr11:g.64804757C>T	Substitution	Synonymous MEN1 P475P	1 / 863,0.12%	1 / 10,202	VEP: LOW
Var123	NC_000011.11:g.64807640C>T	Sample123	chr11:g.64807640C>T	Substitution	Missense MEN1 R237H	1 / 863,0.12%	1 / 10,202	VEP: MODERATE, SIFT: deleterious - score 0, PolyPhen: probably_damaging - score 1
Var124	NC_000011.11:g.64807929G>A	Sample124	chr11:g.64807929G>A	Substitution	Missense MEN1 R211C	1 / 863,0.12%	1 / 10,202	VEP: MODERATE, SIFT: deleterious - score 0, PolyPhen: probably_damaging - score 0.98
Var125	NC_000011.11:g.64807992C>A	Sample125	chr11:g.64807992C>A	Substitution	Missense MEN1 V190L	1 / 863,0.12%	1 / 10,202	VEP: MODERATE, SIFT: deleterious - score 0.01, PolyPhen: possibly_damaging - score 0.779
Var126	NC_000011.11:g.64809764C>G	Sample126	chr11:g.64809764C>G	Substitution	Missense MEN1 E116Q	1 / 863,0.12%	1 / 10,202	VEP: MODERATE, SIFT: deleterious - score 0, PolyPhen: possibly_damaging - score 0.85
Var127	NC_000011.11:g.64809723G>C	Sample127	chr11:g.64809723G>C	Substitution	Synonymous MEN1 L129L	1 / 863,0.12%	1 / 10,202	VEP: LOW
[truncated: 5 more rows]
