# Supplementary material for: Comprehensive Analysis of MEN1 Mutations and Their Role in Cancer
Source: Cancers (Basel). 2020 Sep 14;12(9):2616. doi: 10.3390/cancers12092616 (PMC7565326; doi:10.3390/cancers12092616)
Supplement: Supplementary file 1 [file cancers-12-02616-s001.zip › cancers-901091-final check-supplementary/Supplementary Table S4.xlsx]

## Sheet: CRAVAT_output_non-TCGA_rajaseka
ID	Reference base(s)	Alternate base(s)	Sequence ontology	Protein sequence change	CHASM p-value	CHASM score	CHASM FDR	VEST p-value	VEST FDR	VEST score (missense)	VEST score (frameshift indels)	VEST score (inframe indels)	VEST score (stop-gain)	VEST score (stop-loss)	VEST score (splice site)
1021996	-	CTG	Inframe ins	Y332YS				0	0.05			1
1890230	G	T	Missense	A169D	0.002	0.826	0.05	0.0007	0.05	0.99
1933025	T	A	Missense	D185V	0.0004	0.866	0.05	0.0008	0.05	0.989
2197371	A	G	Missense	L419P	0.0384	0.65	0.2	0.0008	0.05	0.989
2549405	A	G	Missense	L228P	0.0494	0.624	0.2	0.001	0.05	0.986
1024526	T	A	Missense	D177V	0.002	0.826	0.05	0.0012	0.05	0.985
2721156	C	T	Missense	G230R	0.0432	0.638	0.2	0.0012	0.05	0.985
1481432	C	A	Missense	G230V	0.0022	0.82	0.05	0.0016	0.05	0.982
1031381	G	T	Missense	S183Y	0.0222	0.7	0.15	0.0016	0.05	0.981
2197375	A	G	Missense	W428R	0.0494	0.624	0.2	0.0016	0.05	0.982
2725869	A	G	Missense	W441R	0.0528	0.618	0.2	0.0016	0.05	0.982
2762869	C	T	Missense	E184K	0.1014	0.542	0.25	0.0018	0.05	0.979
2787064	-	ACA	Inframe ins	S104CS				0.0018	0.05			0.97
2762794	C	A	Stopgain	E341*				0.0019	0.05				0.993
1481471	C	A	Splice site	_224_				0.0021	0.05						0.996
2714803	C	A	Splice site	_224_				0.0021	0.05						0.996
2721443	C	T	Splice site	_224_				0.0021	0.05						0.996
2722215	T	G	Splice site	_224_				0.0021	0.05						0.996
2261617	C	T	Splice site	_224_				0.0021	0.05						0.996
1481437	A	G	Missense	W188R	0.0004	0.89	0.05	0.0022	0.05	0.976
1481465	G	C	Missense	P325R	0.0004	0.866	0.05	0.0022	0.05	0.976
2719247	G	C	Stopgain	Y232*				0.0022	0.05				0.99
2722761	C	A	Stopgain	E260*				0.0022	0.05				0.99
2722760	C	A	Stopgain	E260*				0.0022	0.05				0.99
1971271	G	A	Stopgain	Q171*				0.0024	0.05				0.988
2687042	G	A	Stopgain	Q171*				0.0024	0.05				0.988
2507105	G	A	Stopgain	Q171*				0.0024	0.05				0.988
2771332	G	A	Stopgain	Q171*				0.0024	0.05				0.988
2717480	G	A	Stopgain	Q171*				0.0024	0.05				0.988
2722399	G	A	Stopgain	Q171*				0.0024	0.05				0.988
2507124	C	A	Stopgain	E184*				0.0024	0.05				0.988
1481472	A	C	Missense	L22R	0.0016	0.834	0.05	0.0025	0.05	0.97
1933022	G	A	Missense	H139Y	0.0022	0.812	0.05	0.0025	0.05	0.971
2197381	C	A	Missense	G174C	0.2008	0.452	0.35	0.0025	0.05	0.972
1020078	T	A	Missense	E184V	0.0022	0.814	0.05	0.0027	0.05	0.969
2634105	T	A	Missense	E184V	0.0022	0.814	0.05	0.0027	0.05	0.969
1030023	G	C	Missense	S145R	0.0136	0.734	0.1	0.0028	0.05	0.966
2727024	C	T	Missense	C170Y	0.114	0.526	0.25	0.0028	0.05	0.965
2261579	T	A	Missense	E45V	0.0046	0.786	0.05	0.0029	0.05	0.963
1458873	A	T	Missense	V121D	0.0004	0.882	0.05	0.003	0.05	0.962
1933023	G	T	Missense	A165D	0.0014	0.84	0.05	0.0032	0.05	0.957
2141991	G	T	Missense	A163D	0.0384	0.65	0.2	0.0032	0.05	0.958
1030026	C	G	Missense	R335P	0.0004	0.896	0.05	0.0032	0.05	0.959
1030025	C	G	Missense	R335P	0.0004	0.896	0.05	0.0032	0.05	0.959
2776269	G	A	Missense	R131C	0.0264	0.682	0.15	0.0032	0.05	0.958
2726396	A	G	Missense	L288P	0.004	0.79	0.05	0.0032	0.05	0.957
2635107	A	G	Missense	L288P	0.004	0.79	0.05	0.0032	0.05	0.957
2745056	A	G	Missense	L288P	0.004	0.79	0.05	0.0032	0.05	0.957
1024395	C	T	Missense	D423N	0.0066	0.774	0.1	0.0034	0.05	0.956
1960455	C	A	Missense	V167F	0.0004	0.876	0.05	0.0034	0.05	0.955
2340812	A	G	Missense	F164S	0.1042	0.538	0.25	0.0034	0.05	0.955
2721474	C	A	Missense	V167F	0.0004	0.876	0.05	0.0034	0.05	0.955
1689698	A	T	Missense	Y422N	0.0028	0.802	0.05	0.0034	0.05	0.956
2549228	A	C	Missense	L272R	0.0248	0.69	0.15	0.0035	0.05	0.952
2588396	A	C	Missense	L272R	0.0248	0.69	0.15	0.0035	0.05	0.952
2762876	A	G	Missense	S142P	0.0446	0.634	0.2	0.0035	0.05	0.953
2719137	G	T	Stopgain	S313*				0.0035	0.05				0.985
1480200	A	C	Missense	L272R	0.0248	0.69	0.15	0.0035	0.05	0.952
2748248	G	A	Missense	R457W	0.0184	0.716	0.15	0.0037	0.05	0.951
2718660	A	T	Missense	L36H	0.1498	0.488	0.3	0.0038	0.05	0.95
2507113	A	G	Missense	L180P	0.0092	0.758	0.1	0.0039	0.05	0.949
2721289	G	A	Stopgain	Q263*				0.0039	0.05				0.983
1717050	G	A	Stopgain	Q214*				0.0041	0.05				0.982
2621168	A	T	Stopgain	Y318*				0.0041	0.05				0.981
2580128	A	T	Stopgain	Y318*				0.0041	0.05				0.981
2580129	A	T	Stopgain	Y318*				0.0041	0.05				0.981
2580124	A	T	Stopgain	Y318*				0.0041	0.05				0.981
2726941	C	G	Missense	A314P	0.1308	0.506	0.3	0.0041	0.05	0.948
2722118	G	A	Missense	S38F	0.087	0.562	0.25	0.0044	0.05	0.945
2722117	G	A	Missense	S38F	0.087	0.562	0.25	0.0044	0.05	0.945
2723041	G	A	Missense	S38F	0.087	0.562	0.25	0.0044	0.05	0.945
2367109	T	G	Missense	H179P	0.1014	0.542	0.25	0.0046	0.05	0.944
2807209	A	G	Missense	L570P	0.0592	0.606	0.2	0.0046	0.05	0.944
2807226	A	G	Missense	L570P	0.0592	0.606	0.2	0.0046	0.05	0.944
2722687	G	C	Missense	S183C	0.2428	0.426	0.4	0.0051	0.05	0.941
2727332	G	A	Missense	R335C	0.0072	0.772	0.1	0.0052	0.05	0.94
1030016	T	C	Missense	Q141R	0.0004	0.87	0.05	0.0053	0.05	0.939
2699443	G	T	Missense	A289E	0.097	0.546	0.25	0.0055	0.05	0.934
1032068	A	C	Missense	W126G	0.0004	0.876	0.05	0.0055	0.05	0.933
2293800	C	T	Missense	G42D	0.006	0.776	0.1	0.0055	0.05	0.934
2121122	G	T	Missense	A289E	0.097	0.546	0.25	0.0055	0.05	0.934
2771304	C	T	Missense	G42D	0.006	0.776	0.1	0.0055	0.05	0.934
2771305	C	T	Missense	G42D	0.006	0.776	0.1	0.0055	0.05	0.934
2807293	A	T	Missense	L570Q	0.1472	0.49	0.3	0.0055	0.05	0.935
2721277	T	C	Missense	Y358C	0.032	0.668	0.2	0.0055	0.05	0.935
1024391	C	T	Missense	E26K	0.0018	0.83	0.05	0.0056	0.05	0.932
2762925	C	T	Missense	E26K	0.0018	0.83	0.05	0.0056	0.05	0.932
2762746	A	T	Missense	V352D	0.0304	0.674	0.2	0.0058	0.05	0.931
2771306	C	A	Stopgain	E429*				0.0058	0.05				0.976
2197386	T	C	Missense	E184G	0.0778	0.578	0.25	0.0065	0.05	0.927
2120799	A	C	Missense	W346G	0.0674	0.59	0.25	0.0065	0.05	0.927
2721267	T	C	Missense	Y366C	0.0446	0.632	0.2	0.0068	0.05	0.924
1021256	G	A	Stopgain	R98*				0.0069	0.05				0.973
1021260	G	A	Stopgain	Q447*				0.0069	0.05				0.973
1031380	G	A	Stopgain	R98*				0.0069	0.05				0.973
1045670	G	A	Stopgain	R98*				0.0069	0.05				0.973
1933021	G	A	Stopgain	R98*				0.0069	0.05				0.973
1933036	G	A	Stopgain	Q447*				0.0069	0.05				0.973
2197317	G	A	Stopgain	Q447*				0.0069	0.05				0.973
2771313	G	A	Stopgain	R420*				0.0069	0.05				0.973
2721491	G	A	Stopgain	R98*				0.0069	0.05				0.973
2723881	G	A	Stopgain	R98*				0.0069	0.05				0.973
2726781	G	A	Stopgain	R420*				0.0069	0.05				0.973
2261585	G	A	Stopgain	R420*				0.0069	0.05				0.973
2658644	G	A	Stopgain	R420*				0.0069	0.05				0.973
1030134	C	G	Missense	A289P	0.0066	0.774	0.1	0.0072	0.05	0.923
1481443	C	T	Stopgain	W188*				0.0076	0.05				0.97
1933026	C	T	Stopgain	W203*				0.0076	0.05				0.97
2549264	T	A	Stopgain	K120*				0.0078	0.05				0.969
2549322	T	A	Stopgain	K120*				0.0078	0.05				0.969
2724959	G	A	Stopgain	Q410*				0.0078	0.05				0.969
1890229	C	T	Missense	E240K	0.0004	0.872	0.05	0.0081	0.05	0.917
1020066	G	A	Missense	P325L	0.0002	0.908	0.05	0.0081	0.05	0.917
2292464	C	T	Missense	E260K	0.0416	0.642	0.2	0.0082	0.05	0.913
2720110	C	T	Missense	E260K	0.0416	0.642	0.2	0.0082	0.05	0.913
2720111	C	T	Missense	E260K	0.0416	0.642	0.2	0.0082	0.05	0.913
2720393	G	A	Missense	H204Y	0.0674	0.59	0.25	0.0082	0.05	0.914
2786977	G	A	Missense	H204Y	0.0674	0.59	0.25	0.0082	0.05	0.914
2722167	G	A	Missense	H204Y	0.0674	0.59	0.25	0.0082	0.05	0.914
1032069	-	A	Frameshft ins	S145SLHHRLEPSRHQIGQLRCGLCCGWGLPGPGSPGCPPRPV*				0.0083	0.05		0.954
2507106	A	G	Missense	L343P	0.1114	0.53	0.25	0.0084	0.05	0.912
1998461	C	T	Missense	G310D	0.31	0.388	0.45	0.0084	0.05	0.912
2719913	G	T	Stopgain	C426*				0.0084	0.05				0.967
1030135	A	T	Splice site	_310_				0.0086	0.05						0.958
2687161	C	T	Splice site	_310_				0.0086	0.05						0.958
2507134	C	A	Splice site	_310_				0.0086	0.05						0.958
2340908	C	A	Splice site	_310_				0.0086	0.05						0.958
2722658	C	T	Missense	A181T	0.1156	0.524	0.25	0.0086	0.05	0.911
2727051	C	T	Splice site	_310_				0.0086	0.05						0.958
1021997	C	T	Missense	G42S	0.0076	0.77	0.1	0.0089	0.05	0.909
1041988	C	T	Missense	G42S	0.0076	0.77	0.1	0.0089	0.05	0.909
2719655	C	T	Stopgain	W441*				0.0089	0.05				0.966
2787179	G	A	Stopgain	Q96*				0.0089	0.05				0.966
1481457	G	A	Missense	A169V	0.0144	0.728	0.1	0.0094	0.05	0.906
1021257	G	C	Missense	P32R	0.0022	0.822	0.05	0.0094	0.05	0.906
1334536	G	C	Missense	P32R	0.0022	0.822	0.05	0.0094	0.05	0.906
2197370	G	A	Missense	A169V	0.0144	0.728	0.1	0.0094	0.05	0.906
2662800	C	T	Missense	E200K	0.0714	0.586	0.25	0.0094	0.05	0.906
2718493	G	A	Missense	A169V	0.0144	0.728	0.1	0.0094	0.05	0.906
2699450	G	A	Stopgain	Q141*				0.0095	0.05				0.964
2653768	G	T	Stopgain	Y326*				0.0095	0.05				0.964
2720956	G	A	Stopgain	Q141*				0.0095	0.05				0.964
2723781	G	A	Stopgain	Q141*				0.0095	0.05				0.964
2787010	G	A	Stopgain	Q141*				0.0095	0.05				0.964
1021261	A	G	Missense	S448P	0.0014	0.846	0.05	0.01	0.05	0.902
1933038	A	G	Missense	S448P	0.0014	0.846	0.05	0.01	0.05	0.902
1933034	G	C	Stopgain	Y317*				0.0102	0.05				0.962
2141989	G	C	Stopgain	Y317*				0.0102	0.05				0.962
2653751	G	A	Missense	A289V	0.093	0.552	0.25	0.0102	0.05	0.9
2748743	G	A	Missense	R360W	0.0894	0.558	0.25	0.0104	0.05	0.899
2634361	G	A	Missense	R360W	0.0894	0.558	0.25	0.0104	0.05	0.899
2723001	G	A	Missense	R360W	0.0894	0.558	0.25	0.0104	0.05	0.899
2726044	G	C	Missense	R137G	0.0842	0.566	0.25	0.0105	0.05	0.898
1021668	C	T	Stopgain	W126*				0.0106	0.05				0.959
2588403	C	T	Stopgain	W126*				0.0106	0.05				0.959
2549257	C	T	Stopgain	W126*				0.0106	0.05				0.959
2722473	C	T	Stopgain	W126*				0.0106	0.05				0.959
1021259	A	C	Splice site	_280_				0.0107	0.05						0.949
1024393	C	T	Splice site	_280_				0.0107	0.05						0.949
1024570	T	C	Splice site	_355_				0.0107	0.05						0.953
1933030	C	A	Splice site	_280_				0.0107	0.05						0.949
1933031	A	C	Splice site	_280_				0.0107	0.05						0.949
2197374	C	G	Splice site	_355_				0.0107	0.05						0.953
2665541	C	A	Splice site	_280_				0.0107	0.05						0.949
2507140	C	T	Splice site	_355_				0.0107	0.05						0.953
2762282	C	T	Splice site	_280_				0.0107	0.05						0.949
2340216	C	T	Splice site	_355_				0.0107	0.05						0.953
2717434	C	A	Splice site	_280_				0.0107	0.05						0.949
2718513	T	A	Splice site	_280_				0.0107	0.05						0.949
2719491	T	A	Splice site	_280_				0.0107	0.05						0.949
2807606	C	A	Missense	W428L	0.1444	0.494	0.3	0.0111	0.05	0.896
2720471	G	T	Missense	H204Q	0.2542	0.418	0.4	0.0111	0.05	0.896
1024459	T	A	Stopgain	K135*				0.0115	0.05				0.957
2293776	C	A	Stopgain	E453*				0.0115	0.05				0.957
1021817	G	C	Stopgain	Y332*				0.0124	0.05				0.953
1024644	C	A	Missense	E45D	0.0304	0.674	0.2	0.0124	0.05	0.886
1933039	G	A	Stopgain	Q458*				0.0124	0.05				0.953
2197318	C	G	Missense	E45D	0.0304	0.674	0.2	0.0124	0.05	0.886
1030146	G	A	Stopgain	Q541*				0.0126	0.05				0.951
2293807	C	T	Missense	R335H	0.0022	0.812	0.05	0.0126	0.05	0.884
2653742	A	T	Missense	L13Q	0.163	0.478	0.3	0.0126	0.05	0.885
2779628	G	A	Missense	A373V	0.4354	0.322	0.6	0.0126	0.05	0.883
2718489	G	A	Stopgain	Q541*				0.0126	0.05				0.951
2120218	G	A	Stopgain	Q541*				0.0126	0.05				0.951
2658555	C	T	Missense	R335H	0.0022	0.812	0.05	0.0126	0.05	0.884
2658263	C	T	Missense	R335H	0.0022	0.812	0.05	0.0126	0.05	0.884
1021999	G	A	Stopgain	R465*				0.0128	0.05				0.95
2722782	G	A	Stopgain	R465*				0.0128	0.05				0.95
2723451	G	A	Stopgain	R465*				0.0128	0.05				0.95
2723450	G	A	Stopgain	R465*				0.0128	0.05				0.95
2724315	G	A	Stopgain	R532*				0.0128	0.05				0.949
1030133	G	A	Missense	S258L	0.0002	0.912	0.05	0.0133	0.05	0.88
1689707	G	A	Missense	S258L	0.0002	0.912	0.05	0.0133	0.05	0.88
1689706	G	A	Missense	S258L	0.0002	0.912	0.05	0.0133	0.05	0.88
2718478	C	T	Missense	E429K	0.0744	0.582	0.25	0.0133	0.05	0.88
2721763	G	A	Missense	S258L	0.0002	0.912	0.05	0.0133	0.05	0.88
2786971	G	A	Missense	S258L	0.0002	0.912	0.05	0.0133	0.05	0.88
2492874	G	A	Missense	S258L	0.0002	0.912	0.05	0.0133	0.05	0.88
2293804	C	A	Stopgain	E383*				0.0134	0.05				0.947
2720630	C	T	Stopgain	W428*				0.0134	0.05				0.947
1030147	A	C	Missense	L89R	0.0086	0.764	0.1	0.0137	0.05	0.877
1032105	A	C	Missense	L89R	0.0086	0.764	0.1	0.0137	0.05	0.877
1732472	A	C	Missense	L89R	0.0086	0.764	0.1	0.0137	0.05	0.877
2653760	G	A	Missense	L261F	0.1518	0.486	0.3	0.0137	0.05	0.877
2726475	A	C	Missense	L89R	0.0086	0.764	0.1	0.0137	0.05	0.877
2748154	C	T	Missense	G205S	0.0842	0.566	0.25	0.0139	0.05	0.875
1024396	A	G	Missense	M566T	0.0012	0.858	0.05	0.0139	0.05	0.876
2634086	G	C	Missense	R52G	0.051	0.622	0.2	0.0139	0.05	0.875
1890601	G	C	Missense	F421L	0.0054	0.78	0.1	0.0144	0.05	0.873
2139280	G	A	Missense	A347V	0.1242	0.514	0.3	0.0144	0.05	0.873
2121081	G	A	Missense	A347V	0.1242	0.514	0.3	0.0144	0.05	0.873
2717256	G	A	Missense	L129F	0.1518	0.486	0.3	0.0144	0.05	0.873
2719420	G	A	Missense	L129F	0.1518	0.486	0.3	0.0144	0.05	0.873
2721089	C	T	Missense	A579T	0.1224	0.516	0.3	0.0144	0.05	0.872
2762701	A	C	Missense	F23C	0.097	0.546	0.25	0.0145	0.05	0.871
2818011	C	A	Stopgain	G276*				0.0147	0.05				0.944
1890239	C	G	Splice site	_267_				0.015	0.05						0.946
1481455	T	C	Splice site	_267_				0.015	0.05						0.946
2717471	T	C	Splice site	_267_				0.015	0.05						0.946
2719431	T	C	Splice site	_267_				0.015	0.05						0.946
2719432	T	C	Splice site	_267_				0.015	0.05						0.946
2725130	C	A	Splice site	_267_				0.015	0.05						0.946
1481444	-	CTGT	Frameshft ins	A199AQ*				0.0154	0.05		0.927
1024392	G	A	Stopgain	R108*				0.0154	0.05				0.942
1032070	A	C	Missense	F164C	0.008	0.766	0.1	0.0154	0.05	0.866
2197377	G	A	Stopgain	R108*				0.0154	0.05				0.942
2719525	G	A	Stopgain	R108*				0.0154	0.05				0.942
2292472	G	A	Missense	A163V	0.2358	0.43	0.4	0.0156	0.05	0.865
1084229	C	A	Missense	V216F	0.0034	0.796	0.05	0.0168	0.05	0.859
1481442	G	A	Stopgain	Q405*				0.0173	0.05				0.939
2492893	G	A	Missense	R237C	0.0204	0.71	0.15	0.0176	0.05	0.854
2552316	-	T	Frameshft ins	F11LPAALHRRRGAPVCCRAGPRGAGPGAPFLGAGLRGAFSGCQPRHPYQRSRAHLPAQPRPRPAWRPHLLSRGRPVYHRRPLCPLHRPDPRRRRPVPLS				0.0184	0.05		0.918
2719065	G	A	Stopgain	Q513*				0.0186	0.05				0.934
2727166	G	A	Stopgain	Q513*				0.0186	0.05				0.934
2787094	G	A	Stopgain	Q513*				0.0186	0.05				0.934
1020226	G	A	Stopgain	Q354*				0.0193	0.05				0.932
1030103	G	T	Missense	F415L	0.0028	0.802	0.05	0.02	0.05	0.841
2762689	G	C	Missense	I365M	0.1086	0.532	0.25	0.02	0.05	0.842
1717118	-	GCGGTGGG	Frameshft ins	P551PTARRVQCSLSRVRR*				0.021	0.05		0.912
2633745	G	A	Missense	T434M	0.0962	0.548	0.25	0.021	0.05	0.838
2013692	C	T	Missense	G219S	0.1518	0.486	0.3	0.021	0.05	0.838
2726990	C	T	Splice site	_154_				0.0214	0.05						0.926
2307368	C	G	Missense	V167L	0.3044	0.39	0.45	0.0216	0.05	0.835
2720876	C	A	Stopgain	E568*				0.0219	0.05				0.925
2716879	G	A	Missense	L180F	0.1804	0.466	0.35	0.0231	0.05	0.829
2720556	G	T	Missense	A385D	0.263	0.414	0.45	0.0235	0.05	0.827
1021588	C	A	Stopgain	E109*				0.0236	0.05				0.922
1481433	G	T	Stopgain	S548*				0.0238	0.05				0.921
2748245	C	T	Missense	A284T	0.2452	0.424	0.4	0.0239	0.05	0.825
2433480	C	T	Missense	R234H	0.1066	0.534	0.25	0.0239	0.05	0.825
2433500	C	T	Missense	R234H	0.1066	0.534	0.25	0.0239	0.05	0.825
2301997	C	T	Missense	R234H	0.1066	0.534	0.25	0.0239	0.05	0.825
2301998	C	T	Missense	R234H	0.1066	0.534	0.25	0.0239	0.05	0.825
2716511	C	T	Missense	R234H	0.1066	0.534	0.25	0.0239	0.05	0.825
2778724	-	G	Frameshft ins	G525RDCRWHSPRP*				0.0252	0.05		0.903
2404166	G	A	Stopgain	Q266*				0.0269	0.05				0.913
2725198	G	A	Stopgain	Q266*				0.0269	0.05				0.913
2466869	C	A	Missense	R360L	0.0562	0.61	0.2	0.0278	0.05	0.812
2340813	T	A	Stopgain	K8*				0.0288	0.05				0.905
2723933	G	A	Stopgain	Q591*				0.0301	0.1				0.903
2658231	G	T	Missense	F369L	0.2542	0.418	0.4	0.0304	0.1	0.804
2717788	A	G	Missense	M233T	0.0528	0.618	0.2	0.0323	0.1	0.798
2724453	C	A	Stopgain	E491*				0.0323	0.1				0.898
2813468	C	T	Missense	G99S	0.0022	0.818	0.05	0.0329	0.1	0.796
2813469	C	T	Missense	G99S	0.0022	0.818	0.05	0.0329	0.1	0.796
2813470	C	T	Missense	G99S	0.0022	0.818	0.05	0.0329	0.1	0.796
2293795	C	G	Missense	G276A	0.2358	0.43	0.4	0.0385	0.1	0.783
1765234	T	A	Missense	E222V	0.0092	0.758	0.1	0.0385	0.1	0.783
1021885	-	C	Frameshft ins	I54MPYQRSRAHLPAQPRPRPAWRPHLLSRGRPVYHRRPLCPLHRPDPRRRRPVPLSSRRGCLQP*				0.0394	0.1		0.876
2718220	T	A	Missense	K562M	0.2452	0.424	0.4	0.0396	0.1	0.78
2721561	C	T	Missense	V220M	0.1392	0.498	0.3	0.0414	0.1	0.774
2653770	C	T	Missense	V40M	0.1066	0.534	0.25	0.0417	0.1	0.773
1021618	T	A	Missense	T557S	0.023	0.696	0.15	0.0438	0.1	0.769
1030136	G	C	Missense	T585R	0.0452	0.63	0.2	0.0439	0.1	0.768
2747628	C	T	Missense	D102N	0.0914	0.556	0.25	0.0457	0.1	0.762
2771316	C	A	Splice site	_456_				0.0471	0.1						0.874
2726341	C	T	Splice site	_456_				0.0471	0.1						0.874
1031369	G	A	Stopgain	Q398*				0.0472	0.1				0.876
2762393	G	A	Stopgain	Q398*				0.0472	0.1				0.876
2771302	G	A	Stopgain	Q400*				0.0472	0.1				0.877
2725497	G	A	Missense	L36F	0.2064	0.448	0.35	0.0534	0.1	0.742
2800174	-	TC	Frameshft ins	S84SISSPPSMPASPPRSEAPSTCPSILEKGVSPAVSW*				0.0535	0.1		0.852
2719133	-	AA	Frameshft ins	S84SLSSPPSMPASPPRSEAPSTCPSILEKGVSPAVSW*				0.0535	0.1		0.852
2267365	A	T	Missense	F47I	0.2884	0.4	0.45	0.0536	0.1	0.741
1717066	-	A	Frameshft ins	T62TLPAQPRPRPAWRPHLLSRGRPVYHRRPLCPLHRPDPRRRRPVPLSSRRGCLQP*				0.0541	0.1		0.851
1863687	C	T	Missense	G508D	0.0076	0.77	0.1	0.0542	0.1	0.74
2716777	C	T	Missense	M563I	0.1576	0.482	0.3	0.0545	0.1	0.739
2786877	C	T	Missense	M563I	0.1576	0.482	0.3	0.0545	0.1	0.739
2719397	C	T	Missense	M563I	0.1576	0.482	0.3	0.0545	0.1	0.739
2640191	C	T	Missense	A416T	0.1254	0.512	0.3	0.0547	0.1	0.738
1717065	-	C	Frameshft ins	L61LHLPAQPRPRPAWRPHLLSRGRPVYHRRPLCPLHRPDPRRRRPVPLSSRRGCLQP*				0.057	0.1		0.848
1021018	C	T	Stopgain	W476*				0.0587	0.1				0.857
1021019	C	T	Stopgain	W476*				0.0587	0.1				0.857
1021020	C	T	Stopgain	W476*				0.0587	0.1				0.857
2635091	C	T	Stopgain	W476*				0.0587	0.1				0.857
2745040	C	T	Stopgain	W476*				0.0587	0.1				0.857
2795168	G	A	Missense	S588L	0.0656	0.592	0.25	0.0601	0.1	0.726
2658419	G	A	Missense	S588L	0.0656	0.592	0.25	0.0601	0.1	0.726
1481463	C	A	Stopgain	E30*				0.0618	0.1				0.854
1021255	C	A	Stopgain	E60*				0.0618	0.1				0.854
2724778	C	A	Stopgain	E60*				0.0618	0.1				0.854
2770443	C	A	Stopgain	E397*				0.0637	0.1				0.852
2722843	C	G	Missense	V245L	0.177	0.468	0.35	0.0644	0.1	0.719
2722972	C	A	Missense	V245L	0.177	0.468	0.35	0.0644	0.1	0.719
2783125	C	A	Missense	V245L	0.177	0.468	0.35	0.0644	0.1	0.719
1021998	C	A	Stopgain	E393*				0.0652	0.1				0.849
1765157	C	A	Missense	A579S	0.005	0.782	0.05	0.0663	0.1	0.715
2762640	G	A	Stopgain	Q64*				0.0689	0.1				0.841
2718300	G	A	Stopgain	Q64*				0.0689	0.1				0.841
2724768	G	A	Stopgain	Q64*				0.0689	0.1				0.841
2719484	G	A	Missense	T443I	0.173	0.47	0.35	0.0701	0.15	0.706
2766421	C	T	Missense	M566I	0.0094	0.752	0.1	0.0745	0.15	0.697
2770442	C	A	Stopgain	E496*				0.0841	0.15				0.824
1032066	T	A	Missense	I86F	0.0222	0.7	0.15	0.0853	0.15	0.679
2718536	G	A	Stopgain	R29*				0.0876	0.15				0.819
2786899	G	A	Stopgain	R29*				0.0876	0.15				0.819
2262934	G	A	Missense	R337C	0.1648	0.476	0.3	0.0878	0.15	0.674
2776278	C	A	Missense	A169S	0.2284	0.434	0.4	0.0883	0.15	0.673
1046019	C	A	Stopgain	E474*				0.0915	0.15				0.814
2634278	G	T	Missense	A218D	0.318	0.384	0.5	0.0943	0.15	0.66
2301978	C	T	Missense	V439M	0.163	0.478	0.3	0.1008	0.15	0.646
2725776	C	T	Missense	V439M	0.163	0.478	0.3	0.1008	0.15	0.646
2721406	G	A	Missense	R223W	0.1444	0.494	0.3	0.1041	0.15	0.641
2658435	G	A	Missense	R223W	0.1444	0.494	0.3	0.1041	0.15	0.641
2301980	G	A	Missense	P433L	0.0364	0.656	0.2	0.1051	0.15	0.639
2549396	G	T	Missense	P433H	0.163	0.478	0.3	0.1058	0.15	0.638
2009100	G	C	Missense	L117V	0.376	0.354	0.55	0.1063	0.15	0.637
2607139	G	A	Missense	S577L	0.0894	0.558	0.25	0.1065	0.15	0.636
2296126	C	T	Missense	E392K	0.1168	0.522	0.25	0.1078	0.15	0.632
2658734	C	T	Missense	E392K	0.1168	0.522	0.25	0.1078	0.15	0.632
2724519	T	G	Missense	E413A	0.2236	0.438	0.4	0.1086	0.15	0.63
2580106	C	T	Missense	R98Q	0.0962	0.548	0.25	0.1098	0.15	0.628
2722851	G	A	Missense	S313L	0.0992	0.544	0.25	0.112	0.15	0.625
2771342	T	C	Missense	H277R	0.056	0.612	0.2	0.1129	0.15	0.623
2682251	T	G	Missense	I97L	0.2262	0.436	0.4	0.1147	0.2	0.62
2716579	G	A	Missense	L175F	0.355	0.366	0.5	0.1184	0.2	0.613
2726581	G	A	Missense	T351I	0.2284	0.434	0.4	0.1184	0.2	0.613
2718194	T	G	Missense	H46P	0.4102	0.336	0.55	0.1192	0.2	0.612
2718632	C	T	Missense	A408T	0.0952	0.55	0.25	0.1234	0.2	0.605
2722209	G	A	Missense	R319W	0.2802	0.404	0.45	0.1282	0.2	0.598
2725770	G	A	Missense	R319W	0.2802	0.404	0.45	0.1282	0.2	0.598
2726981	G	A	Missense	R319W	0.2802	0.404	0.45	0.1282	0.2	0.598
2810721	G	C	Missense	P554A	0.4102	0.336	0.55	0.1282	0.2	0.598
2658416	G	A	Missense	R319W	0.2802	0.404	0.45	0.1282	0.2	0.598
2658283	G	A	Missense	R319W	0.2802	0.404	0.45	0.1282	0.2	0.598
2719782	G	T	Missense	S606Y	0.4208	0.33	0.6	0.141	0.2	0.575
2088592	G	C	Missense	Q354E	0.2284	0.434	0.4	0.1415	0.2	0.574
2722440	T	A	Missense	N51I	0.2912	0.398	0.45	0.1428	0.2	0.572
2296160	C	A	Missense	V190L	0.0222	0.7	0.15	0.1459	0.2	0.567
2722088	G	A	Missense	R481W	0.0674	0.59	0.25	0.1484	0.2	0.563
1890920	G	A	Missense	P296S	0.0016	0.832	0.05	0.1657	0.25	0.538
2724441	C	A	Missense	G487V	0.1706	0.472	0.35	0.1702	0.25	0.531
2783209	C	A	Missense	G487V	0.1706	0.472	0.35	0.1702	0.25	0.531
2263258	G	C	Missense	F558L	0.4102	0.336	0.55	0.1724	0.25	0.528
2324580	G	A	Missense	R521W	0.0494	0.624	0.2	0.1833	0.25	0.506
2747432	G	A	Missense	R521W	0.0494	0.624	0.2	0.1833	0.25	0.506
2584589	G	C	Missense	I575M	0.456	0.312	0.6	0.1849	0.25	0.503
2639577	G	A	Missense	R234C	0.1028	0.54	0.25	0.1872	0.25	0.499
2718531	C	T	Missense	R490Q	0.0894	0.558	0.25	0.1881	0.25	0.496
2720478	G	A	Missense	R489W	0.0446	0.634	0.2	0.1925	0.25	0.488
2722991	C	A	Missense	K315N	0.5282	0.28	0.7	0.1937	0.25	0.485
2721429	G	A	Missense	R485W	0.0432	0.638	0.2	0.1968	0.25	0.478
2746130	G	A	Missense	R484W	0.0606	0.6	0.2	0.199	0.25	0.475
2688653	G	A	Missense	R484W	0.0606	0.6	0.2	0.199	0.25	0.475
2658280	C	A	Missense	V80L	0.598	0.25	0.75	0.2104	0.3	0.455
1030145	G	C	Missense	P296A	0.0032	0.8	0.05	0.2116	0.3	0.453
2717826	C	T	Missense	R420Q	0.2202	0.44	0.4	0.2121	0.3	0.452
2301996	C	T	Missense	R485Q	0.0546	0.614	0.2	0.2142	0.3	0.448
2721088	C	A	Missense	E196D	0.4102	0.336	0.55	0.2185	0.3	0.439
1030093	T	A	Missense	K507M	0.006	0.776	0.1	0.2194	0.3	0.437
2748015	C	T	Missense	R489Q	0.0432	0.638	0.2	0.2234	0.3	0.428
2658230	C	T	Missense	R489Q	0.0432	0.638	0.2	0.2234	0.3	0.428
2653755	C	T	Missense	R29Q	0.1576	0.482	0.3	0.2252	0.3	0.426
2662280	C	A	Missense	R489L	0.0894	0.558	0.25	0.2282	0.3	0.422
2722326	G	C	Missense	L605V	0.5138	0.286	0.7	0.236	0.3	0.411
1423745	C	A	Missense	R300L	0.008	0.766	0.1	0.2432	0.3	0.399
2727440	C	A	Missense	R300L	0.008	0.766	0.1	0.2432	0.3	0.399
1732469	C	T	Missense	A221T	0.0028	0.804	0.05	0.2441	0.3	0.397
2575200	G	C	Missense	P545R	0.163	0.478	0.3	0.2555	0.3	0.382
2575199	G	C	Missense	P545R	0.163	0.478	0.3	0.2555	0.3	0.382
2634208	G	T	Missense	T573N	0.6578	0.224	0.85	0.2612	0.3	0.375
1032075	G	A	Missense	S548L	0.0004	0.88	0.05	0.2617	0.3	0.374
2721996	G	C	Missense	Q398E	0.5474	0.272	0.7	0.2727	0.35	0.361
2293832	G	T	Missense	L275M	0.4476	0.316	0.6	0.2833	0.35	0.352
2726473	C	T	Missense	E495K	0.0528	0.618	0.2	0.2868	0.35	0.349
2302004	C	T	Missense	G299D	0.2008	0.452	0.35	0.2868	0.35	0.349
1520630	T	C	Missense	I85V	0.0098	0.75	0.1	0.2909	0.35	0.345
2662306	T	C	Missense	I85V	0.0098	0.75	0.1	0.2909	0.35	0.345
2658445	G	A	Missense	R461C	0.5138	0.286	0.7	0.296	0.35	0.34
2720568	G	A	Missense	P67L	0.0592	0.606	0.2	0.3026	0.35	0.335
2296103	C	T	Missense	E471K	0.0546	0.614	0.2	0.3026	0.35	0.335
2658299	C	T	Missense	E471K	0.0546	0.614	0.2	0.3026	0.35	0.335
2748261	C	T	Missense	G391D	0.1254	0.512	0.3	0.3284	0.4	0.315
2716658	A	G	Missense	Y90H	0.1326	0.504	0.3	0.3313	0.4	0.313
2748130	C	T	Missense	V35M	0.427	0.326	0.6	0.3347	0.4	0.31
2294524	C	G	Missense	E295Q	0.3662	0.36	0.55	0.364	0.4	0.289
2726943	G	A	Missense	P395L	0.2202	0.44	0.4	0.3649	0.4	0.288
2727148	G	A	Missense	P500S	0.032	0.668	0.2	0.3776	0.45	0.28
2782959	G	T	Missense	P550T	0.3292	0.378	0.5	0.3905	0.45	0.273
2721813	G	T	Missense	P550T	0.3292	0.378	0.5	0.3905	0.45	0.273
1021680	C	T	Missense	R176Q	0.0024	0.808	0.05	0.4617	0.5	0.236
2653734	C	T	Missense	R176Q	0.0024	0.808	0.05	0.4617	0.5	0.236
2121433	C	T	Missense	R176Q	0.0024	0.808	0.05	0.4617	0.5	0.236
2121436	C	T	Missense	R176Q	0.0024	0.808	0.05	0.4617	0.5	0.236
2371746	C	T	Missense	R176Q	0.0024	0.808	0.05	0.4617	0.5	0.236
2634325	G	T	Missense	A544E	0.2428	0.426	0.4	0.4682	0.55	0.233
2658554	C	T	Missense	R340Q	0.1576	0.482	0.3	0.4805	0.55	0.227
2723217	T	C	Missense	K501R	0.1858	0.462	0.35	0.488	0.55	0.223
2716206	G	A	Missense	P551L	0.1242	0.514	0.3	0.4954	0.55	0.22
2296138	G	T	Missense	L509M	0.4476	0.316	0.6	0.5706	0.65	0.18
2658719	C	T	Missense	R465Q	0.3898	0.346	0.55	0.5778	0.65	0.176
2635104	G	A	Missense	A469V	0.1444	0.494	0.3	0.6174	0.65	0.157
2745053	G	A	Missense	A469V	0.1444	0.494	0.3	0.6174	0.65	0.157
2715225	G	C	Missense	P534A	0.5572	0.268	0.75	0.6567	0.7	0.141
2762697	G	C	Missense	T526S	0.3864	0.348	0.55	0.6704	0.7	0.136
2443925	G	A	Missense	P475L	0.2696	0.41	0.45	0.692	0.75	0.128
2668082	G	A	Missense	T530I	0.1858	0.462	0.35	0.7325	0.8	0.115
2716898	C	A	Missense	Q541H	0.3242	0.38	0.5	0.7642	0.8	0.106
2747570	C	T	Missense	G111S	0.2542	0.418	0.4	0.775	0.8	0.103
2658254	G	A	Missense	P543S	0.0674	0.59	0.25	0.7816	0.8	0.101
2633675	G	A	Missense	T539M	0.1706	0.472	0.35	0.8089	0.85	0.093
2727112	C	T	Missense	A470T	0.3586	0.364	0.5	0.826	0.85	0.088
2302010	C	T	Missense	R461H	0.5088	0.288	0.7	0.8553	0.9	0.08
1765201	C	G	Missense	G110A	0.0154	0.726	0.1	0.8858	0.9	0.071
1732442	T	C	Missense	T546A	0.004	0.792	0.05	0.8887	0.9	0.07
2371728	T	C	Missense	T546A	0.004	0.792	0.05	0.8887	0.9	0.07
2371748	T	C	Missense	T546A	0.004	0.792	0.05	0.8887	0.9	0.07
2371729	T	C	Missense	T546A	0.004	0.792	0.05	0.8887	0.9	0.07
2371749	T	C	Missense	T546A	0.004	0.792	0.05	0.8887	0.9	0.07
2371730	T	C	Missense	T546A	0.004	0.792	0.05	0.8887	0.9	0.07
2371731	T	C	Missense	T546A	0.004	0.792	0.05	0.8887	0.9	0.07
2371732	T	C	Missense	T546A	0.004	0.792	0.05	0.8887	0.9	0.07
2371733	T	C	Missense	T546A	0.004	0.792	0.05	0.8887	0.9	0.07
2371734	T	C	Missense	T546A	0.004	0.792	0.05	0.8887	0.9	0.07
2371735	T	C	Missense	T546A	0.004	0.792	0.05	0.8887	0.9	0.07
2371738	T	C	Missense	T546A	0.004	0.792	0.05	0.8887	0.9	0.07
2371739	T	C	Missense	T546A	0.004	0.792	0.05	0.8887	0.9	0.07
2371740	T	C	Missense	T546A	0.004	0.792	0.05	0.8887	0.9	0.07
2371741	T	C	Missense	T546A	0.004	0.792	0.05	0.8887	0.9	0.07
2371742	T	C	Missense	T546A	0.004	0.792	0.05	0.8887	0.9	0.07
2371743	T	C	Missense	T546A	0.004	0.792	0.05	0.8887	0.9	0.07
2371744	T	C	Missense	T546A	0.004	0.792	0.05	0.8887	0.9	0.07
2371745	T	C	Missense	T546A	0.004	0.792	0.05	0.8887	0.9	0.07
2371747	T	C	Missense	T546A	0.004	0.792	0.05	0.8887	0.9	0.07
1032074	G	A	Missense	A540V	0.0022	0.818	0.05	0.8921	0.9	0.069
2497169	C	T	Missense	A528T	0.1576	0.482	0.3	0.9074	0.95	0.064
