# Supplementary material for: Comprehensive Analysis of MEN1 Mutations and Their Role in Cancer
Source: Cancers (Basel). 2020 Sep 14;12(9):2616. doi: 10.3390/cancers12092616 (PMC7565326; doi:10.3390/cancers12092616)
Supplement: Supplementary file 1 [file cancers-12-02616-s001.zip › cancers-901091-final check-supplementary/Supplementary Table S5.xlsx]

## Sheet: rajasekaran_11_20200712_002057_
ID	Reference base(s)	Alternate base(s)	Sequence ontology	Protein sequence change	CHASM p-value	CHASM FDR	CHASM score	VEST p-value	VEST FDR	VEST score (missense)	VEST score (frameshift indels)	VEST score (inframe indels)	VEST score (stop-gain)	VEST score (stop-loss)	VEST score (splice site)
Var65	C	T	Missense	E184K	0.1014	0.35	0.542	0.0018	0.05	0.979
Var11	G	A	Stopgain	Q171*				0.0024	0.05				0.988
Var39	C	A	Missense	D423Y	0.0602	0.35	0.602	0.0025	0.05	0.971
Var92	C	G	Missense	W126S	0.0268	0.35	0.68	0.0029	0.05	0.963
Var102	G	T	Missense	A165D	0.0014	0.25	0.84	0.0032	0.05	0.957
Var58	G	-	Frameshft del	L173WVSGMSTSPCLRIMPG*				0.0033	0.05		0.975
Var95	T	C	Missense	D423G	0.0592	0.35	0.606	0.0034	0.05	0.955
Var101	A	-	Frameshft del	F415SPTCCDSTTASANGRRAVPRLCCMWAGPPFLCSP*				0.0047	0.05		0.968
Var15	C	G	Missense	D362H	0.0778	0.35	0.578	0.0049	0.05	0.942
Var105	G	A	Missense	R335C	0.0072	0.3	0.772	0.0052	0.05	0.94
Var60	C	T	Missense	G424D	0.1648	0.35	0.476	0.0054	0.05	0.937
Var115	G	A	Missense	P435L	0.0562	0.35	0.61	0.0054	0.05	0.938
Var96	-	CA	Frameshft ins	A247VPSTLPLTCTPTRWSFCSCSRSCSGCSMTWDIWKGTPWP*				0.0055	0.05		0.964
Var121	C	A	Stopgain	E429*				0.0058	0.05				0.976
Var61	T	C	Missense	E184G	0.0778	0.35	0.578	0.0065	0.05	0.927
Var80	G	A	Stopgain	R420*				0.0069	0.05				0.973
Var109	C	T	Stopgain	W270*				0.0076	0.05				0.971
Var47	G	A	Missense	S160F	0.056	0.35	0.612	0.0078	0.05	0.921
Var7	C	T	Missense	A88T	0.114	0.35	0.526	0.008	0.05	0.918
Var129	G	A	Missense	H204Y	0.0674	0.35	0.59	0.0082	0.05	0.914
Var56	G	T	Stopgain	C426*				0.0084	0.05				0.967
Var106	A	T	Missense	D177E	0.2912	0.5	0.398	0.0086	0.05	0.911
Var19	T	G	Missense	Q96P	0.093	0.35	0.552	0.0089	0.05	0.91
Var1	G	-	Frameshft del	R521GSLLGLSLAQPEALKVAARLRCQHPQHHHRRRVQCSLSRVRR*				0.0094	0.05		0.949
Var2	-	G	Frameshft ins	R521PEASWDCRWHSPRP*				0.0102	0.05		0.946
Var42	G	C	Stopgain	Y317*				0.0102	0.05				0.962
Var31	T	C	Splice site	_280_				0.0107	0.05						0.949
Var63	A	C	Splice site	_280_				0.0107	0.05						0.949
Var68	G	-	Frameshft del	P325PTCTWLATTVATAMCGKPCRPGRTRPLSSRTTTTAGKTRRSTRSSLK*				0.011	0.05		0.942
Var131	T	A	Stopgain	K119*				0.0126	0.05				0.952
Var53	A	G	Missense	V352A	0.0356	0.35	0.66	0.0135	0.05	0.879
Var9	C	T	Missense	G205S	0.0842	0.35	0.566	0.0139	0.05	0.875
Var91	G	A	Missense	S251F	0.08	0.35	0.574	0.0139	0.05	0.875
Var45	C	A	Stopgain	G276*				0.0147	0.05				0.944
Var77	C	A	Splice site	_267_				0.015	0.05						0.946
Var85	G	A	Missense	A242V	0.1056	0.35	0.536	0.0158	0.05	0.864
Var13	C	T	Missense	R457Q	0.002	0.25	0.826	0.0168	0.05	0.859
Var50	G	A	Missense	A442V	0.1602	0.35	0.48	0.0168	0.05	0.858
Var71	G	A	Missense	H179Y	0.163	0.35	0.478	0.0176	0.05	0.854
Var72	C	T	Missense	M239I	0.1326	0.35	0.504	0.0176	0.05	0.854
Var75	T	C	Missense	M244V	0.0694	0.35	0.588	0.0176	0.05	0.854
Var118	G	A	Missense	R237C	0.0204	0.3	0.71	0.0176	0.05	0.854
Var124	G	A	Missense	R211C	0.0744	0.35	0.582	0.0176	0.05	0.854
Var40	T	G	Missense	K156T	0.1156	0.35	0.524	0.0179	0.05	0.853
Var88	G	A	Stopgain	Q513*				0.0186	0.05				0.934
Var64	C	T	Missense	G219S	0.1518	0.35	0.486	0.021	0.05	0.838
Var90	C	T	Missense	E209K	0.023	0.3	0.696	0.0218	0.05	0.834
Var104	C	T	Missense	S159N	0.266	0.45	0.412	0.0237	0.05	0.826
Var14	C	T	Missense	R234H	0.1066	0.35	0.534	0.0239	0.05	0.825
Var79	G	A	Stopgain	Q266*				0.0269	0.05				0.913
Var20	C	A	Missense	K562N	0.1308	0.35	0.506	0.0289	0.1	0.808
Var87	T	-	Frameshft del	Y358SAGKTRRSTRSSLK*				0.0311	0.1		0.891
Var82	C	T	Missense	R211H	0.0778	0.35	0.578	0.0313	0.1	0.802
Var107	C	A	Missense	G195V	0.1498	0.35	0.488	0.0313	0.1	0.802
Var123	C	T	Missense	R237H	0.0198	0.3	0.712	0.0334	0.1	0.795
Var97	C	T	Missense	E363K	0.0242	0.3	0.692	0.0382	0.1	0.784
Var62	-	A	Frameshft ins	I85YHRRPLCPLHRPDPRRRRPVPLSSRRGCLQP*				0.0465	0.1		0.862
Var29	C	T	Missense	G565D	0.1156	0.35	0.524	0.0488	0.1	0.754
Var25	G	A	Missense	R451C	0.0834	0.35	0.568	0.0547	0.1	0.738
Var86	C	-	Frameshft del	E397SKARAPRAKVPPSRTLSASPTCCDSTTASANGRRAVPRLCCMWAGPPFLCSP*				0.0612	0.1		0.842
Var36	G	T	Missense	A345D	0.537	0.7	0.276	0.0676	0.15	0.713
Var32	G	T	Missense	P412T	0.5332	0.7	0.278	0.0736	0.15	0.699
Var111	G	T	Missense	L261I	0.2966	0.5	0.394	0.0859	0.15	0.678
Var44	G	A	Missense	R337C	0.1648	0.35	0.476	0.0878	0.15	0.674
Var17	G	A	Missense	R340W	0.1358	0.35	0.502	0.1021	0.15	0.644
Var12	G	A	Missense	R223W	0.1444	0.35	0.494	0.1041	0.15	0.641
Var43	C	T	Missense	R451H	0.1444	0.35	0.494	0.1041	0.15	0.641
Var27	G	A	Missense	A385V	0.1472	0.35	0.49	0.1065	0.15	0.636
Var52	G	A	Missense	S313L	0.0992	0.35	0.544	0.112	0.15	0.625
Var117	C	A	Missense	C334F	0.2452	0.45	0.424	0.1125	0.15	0.624
Var46	T	C	Missense	K427E	0.2484	0.45	0.422	0.1385	0.2	0.58
Var74	C	G	Missense	R108P	0.1168	0.35	0.522	0.141	0.2	0.575
Var125	C	A	Missense	V190L	0.0222	0.3	0.7	0.1459	0.2	0.567
Var113	C	G	Missense	E413Q	0.01	0.3	0.748	0.1557	0.2	0.553
Var93	C	T	Missense	R223Q	0.2912	0.5	0.398	0.1634	0.2	0.541
Var110	C	T	Missense	R490Q	0.0894	0.35	0.558	0.1881	0.25	0.496
Var126	C	G	Missense	E116Q	0.4678	0.65	0.306	0.1891	0.25	0.494
Var112	G	C	Missense	S606C	0.4102	0.6	0.336	0.1982	0.25	0.476
Var3	C	T	Missense	R337H	0.1648	0.35	0.476	0.2154	0.25	0.446
Var54	C	T	Missense	E568K	0.093	0.35	0.552	0.226	0.3	0.425
Var26	G	T	Missense	L103M	0.5416	0.7	0.274	0.2484	0.3	0.39
Var37	C	A	Missense	G110W	0.5332	0.7	0.278	0.2809	0.35	0.354
Var69	T	C	Missense	E568G	0.2802	0.5	0.404	0.3347	0.4	0.31
Var81	C	T	Missense	D348N	0.1576	0.35	0.482	0.4655	0.55	0.234
Var99	G	T	Missense	P475Q	0.3586	0.55	0.364	0.6119	0.7	0.159
Var130	G	C	Missense	P107R	0.537	0.7	0.276	0.6353	0.7	0.15
Var128	C	G	Missense	E60D	0.005	0.3	0.782	0.6668	0.7	0.137
Var66	G	A	Missense	P475L	0.2696	0.45	0.41	0.692	0.75	0.128
Var28	T	C	Missense	T530A	0.1204	0.35	0.518	0.7572	0.8	0.108
Var98	G	A	Missense	A470V	0.2912	0.5	0.398	0.826	0.85	0.088
Var10	C	T	Missense	A528T	0.1576	0.35	0.482	0.9074	0.95	0.064
